# Supplementary material for: 10-(4-Fluoro­phen­yl)-4-[(4-fluoro­phen­yl)amino]-5-phenyl-5,8,9,10-tetra­hydro­pyrimido[4,5-b]quin­olin-6(7H)-one
Source: IUCrdata. 2025 Aug 12;10(Pt 8):x250704. doi: 10.1107/S2414314625007047 (PMC12412685; doi:10.1107/S2414314625007047)
Supplement: Supplementary file 1 [file x-10-x250704-sup1.cif]

##############################################################################
#                                                                            #
# This CIF contains the data for a data article accepted for                 #
# publication in IUCrData. It conforms to the requirements of                #
# Notes for Authors for IUCrData, and has been                               #
# peer reviewed under the auspices of IUCrData.                              #
#                                                                            #
# Full details of the Crystallographic Information File format               #
# are given in the paper "The Crystallographic Information File (CIF):       #
# a New Standard Archive File for Crystallography" by S. R. Hall, F. H.      #
# Allen and I. D. Brown [Acta Cryst. (1991), A47, 655-685].                  #
#                                                                            #
# The current version of the core CIF dictionary is obtainable from          #
# ftp://ftp.iucr.org/pub/cif_core.dic.                                       #
#                                                                            #
# Software is freely available for graphical display of the structure(s)     #
# in this CIF. For information consult the CIF software page                 #
# http://www.iucr.org/resources/cif/software.                                #
#                                                                            #
# This file may be used for bona fide research purposes within the           #
# scientific community so long as proper attribution is given to the data    # 
# article from which it was obtained.                                        #
#                                                                            #
##############################################################################
data_I
_audit_creation_method
;
Olex2 1.5
(compiled 2025.03.04 svn.red2d20d0 for OlexSys, GUI svn.r7188)
;
_journal_date_recd_electronic     2025-07-28
_journal_date_accepted     2025-08-05
_journal_name_full     'IUCrData'
_journal_year     2025
_journal_volume     10
_journal_issue      1
_journal_page_first     0
_journal_page_last     0
_journal_paper_category     HO
_journal_paper_doi     10.1107/S2414314625007047
_journal_coeditor_code     VM4070
_publ_contact_author_name     'Sizwe J. Zamisa'
_publ_contact_author_address
;
School of Agriculture and Science
Discipline of Chemistry
University of KwaZulu-Natal
Private Bag X54001
Durban
4000
Republic of South Africa
;
_publ_contact_author_email     'Zamisas@ukzn.ac.za'
_publ_contact_author_fax     ?
_publ_contact_author_phone     ?
_publ_section_title
;\
10-(4-Fluorophenyl)-4-[(4-fluorophenyl)amino]-5-phenyl-5,8,9,10-\
tetrahydropyrimido[4,5-<i>b</i>]quinolin-6(7<i>H</i>)-one
;
_publ_section_title_footnote     .
loop_
    _publ_author_name
    _publ_author_footnote
    _publ_author_address
    'Zamisa, Sizwe J.' .
;
School of Agriculture and Science
Discipline of Chemistry
University of KwaZulu-Natal
Private Bag X54001
Durban
4000
Republic of South Africa
;
    'Adeleke, Adesola A.' .
;
School of Agriculture and Science
Discipline of Chemistry
University of KwaZulu-Natal
Private Bag X54001
Durban
4000
Republic of South Africa
;
    'Omondi, Bernard' .
;
School of Agriculture and Science
Discipline of Chemistry
University of KwaZulu-Natal
Private Bag X54001
Durban
4000
Republic of South Africa
;
_publ_section_synopsis
;
The title compound forms a crystal structure with near-coplanar heteroaryl
units and perpendicular aromatic rings, assembling into a corrugated
two-dimensional network along the crystallographic <i>ac</i> plane that is
consolidated into a three-dimensional supramolecular architecture <i>via</i>
hydrogen bonding.
;
_chemical_name_systematic
;\
10-(4-Fluorophenyl)-4-[(4-fluorophenyl)amino]-5-phenyl-5,8,9,10-\
tetrahydropyrimido[4,5-<i>b</i>]quinolin-6(7<i>H</i>)-one
;
_chemical_name_common     ?
_chemical_formula_moiety     'C29 H22 F2 N4 O'
_chemical_formula_sum     'C29 H22 F2 N4 O'
_chemical_formula_iupac     'C29 H22 F2 N4 O'
_chemical_formula_weight     480.50
_chemical_melting_point     ?
_space_group_crystal_system     monoclinic
_space_group_name_H-M_alt     'P 1 21/n 1'
_space_group_name_Hall     '-P 2yn'
loop_
    _space_group_symop_operation_xyz
    'x, y, z'
    '-x+1/2, y+1/2, -z+1/2'
    '-x, -y, -z'
    'x-1/2, -y-1/2, z-1/2'
_cell_length_a     8.4575(4)
_cell_length_b     11.5163(5)
_cell_length_c     23.0761(10)
_cell_angle_alpha     90
_cell_angle_beta     91.103(2)
_cell_angle_gamma     90
_cell_volume     2247.17(17)
_cell_formula_units_Z     4
_cell_measurement_reflns_used     4354
_cell_measurement_theta_min     2.58
_cell_measurement_theta_max     27.13
_cell_measurement_temperature     99.99
_exptl_crystal_description     block
_exptl_crystal_colour     colourless
_exptl_crystal_size_max     0.22
_exptl_crystal_size_mid     0.14
_exptl_crystal_size_min     0.13
_exptl_crystal_density_diffrn     1.420
_exptl_crystal_density_meas     .
_exptl_crystal_density_method     ?
_exptl_crystal_F_000     1000
_exptl_absorpt_coefficient_mu     0.100
_exptl_absorpt_correction_type     multi-scan
_exptl_absorpt_process_details
;
(SADABS; Krause <i>et al.</i>,  2015)
;
_exptl_absorpt_correction_T_min     0.6883
_exptl_absorpt_correction_T_max     0.7456
_diffrn_ambient_temperature     99.99
_diffrn_source     ?
_diffrn_radiation_type     MoK\a
_diffrn_radiation_wavelength     0.71073
_diffrn_measurement_device_type     'Bruker SMART APEXII area detector'
_diffrn_measurement_device     'three-circle diffractometer'
_diffrn_measurement_method     '\w and \f scans'
_diffrn_detector_area_resol_mean     7.9
_diffrn_reflns_number     15704
_diffrn_reflns_av_R_equivalents     0.0296
_diffrn_reflns_av_unetI/netI     0.0368
_diffrn_reflns_theta_min     1.765
_diffrn_reflns_theta_max     27.516
_diffrn_reflns_theta_full     25.242
_diffrn_measured_fraction_theta_max     0.978
_diffrn_measured_fraction_theta_full     0.988
_diffrn_reflns_limit_h_min     -10
_diffrn_reflns_limit_h_max     10
_diffrn_reflns_limit_k_min     -14
_diffrn_reflns_limit_k_max     12
_diffrn_reflns_limit_l_min     -27
_diffrn_reflns_limit_l_max     29
_refine_special_details     ?
_reflns_number_total     5044
_reflns_number_gt     3821
_reflns_threshold_expression     'I > 2\s(I)'
_refine_ls_structure_factor_coef     Fsqd
_refine_ls_matrix_type     full
_refine_ls_R_factor_all     0.0604
_refine_ls_R_factor_gt     0.0421
_refine_ls_wR_factor_gt     0.1028
_refine_ls_wR_factor_ref     0.1127
_refine_ls_goodness_of_fit_ref     1.043
_refine_ls_restrained_S_all     1.043
_refine_ls_number_reflns     5044
_refine_ls_number_parameters     325
_refine_ls_number_restraints     0
_refine_ls_hydrogen_treatment     constr
_refine_ls_weighting_scheme     calc
_refine_ls_weighting_details
              'w=1/[\s^2^(Fo^2^)+(0.0529P)^2^+0.6852P] where P=(Fo^2^+2Fc^2^)/3'
_atom_sites_solution_hydrogens     geom
_atom_sites_solution_primary     ?
_atom_sites_solution_secondary     ?
_refine_ls_shift/su_max     0.001
_refine_ls_shift/su_mean     0.000
_refine_diff_density_max     0.303
_refine_diff_density_min     -0.237
_refine_ls_extinction_method     none
_refine_ls_extinction_coef     .
loop_
    _atom_type_symbol
    _atom_type_description
    _atom_type_scat_dispersion_real
    _atom_type_scat_dispersion_imag
    _atom_type_scat_source
    'C' 'C' 0.0033 0.0016
                         'International Tables Vol C Tables 4.2.6.8 and 6.1.1.4'
    'H' 'H' 0.0000 0.0000
                         'International Tables Vol C Tables 4.2.6.8 and 6.1.1.4'
    'N' 'N' 0.0061 0.0033
                         'International Tables Vol C Tables 4.2.6.8 and 6.1.1.4'
    'O' 'O' 0.0106 0.0060
                         'International Tables Vol C Tables 4.2.6.8 and 6.1.1.4'
    'F' 'F' 0.0171 0.0103
                         'International Tables Vol C Tables 4.2.6.8 and 6.1.1.4'
_computing_data_collection
;
APEX2 (Bruker, 2014)
;
_computing_cell_refinement
;
SAINT (Bruker, 2014)
;
_computing_data_reduction
;
SAINT (Bruker, 2014)
;
_computing_structure_solution
;
<i>SHELXT</i>  (Sheldrick, 2015a)
;
_computing_structure_refinement
;
<i>SHELXL2018/3</i> (Sheldrick, 2015b)
;
_computing_molecular_graphics
;
Olex2 1.5 (Dolomanov <i>et al.</i>,  2009)
;
_computing_publication_material
;
Olex2 1.5 (Dolomanov <i>et al.</i>,  2009)
;
loop_
    _atom_site_type_symbol
    _atom_site_label
    _atom_site_fract_x
    _atom_site_fract_y
    _atom_site_fract_z
    _atom_site_U_iso_or_equiv
    _atom_site_adp_type
    _atom_site_calc_flag
    _atom_site_occupancy
    _atom_site_disorder_assembly
    _atom_site_disorder_group
    F F1 0.33017(12) 0.62197(8) -0.25793(4) 0.0297(2) Uani d 1 . .
    F F2 0.29340(12) -0.21604(8) 0.21262(4) 0.0294(2) Uani d 1 . .
    O O1 1.03263(13) 0.39741(9) 0.08347(5) 0.0245(3) Uani d 1 . .
    N N1 0.59222(15) 0.14969(11) 0.10474(5) 0.0179(3) Uani d 1 . .
    N N2 0.35335(15) 0.17807(11) 0.05491(6) 0.0218(3) Uani d 1 . .
    N N3 0.33012(15) 0.31331(12) -0.02316(6) 0.0227(3) Uani d 1 . .
    N N4 0.54889(15) 0.41642(11) -0.05497(6) 0.0198(3) Uani d 1 . .
    H H4 0.645825 0.438667 -0.045957 0.024 Uiso calc 1 . .
    C C1 0.96609(18) 0.32095(13) 0.11089(7) 0.0199(3) Uani d 1 . .
    C C2 1.0312(2) 0.28246(14) 0.16912(7) 0.0253(4) Uani d 1 . .
    H H2A 0.991420 0.335061 0.199479 0.030 Uiso calc 1 . .
    H H2B 1.147946 0.288722 0.169206 0.030 Uiso calc 1 . .
    C C3 0.98538(19) 0.15879(14) 0.18359(7) 0.0238(4) Uani d 1 . .
    H H3A 1.020579 0.140501 0.223727 0.029 Uiso calc 1 . .
    H H3B 1.039324 0.104692 0.157122 0.029 Uiso calc 1 . .
    C C4 0.80745(18) 0.14177(13) 0.17790(7) 0.0205(3) Uani d 1 . .
    H H4A 0.782934 0.057900 0.180538 0.025 Uiso calc 1 . .
    H H4B 0.755423 0.181460 0.210470 0.025 Uiso calc 1 . .
    C C5 0.74171(18) 0.18859(12) 0.12155(6) 0.0174(3) Uani d 1 . .
    C C6 0.81959(17) 0.26783(13) 0.08921(6) 0.0175(3) Uani d 1 . .
    C C7 0.75833(17) 0.30856(12) 0.03066(6) 0.0166(3) Uani d 1 . .
    H H7 0.777238 0.394037 0.027622 0.020 Uiso calc 1 . .
    C C8 0.58194(17) 0.28690(12) 0.02576(6) 0.0167(3) Uani d 1 . .
    C C9 0.50765(17) 0.20664(12) 0.06025(7) 0.0174(3) Uani d 1 . .
    C C10 0.27491(19) 0.23402(14) 0.01319(7) 0.0240(4) Uani d 1 . .
    H H10 0.165990 0.215220 0.008707 0.029 Uiso calc 1 . .
    C C11 0.48470(18) 0.33891(13) -0.01736(6) 0.0175(3) Uani d 1 . .
    C C12 0.48445(18) 0.46671(13) -0.10615(7) 0.0194(3) Uani d 1 . .
    C C13 0.58433(19) 0.54076(13) -0.13647(7) 0.0216(3) Uani d 1 . .
    H H13 0.688356 0.555536 -0.122051 0.026 Uiso calc 1 . .
    C C14 0.53219(19) 0.59258(13) -0.18741(7) 0.0227(3) Uani d 1 . .
    H H14 0.599581 0.643217 -0.208067 0.027 Uiso calc 1 . .
    C C15 0.3814(2) 0.56981(13) -0.20777(7) 0.0223(3) Uani d 1 . .
    C C16 0.2817(2) 0.49701(14) -0.17937(7) 0.0250(4) Uani d 1 . .
    H H16 0.178784 0.481759 -0.194753 0.030 Uiso calc 1 . .
    C C17 0.33191(19) 0.44550(14) -0.12784(7) 0.0231(3) Uani d 1 . .
    H H17 0.262662 0.395920 -0.107386 0.028 Uiso calc 1 . .
    C C18 0.51627(17) 0.05440(13) 0.13387(7) 0.0182(3) Uani d 1 . .
    C C19 0.5343(2) -0.05689(14) 0.11286(7) 0.0254(4) Uani d 1 . .
    H H19 0.597466 -0.070338 0.079930 0.030 Uiso calc 1 . .
    C C20 0.4600(2) -0.14929(14) 0.13987(7) 0.0280(4) Uani d 1 . .
    H H20 0.472089 -0.226446 0.126080 0.034 Uiso calc 1 . .
    C C21 0.36898(19) -0.12621(13) 0.18683(7) 0.0218(3) Uani d 1 . .
    C C22 0.3508(2) -0.01677(14) 0.20913(7) 0.0255(4) Uani d 1 . .
    H H22 0.288699 -0.003995 0.242402 0.031 Uiso calc 1 . .
    C C23 0.42544(19) 0.07463(14) 0.18186(7) 0.0239(4) Uani d 1 . .
    H H23 0.414073 0.151428 0.196229 0.029 Uiso calc 1 . .
    C C24 0.84253(17) 0.24862(13) -0.01892(6) 0.0172(3) Uani d 1 . .
    C C25 0.84009(19) 0.12777(13) -0.02272(7) 0.0208(3) Uani d 1 . .
    H H25 0.788372 0.083846 0.006156 0.025 Uiso calc 1 . .
    C C26 0.9120(2) 0.07107(14) -0.06799(7) 0.0248(4) Uani d 1 . .
    H H26 0.910975 -0.011333 -0.069820 0.030 Uiso calc 1 . .
    C C27 0.9855(2) 0.13496(15) -0.11071(7) 0.0262(4) Uani d 1 . .
    H H27 1.034550 0.096452 -0.142030 0.031 Uiso calc 1 . .
    C C28 0.98724(19) 0.25435(15) -0.10761(7) 0.0250(4) Uani d 1 . .
    H H28 1.036136 0.298015 -0.137247 0.030 Uiso calc 1 . .
    C C29 0.91813(18) 0.31154(14) -0.06152(7) 0.0216(3) Uani d 1 . .
    H H29 0.922649 0.393837 -0.059185 0.026 Uiso calc 1 . .
loop_
    _atom_site_aniso_label
    _atom_site_aniso_U_11
    _atom_site_aniso_U_22
    _atom_site_aniso_U_33
    _atom_site_aniso_U_12
    _atom_site_aniso_U_13
    _atom_site_aniso_U_23
    F1 0.0376(6) 0.0307(5) 0.0208(5) 0.0030(4) -0.0025(4) 0.0053(4)
    F2 0.0345(6) 0.0263(5) 0.0273(5) -0.0106(4) -0.0033(4) 0.0097(4)
    O1 0.0230(6) 0.0226(6) 0.0279(6) -0.0064(5) -0.0030(5) 0.0029(5)
    N1 0.0176(6) 0.0190(6) 0.0171(7) -0.0022(5) -0.0007(5) 0.0033(5)
    N2 0.0176(7) 0.0252(7) 0.0227(7) -0.0010(5) 0.0002(5) 0.0031(6)
    N3 0.0168(7) 0.0278(7) 0.0235(7) 0.0004(5) 0.0009(5) 0.0044(6)
    N4 0.0166(6) 0.0215(6) 0.0213(7) -0.0019(5) -0.0019(5) 0.0025(5)
    C1 0.0183(8) 0.0180(7) 0.0232(8) -0.0001(6) -0.0013(6) -0.0019(6)
    C2 0.0247(8) 0.0261(8) 0.0248(9) -0.0059(7) -0.0081(7) 0.0019(7)
    C3 0.0232(8) 0.0245(8) 0.0234(9) -0.0013(6) -0.0068(6) 0.0026(7)
    C4 0.0221(8) 0.0213(8) 0.0180(8) -0.0006(6) -0.0025(6) 0.0005(6)
    C5 0.0183(7) 0.0162(7) 0.0176(8) 0.0013(6) -0.0017(6) -0.0026(6)
    C6 0.0177(7) 0.0165(7) 0.0180(8) 0.0002(6) -0.0017(6) -0.0011(6)
    C7 0.0161(7) 0.0149(7) 0.0189(8) -0.0020(5) -0.0011(6) 0.0011(6)
    C8 0.0170(7) 0.0161(7) 0.0171(7) 0.0006(5) 0.0002(6) -0.0022(6)
    C9 0.0171(7) 0.0180(7) 0.0172(8) 0.0018(6) 0.0002(6) -0.0012(6)
    C10 0.0170(8) 0.0294(9) 0.0258(9) -0.0003(6) 0.0015(6) 0.0044(7)
    C11 0.0187(7) 0.0170(7) 0.0170(8) 0.0013(6) 0.0024(6) -0.0018(6)
    C12 0.0214(8) 0.0177(7) 0.0191(8) 0.0025(6) 0.0007(6) -0.0009(6)
    C13 0.0201(8) 0.0214(8) 0.0234(9) -0.0009(6) 0.0018(6) -0.0019(6)
    C14 0.0271(9) 0.0186(8) 0.0226(9) 0.0000(6) 0.0063(7) -0.0008(6)
    C15 0.0312(9) 0.0200(8) 0.0158(8) 0.0042(6) 0.0016(6) 0.0007(6)
    C16 0.0231(8) 0.0266(8) 0.0252(9) -0.0004(7) -0.0035(7) 0.0013(7)
    C17 0.0211(8) 0.0239(8) 0.0244(9) -0.0029(6) 0.0020(6) 0.0040(7)
    C18 0.0173(7) 0.0190(7) 0.0181(8) -0.0009(6) -0.0031(6) 0.0028(6)
    C19 0.0336(9) 0.0234(8) 0.0195(8) -0.0020(7) 0.0053(7) -0.0019(7)
    C20 0.0423(10) 0.0183(8) 0.0234(9) -0.0031(7) -0.0006(8) -0.0029(7)
    C21 0.0223(8) 0.0226(8) 0.0205(8) -0.0050(6) -0.0053(6) 0.0076(6)
    C22 0.0247(8) 0.0262(8) 0.0258(9) 0.0027(7) 0.0080(7) 0.0044(7)
    C23 0.0262(8) 0.0182(7) 0.0274(9) 0.0021(6) 0.0048(7) 0.0000(7)
    C24 0.0124(7) 0.0216(7) 0.0174(8) -0.0011(6) -0.0033(6) 0.0019(6)
    C25 0.0210(8) 0.0213(8) 0.0200(8) -0.0011(6) 0.0034(6) 0.0033(6)
    C26 0.0277(9) 0.0216(8) 0.0253(9) 0.0014(6) 0.0043(7) 0.0000(7)
    C27 0.0237(8) 0.0335(9) 0.0215(8) 0.0005(7) 0.0046(7) -0.0018(7)
    C28 0.0198(8) 0.0352(9) 0.0201(8) -0.0066(7) 0.0014(6) 0.0055(7)
    C29 0.0203(8) 0.0201(8) 0.0244(9) -0.0040(6) -0.0024(6) 0.0041(6)
_geom_special_details
;
 All esds (except the esd in the dihedral angle between two l.s. planes)
 are estimated using the full covariance matrix.  The cell esds are taken
 into account individually in the estimation of esds in distances, angles
 and torsion angles; correlations between esds in cell parameters are only
 used when they are defined by crystal symmetry.  An approximate (isotropic)
 treatment of cell esds is used for estimating esds involving l.s. planes.
;
loop_
    _geom_bond_atom_site_label_1
    _geom_bond_atom_site_label_2
    _geom_bond_site_symmetry_2
    _geom_bond_distance
    _geom_bond_publ_flag
    F1 C15 . 1.3673(18) ?
    F2 C21 . 1.3593(17) ?
    O1 C1 . 1.2272(19) ?
    N1 C5 . 1.3896(19) ?
    N1 C9 . 1.4027(19) ?
    N1 C18 . 1.4441(19) ?
    N2 C9 . 1.3492(19) ?
    N2 C10 . 1.326(2) ?
    N3 C10 . 1.331(2) ?
    N3 C11 . 1.344(2) ?
    N4 H4 . 0.8800 ?
    N4 C11 . 1.3649(19) ?
    N4 C12 . 1.4151(19) ?
    C1 C2 . 1.509(2) ?
    C1 C6 . 1.462(2) ?
    C2 H2A . 0.9900 ?
    C2 H2B . 0.9900 ?
    C2 C3 . 1.515(2) ?
    C3 H3A . 0.9900 ?
    C3 H3B . 0.9900 ?
    C3 C4 . 1.521(2) ?
    C4 H4A . 0.9900 ?
    C4 H4B . 0.9900 ?
    C4 C5 . 1.504(2) ?
    C5 C6 . 1.357(2) ?
    C6 C7 . 1.512(2) ?
    C7 H7 . 1.0000 ?
    C7 C8 . 1.515(2) ?
    C7 C24 . 1.524(2) ?
    C8 C9 . 1.379(2) ?
    C8 C11 . 1.412(2) ?
    C10 H10 . 0.9500 ?
    C12 C13 . 1.398(2) ?
    C12 C17 . 1.396(2) ?
    C13 H13 . 0.9500 ?
    C13 C14 . 1.383(2) ?
    C14 H14 . 0.9500 ?
    C14 C15 . 1.375(2) ?
    C15 C16 . 1.366(2) ?
    C16 H16 . 0.9500 ?
    C16 C17 . 1.388(2) ?
    C17 H17 . 0.9500 ?
    C18 C19 . 1.380(2) ?
    C18 C23 . 1.380(2) ?
    C19 H19 . 0.9500 ?
    C19 C20 . 1.390(2) ?
    C20 H20 . 0.9500 ?
    C20 C21 . 1.367(2) ?
    C21 C22 . 1.371(2) ?
    C22 H22 . 0.9500 ?
    C22 C23 . 1.385(2) ?
    C23 H23 . 0.9500 ?
    C24 C25 . 1.395(2) ?
    C24 C29 . 1.387(2) ?
    C25 H25 . 0.9500 ?
    C25 C26 . 1.382(2) ?
    C26 H26 . 0.9500 ?
    C26 C27 . 1.387(2) ?
    C27 H27 . 0.9500 ?
    C27 C28 . 1.377(2) ?
    C28 H28 . 0.9500 ?
    C28 C29 . 1.389(2) ?
    C29 H29 . 0.9500 ?
loop_
    _geom_angle_atom_site_label_1
    _geom_angle_atom_site_label_2
    _geom_angle_atom_site_label_3
    _geom_angle_site_symmetry_1
    _geom_angle_site_symmetry_3
    _geom_angle
    _geom_angle_publ_flag
    C5 N1 C9 . . 120.14(12) ?
    C5 N1 C18 . . 121.70(12) ?
    C9 N1 C18 . . 118.10(12) ?
    C10 N2 C9 . . 114.67(13) ?
    C10 N3 C11 . . 116.11(13) ?
    C11 N4 H4 . . 114.9 ?
    C11 N4 C12 . . 130.30(13) ?
    C12 N4 H4 . . 114.9 ?
    O1 C1 C2 . . 120.45(14) ?
    O1 C1 C6 . . 121.20(14) ?
    C6 C1 C2 . . 118.32(13) ?
    C1 C2 H2A . . 109.1 ?
    C1 C2 H2B . . 109.1 ?
    C1 C2 C3 . . 112.46(13) ?
    H2A C2 H2B . . 107.8 ?
    C3 C2 H2A . . 109.1 ?
    C3 C2 H2B . . 109.1 ?
    C2 C3 H3A . . 109.4 ?
    C2 C3 H3B . . 109.4 ?
    C2 C3 C4 . . 111.04(13) ?
    H3A C3 H3B . . 108.0 ?
    C4 C3 H3A . . 109.4 ?
    C4 C3 H3B . . 109.4 ?
    C3 C4 H4A . . 109.2 ?
    C3 C4 H4B . . 109.2 ?
    H4A C4 H4B . . 107.9 ?
    C5 C4 C3 . . 112.16(13) ?
    C5 C4 H4A . . 109.2 ?
    C5 C4 H4B . . 109.2 ?
    N1 C5 C4 . . 116.42(13) ?
    C6 C5 N1 . . 120.77(13) ?
    C6 C5 C4 . . 122.76(14) ?
    C1 C6 C7 . . 116.72(13) ?
    C5 C6 C1 . . 120.68(14) ?
    C5 C6 C7 . . 122.57(13) ?
    C6 C7 H7 . . 108.4 ?
    C6 C7 C8 . . 109.61(12) ?
    C6 C7 C24 . . 111.91(12) ?
    C8 C7 H7 . . 108.4 ?
    C8 C7 C24 . . 110.07(12) ?
    C24 C7 H7 . . 108.4 ?
    C9 C8 C7 . . 121.76(13) ?
    C9 C8 C11 . . 115.17(13) ?
    C11 C8 C7 . . 122.83(13) ?
    N2 C9 N1 . . 115.56(13) ?
    N2 C9 C8 . . 124.16(14) ?
    C8 C9 N1 . . 120.28(13) ?
    N2 C10 N3 . . 127.92(15) ?
    N2 C10 H10 . . 116.0 ?
    N3 C10 H10 . . 116.0 ?
    N3 C11 N4 . . 118.57(13) ?
    N3 C11 C8 . . 121.95(14) ?
    N4 C11 C8 . . 119.48(13) ?
    C13 C12 N4 . . 116.15(14) ?
    C17 C12 N4 . . 124.47(14) ?
    C17 C12 C13 . . 119.37(14) ?
    C12 C13 H13 . . 119.9 ?
    C14 C13 C12 . . 120.20(15) ?
    C14 C13 H13 . . 119.9 ?
    C13 C14 H14 . . 120.5 ?
    C15 C14 C13 . . 119.10(15) ?
    C15 C14 H14 . . 120.5 ?
    F1 C15 C14 . . 118.83(14) ?
    C16 C15 F1 . . 119.15(15) ?
    C16 C15 C14 . . 122.02(15) ?
    C15 C16 H16 . . 120.3 ?
    C15 C16 C17 . . 119.45(15) ?
    C17 C16 H16 . . 120.3 ?
    C12 C17 H17 . . 120.1 ?
    C16 C17 C12 . . 119.85(15) ?
    C16 C17 H17 . . 120.1 ?
    C19 C18 N1 . . 119.29(14) ?
    C23 C18 N1 . . 120.32(13) ?
    C23 C18 C19 . . 120.39(15) ?
    C18 C19 H19 . . 120.0 ?
    C18 C19 C20 . . 119.98(15) ?
    C20 C19 H19 . . 120.0 ?
    C19 C20 H20 . . 120.9 ?
    C21 C20 C19 . . 118.23(15) ?
    C21 C20 H20 . . 120.9 ?
    F2 C21 C20 . . 118.41(14) ?
    F2 C21 C22 . . 118.57(15) ?
    C20 C21 C22 . . 123.03(15) ?
    C21 C22 H22 . . 120.9 ?
    C21 C22 C23 . . 118.22(15) ?
    C23 C22 H22 . . 120.9 ?
    C18 C23 C22 . . 120.14(15) ?
    C18 C23 H23 . . 119.9 ?
    C22 C23 H23 . . 119.9 ?
    C25 C24 C7 . . 119.51(13) ?
    C29 C24 C7 . . 121.58(13) ?
    C29 C24 C25 . . 118.89(14) ?
    C24 C25 H25 . . 119.6 ?
    C26 C25 C24 . . 120.84(15) ?
    C26 C25 H25 . . 119.6 ?
    C25 C26 H26 . . 120.1 ?
    C25 C26 C27 . . 119.75(15) ?
    C27 C26 H26 . . 120.1 ?
    C26 C27 H27 . . 120.1 ?
    C28 C27 C26 . . 119.81(16) ?
    C28 C27 H27 . . 120.1 ?
    C27 C28 H28 . . 119.7 ?
    C27 C28 C29 . . 120.60(15) ?
    C29 C28 H28 . . 119.7 ?
    C24 C29 C28 . . 120.08(15) ?
    C24 C29 H29 . . 120.0 ?
    C28 C29 H29 . . 120.0 ?
loop_
    _geom_torsion_atom_site_label_1
    _geom_torsion_atom_site_label_2
    _geom_torsion_atom_site_label_3
    _geom_torsion_atom_site_label_4
    _geom_torsion_site_symmetry_1
    _geom_torsion_site_symmetry_2
    _geom_torsion_site_symmetry_3
    _geom_torsion_site_symmetry_4
    _geom_torsion
    _geom_torsion_publ_flag
    F1 C15 C16 C17 . . . . -178.78(14) ?
    F2 C21 C22 C23 . . . . -178.63(14) ?
    O1 C1 C2 C3 . . . . -154.05(15) ?
    O1 C1 C6 C5 . . . . -175.83(14) ?
    O1 C1 C6 C7 . . . . 2.2(2) ?
    N1 C5 C6 C1 . . . . 171.24(13) ?
    N1 C5 C6 C7 . . . . -6.7(2) ?
    N1 C18 C19 C20 . . . . -179.02(15) ?
    N1 C18 C23 C22 . . . . 179.00(14) ?
    N4 C12 C13 C14 . . . . 179.10(14) ?
    N4 C12 C17 C16 . . . . -178.27(15) ?
    C1 C2 C3 C4 . . . . -52.94(19) ?
    C1 C6 C7 C8 . . . . -156.38(13) ?
    C1 C6 C7 C24 . . . . 81.22(16) ?
    C2 C1 C6 C5 . . . . 2.0(2) ?
    C2 C1 C6 C7 . . . . -179.90(13) ?
    C2 C3 C4 C5 . . . . 48.65(18) ?
    C3 C4 C5 N1 . . . . 162.59(13) ?
    C3 C4 C5 C6 . . . . -19.8(2) ?
    C4 C5 C6 C1 . . . . -6.3(2) ?
    C4 C5 C6 C7 . . . . 175.74(14) ?
    C5 N1 C9 N2 . . . . -167.20(13) ?
    C5 N1 C9 C8 . . . . 12.1(2) ?
    C5 N1 C18 C19 . . . . -92.66(18) ?
    C5 N1 C18 C23 . . . . 87.96(18) ?
    C5 C6 C7 C8 . . . . 21.64(19) ?
    C5 C6 C7 C24 . . . . -100.77(16) ?
    C6 C1 C2 C3 . . . . 28.0(2) ?
    C6 C7 C8 C9 . . . . -20.93(19) ?
    C6 C7 C8 C11 . . . . 164.88(13) ?
    C6 C7 C24 C25 . . . . 57.60(18) ?
    C6 C7 C24 C29 . . . . -124.27(15) ?
    C7 C8 C9 N1 . . . . 5.7(2) ?
    C7 C8 C9 N2 . . . . -175.10(14) ?
    C7 C8 C11 N3 . . . . 175.97(14) ?
    C7 C8 C11 N4 . . . . -3.1(2) ?
    C7 C24 C25 C26 . . . . 178.36(14) ?
    C7 C24 C29 C28 . . . . -176.93(14) ?
    C8 C7 C24 C25 . . . . -64.54(17) ?
    C8 C7 C24 C29 . . . . 113.58(15) ?
    C9 N1 C5 C4 . . . . 166.05(13) ?
    C9 N1 C5 C6 . . . . -11.7(2) ?
    C9 N1 C18 C19 . . . . 90.37(17) ?
    C9 N1 C18 C23 . . . . -89.01(18) ?
    C9 N2 C10 N3 . . . . 0.0(2) ?
    C9 C8 C11 N3 . . . . 1.4(2) ?
    C9 C8 C11 N4 . . . . -177.69(13) ?
    C10 N2 C9 N1 . . . . 179.06(13) ?
    C10 N2 C9 C8 . . . . -0.2(2) ?
    C10 N3 C11 N4 . . . . 177.55(14) ?
    C10 N3 C11 C8 . . . . -1.6(2) ?
    C11 N3 C10 N2 . . . . 0.8(3) ?
    C11 N4 C12 C13 . . . . -177.63(14) ?
    C11 N4 C12 C17 . . . . 1.3(3) ?
    C11 C8 C9 N1 . . . . -179.72(13) ?
    C11 C8 C9 N2 . . . . -0.5(2) ?
    C12 N4 C11 N3 . . . . -9.4(2) ?
    C12 N4 C11 C8 . . . . 169.70(14) ?
    C12 C13 C14 C15 . . . . -0.3(2) ?
    C13 C12 C17 C16 . . . . 0.6(2) ?
    C13 C14 C15 F1 . . . . 179.52(13) ?
    C13 C14 C15 C16 . . . . -0.3(2) ?
    C14 C15 C16 C17 . . . . 1.1(2) ?
    C15 C16 C17 C12 . . . . -1.2(2) ?
    C17 C12 C13 C14 . . . . 0.1(2) ?
    C18 N1 C5 C4 . . . . -10.9(2) ?
    C18 N1 C5 C6 . . . . 171.44(14) ?
    C18 N1 C9 N2 . . . . 9.82(19) ?
    C18 N1 C9 C8 . . . . -170.89(13) ?
    C18 C19 C20 C21 . . . . 0.6(3) ?
    C19 C18 C23 C22 . . . . -0.4(2) ?
    C19 C20 C21 F2 . . . . 178.62(14) ?
    C19 C20 C21 C22 . . . . -1.5(3) ?
    C20 C21 C22 C23 . . . . 1.5(3) ?
    C21 C22 C23 C18 . . . . -0.5(2) ?
    C23 C18 C19 C20 . . . . 0.4(2) ?
    C24 C7 C8 C9 . . . . 102.56(16) ?
    C24 C7 C8 C11 . . . . -71.63(17) ?
    C24 C25 C26 C27 . . . . -1.0(2) ?
    C25 C24 C29 C28 . . . . 1.2(2) ?
    C25 C26 C27 C28 . . . . 0.4(2) ?
    C26 C27 C28 C29 . . . . 1.0(2) ?
    C27 C28 C29 C24 . . . . -1.8(2) ?
    C29 C24 C25 C26 . . . . 0.2(2) ?
loop_
    _geom_hbond_atom_site_label_D
    _geom_hbond_atom_site_label_H
    _geom_hbond_atom_site_label_A
    _geom_hbond_site_symmetry_A
    _geom_hbond_distance_DH
    _geom_hbond_distance_HA
    _geom_hbond_distance_DA
    _geom_hbond_angle_DHA
    _geom_hbond_publ_flag
    C3 H3A F2 2_655 0.99 2.70 3.3379(18) 123 yes
    C4 H4A F1 4_666 0.99 2.54 3.3829(18) 143 yes
    C17 H17 N3 . 0.95 2.23 2.856(2) 123 yes
    C10 H10 Cg1 1_455 0.95 2.71 3.5471(17) 147 yes
    C15 F1 Cg2 4_565 1.3673(18) 3.8721(12) 4.7637(18) 123.40(9) yes
_shelx_space_group_comment
;
The symmetry employed for this shelxl refinement is uniquely defined
by the following loop, which should always be used as a source of
symmetry information in preference to the above space-group names.
They are only intended as comments.
;
_shelx_estimated_absorpt_T_min     0.978
_shelx_estimated_absorpt_T_max     0.987
_shelx_hkl_file
;
   1   0   0   -0.10    0.04
  -1   0   0   -0.11    0.04
  -2   0   0  192.41    4.98
   2   0   0  201.20    4.98
   3   0   0   -0.03    0.07
  -3   0   0    0.02    0.07
   4   0   0   58.24    1.61
  -4   0   0   58.60    1.62
  -5   0   0    0.04    0.09
  -6   0   0   36.96    1.17
  -7   0   0   -0.15    0.10
  -8   0   0   -0.01    0.13
  -9   0   0   -0.20    0.14
 -10   0   0    0.09    0.20
   0  -1   0   -0.11    0.02
   0  -1   0   -0.03    0.03
   0  -1   0   -0.03    0.02
   0   1   0   -0.10    0.02
   0   1   0   -0.15    0.02
   0   1   0   -0.15    0.02
   1  -1   0   11.14    0.29
  -1  -1   0    9.87    0.29
  -1  -1   0   10.00    0.31
  -1  -1   0   10.03    0.26
   1   1   0   10.06    0.26
   1   1   0    9.55    0.26
   1   1   0    9.70    0.31
   2  -1   0   20.91    0.59
  -2  -1   0   20.99    0.62
   2   1   0   21.02    0.62
  -2   1   0   21.12    0.59
   3  -1   0   17.75    0.54
  -3  -1   0   16.10    0.56
   3   1   0   16.95    0.56
  -3   1   0   17.72    0.54
   4  -1   0   18.58    0.62
  -4  -1   0   19.45    0.65
  -4   1   0   18.86    0.61
  -5  -1   0    5.90    0.33
  -5   1   0    5.70    0.30
  -6  -1   0    0.10    0.11
  -6   1   0    0.15    0.11
  -7  -1   0    0.04    0.13
  -7   1   0   -0.05    0.11
  -8  -1   0    3.02    0.34
  -8   1   0    3.98    0.36
  -9  -1   0    0.13    0.16
   9   1   0    0.13    0.08
  -9   1   0    0.14    0.16
 -10  -1   0    0.20    0.20
  10   1   0    0.48    0.11
 -10   1   0    0.47    0.22
   0  -2   0  114.57    2.79
   0  -2   0  117.38    2.76
   0  -2   0  121.49    2.80
   0   2   0  119.04    2.80
  -1  -2   0   37.14    0.92
   1  -2   0   36.51    0.89
  -1  -2   0   37.51    0.93
   1  -2   0   37.60    0.89
   1   2   0   37.33    0.93
   1   2   0   37.40    0.92
  -2  -2   0   23.67    0.59
  -2  -2   0   23.99    0.66
  -2  -2   0   23.75    0.71
   2  -2   0   24.27    0.66
   2   2   0   23.64    0.71
   2   2   0   24.66    0.61
   2   2   0   23.13    0.61
  -3  -2   0    0.30    0.10
   3  -2   0    0.34    0.07
   3   2   0    0.32    0.09
   3   2   0    0.17    0.05
  -3   2   0    0.85    0.10
   3   2   0    0.34    0.05
   4  -2   0   14.84    0.49
  -4  -2   0   14.57    0.55
  -4   2   0   14.20    0.49
   4   2   0   14.52    0.39
   4   2   0   14.17    0.39
  -5  -2   0    2.21    0.23
   5   2   0    2.63    0.12
  -5   2   0    2.45    0.19
   5   2   0    2.51    0.12
  -6  -2   0    2.54    0.27
   6   2   0    2.44    0.13
  -6   2   0    2.10    0.22
   6   2   0    2.33    0.12
  -7  -2   0    4.58    0.35
   7   2   0    5.21    0.21
  -7   2   0    4.30    0.31
  -8  -2   0    0.31    0.17
   8   2   0    0.20    0.09
  -8   2   0   -0.02    0.12
  -9  -2   0    1.94    0.31
   9   2   0    1.81    0.17
  -9   2   0    1.90    0.29
 -10  -2   0    0.18    0.20
  10   2   0   -0.12    0.10
   0  -3   0    0.05    0.06
   0  -3   0    0.05    0.05
   0   3   0   -0.06    0.04
   1  -3   0   29.71    0.71
  -1  -3   0   27.96    0.75
  -1  -3   0   28.03    0.73
   1  -3   0   27.67    0.71
  -1   3   0   28.10    0.68
   1   3   0   28.15    0.74
  -2  -3   0    2.12    0.11
  -2  -3   0    2.25    0.16
  -2  -3   0    2.29    0.17
   2   3   0    2.07    0.13
   3  -3   0    0.50    0.08
  -3  -3   0    0.38    0.10
  -3  -3   0    0.58    0.11
   3   3   0    0.53    0.08
   3   3   0    0.54    0.08
  -4  -3   0    6.66    0.34
   4  -3   0    7.39    0.30
   4   3   0    6.88    0.25
   4   3   0    6.85    0.25
  -5  -3   0    6.26    0.36
   5   3   0    6.11    0.24
   5   3   0    6.35    0.24
  -6  -3   0    2.06    0.25
   6   3   0    2.09    0.15
  -7  -3   0   10.45    0.54
   7   3   0   10.00    0.37
  -8  -3   0    4.08    0.41
   8   3   0    4.63    0.25
  -9  -3   0    3.10    0.39
   9   3   0    3.00    0.22
 -10  -3   0    1.20    0.29
  10   3   0    0.90    0.17
   0  -4   0   18.85    0.54
   0  -4   0   18.66    0.53
   0   4   0   18.74    0.53
   1  -4   0    0.03    0.05
   1  -4   0    0.01    0.05
  -1  -4   0   -0.01    0.05
  -1  -4   0    0.08    0.06
  -1   4   0    0.06    0.04
   1   4   0    0.12    0.07
   2  -4   0   53.12    1.28
  -2  -4   0   52.09    1.31
  -2  -4   0   53.25    1.47
  -2  -4   0   51.51    1.35
   2  -4   0   51.42    1.28
   2   4   0   52.89    1.34
   3  -4   0    1.59    0.12
  -3  -4   0    1.32    0.10
  -3  -4   0    1.54    0.18
  -3  -4   0    1.78    0.18
   3   4   0    1.57    0.14
  -4  -4   0    2.50    0.25
   4  -4   0    2.65    0.17
   4   4   0    3.14    0.18
  -5  -4   0    1.18    0.20
   5  -4   0    1.27    0.15
   5   4   0    0.95    0.12
   5   4   0    0.71    0.11
  -6  -4   0    0.20    0.15
   6   4   0    0.47    0.10
  -7  -4   0    0.50    0.18
   7   4   0    0.42    0.12
  -8  -4   0   -0.04    0.15
   8   4   0   -0.03    0.10
  -9  -4   0    0.27    0.20
   9   4   0    0.01    0.12
  10   4   0    0.30    0.15
   0  -5   0    0.02    0.07
   0  -5   0    0.04    0.06
   0   5   0    0.10    0.07
   1  -5   0   38.35    1.02
  -1  -5   0   35.70    1.01
  -1  -5   0   39.04    1.03
   1  -5   0   39.13    0.99
   1   5   0   37.82    1.01
  -1   5   0   38.50    0.96
  -2  -5   0    6.83    0.32
   2  -5   0    7.38    0.26
  -2  -5   0    7.32    0.28
   2  -5   0    7.48    0.26
  -2  -5   0    7.77    0.35
   2   5   0    7.46    0.30
  -3  -5   0    7.60    0.28
   3  -5   0    7.23    0.24
  -3  -5   0    7.12    0.34
  -3  -5   0    8.07    0.38
   3  -5   0    7.72    0.24
   3   5   0    7.84    0.31
   4  -5   0    1.13    0.12
  -4  -5   0    0.59    0.14
  -4  -5   0    1.00    0.18
   4   5   0    0.78    0.12
   5  -5   0    9.76    0.38
  -5  -5   0    9.03    0.48
   5   5   0    9.30    0.37
  -6  -5   0    0.13    0.14
   6   5   0    0.07    0.10
  -7  -5   0   -0.03    0.13
   7   5   0    0.20    0.12
  -8  -5   0    1.88    0.31
   8   5   0    1.84    0.21
  -9  -5   0    0.04    0.20
   9   5   0    0.02    0.13
  10   5   0    2.34    0.27
   0  -6   0    0.65    0.12
   0  -6   0    0.47    0.09
   0   6   0    0.54    0.09
   1  -6   0    0.19    0.09
  -1  -6   0    0.14    0.09
  -1  -6   0    0.15    0.08
   1  -6   0    0.01    0.07
  -1   6   0    0.09    0.06
   1   6   0    0.19    0.08
  -2  -6   0    6.68    0.28
  -2  -6   0    6.60    0.34
  -2  -6   0    6.92    0.33
   2  -6   0    6.83    0.27
   2  -6   0    6.81    0.27
   2  -6   0    7.45    0.28
   2   6   0    6.63    0.30
   3  -6   0   15.91    0.47
  -3  -6   0   15.10    0.61
   3  -6   0   16.23    0.47
  -3  -6   0   15.39    0.57
  -3  -6   0   16.37    0.50
   3   6   0   15.52    0.53
   4  -6   0    0.30    0.07
  -4  -6   0    0.25    0.08
   4  -6   0    0.21    0.09
   4  -6   0    0.22    0.06
  -4  -6   0    0.37    0.13
  -4  -6   0    0.20    0.12
   4   6   0    0.15    0.10
   5  -6   0    2.35    0.19
  -5  -6   0    1.82    0.26
   5   6   0    2.30    0.21
  -6  -6   0   -0.12    0.12
   6   6   0   -0.10    0.10
  -7  -6   0    1.41    0.27
   7   6   0    1.01    0.17
  -8  -6   0    3.49    0.41
   8   6   0    3.47    0.30
  -9  -6   0    0.29    0.23
   9   6   0    0.12    0.15
  10   6   0    0.08    0.16
   0  -7   0    0.04    0.08
   0  -7   0    0.05    0.08
   0   7   0   -0.07    0.07
  -1  -7   0    5.82    0.31
  -1  -7   0    5.78    0.31
   1  -7   0    5.61    0.27
   1  -7   0    5.44    0.29
  -1  -7   0    6.10    0.29
   1   7   0    5.94    0.28
  -1   7   0    5.67    0.23
  -2  -7   0   14.70    0.49
  -2  -7   0   14.75    0.55
  -2  -7   0   13.68    0.56
   2  -7   0   14.72    0.48
   2   7   0   14.37    0.51
   3  -7   0    3.53    0.20
  -3  -7   0    3.38    0.26
   3  -7   0    3.52    0.19
  -3  -7   0    3.17    0.20
  -3  -7   0    3.40    0.29
   3  -7   0    3.66    0.20
   3   7   0    3.23    0.23
   4  -7   0    3.85    0.22
  -4  -7   0    4.36    0.30
   4  -7   0    3.72    0.20
  -4  -7   0    4.43    0.33
   4   7   0    4.04    0.27
  -5  -7   0   60.00    1.85
   5  -7   0   60.01    1.50
   5   7   0   58.85    1.63
  -6  -7   0    1.22    0.25
   6  -7   0    1.04    0.10
   6   7   0    1.04    0.18
  -7  -7   0    0.07    0.18
   7   7   0    0.38    0.16
  -8  -7   0    1.25    0.29
   8   7   0    1.47    0.23
   9   7   0    2.72    0.30
   0  -8   0    6.67    0.32
   0  -8   0    7.48    0.35
   0   8   0    6.89    0.31
  -1  -8   0    9.17    0.39
   1  -8   0    9.54    0.41
   1  -8   0    8.43    0.37
  -1  -8   0    8.23    0.40
  -1  -8   0    8.25    0.40
  -1   8   0    9.01    0.32
   1   8   0    8.96    0.38
  -2  -8   0    8.53    0.42
   2  -8   0    8.64    0.36
  -2  -8   0    8.55    0.43
   2  -8   0    8.84    0.40
  -2  -8   0    8.89    0.37
   2   8   0    9.25    0.40
  -3  -8   0    6.32    0.38
   3  -8   0    6.57    0.30
  -3  -8   0    5.80    0.35
  -3  -8   0    5.88    0.29
   3   8   0    5.91    0.32
  -4  -8   0    1.73    0.24
   4  -8   0    1.74    0.16
   4  -8   0    1.78    0.17
  -4  -8   0    1.40    0.24
   4   8   0    2.14    0.23
  -5  -8   0    0.13    0.15
  -5  -8   0    0.31    0.16
   5  -8   0    0.25    0.10
   5   8   0   -0.03    0.13
  -6  -8   0    9.60    0.56
   6  -8   0    9.54    0.36
   6   8   0    8.93    0.45
   7  -8   0    0.00    0.10
  -7  -8   0   -0.03    0.19
   7   8   0    0.05    0.14
   8  -8   0    0.22    0.10
  -8  -8   0    0.43    0.22
   8   8   0    0.42    0.18
   9  -8   0    1.62    0.16
   9   8   0    1.49    0.26
   0  -9   0    0.12    0.10
   0  -9   0    0.02    0.11
   1  -9   0    1.27    0.17
  -1  -9   0    0.90    0.16
  -1  -9   0    1.08    0.17
   1  -9   0    1.06    0.18
  -1  -9   0    1.06    0.18
   1   9   0    1.14    0.17
   2  -9   0    0.78    0.15
  -2  -9   0    0.65    0.14
  -2  -9   0    0.73    0.17
   2  -9   0    0.96    0.18
  -2  -9   0    0.73    0.17
   2   9   0    0.64    0.16
  -3  -9   0    0.42    0.16
   3  -9   0    0.32    0.11
  -3  -9   0    0.44    0.16
  -3  -9   0    0.41    0.13
   3  -9   0    0.61    0.16
   3   9   0    0.36    0.13
  -4  -9   0    1.27    0.23
   4  -9   0    0.95    0.15
  -4  -9   0    0.82    0.20
   4   9   0    1.49    0.22
   5  -9   0    3.38    0.23
  -5  -9   0    3.65    0.39
   5  -9   0    3.30    0.23
  -5  -9   0    3.52    0.36
   5   9   0    3.34    0.31
   6  -9   0    3.65    0.24
  -6  -9   0    3.82    0.41
   6   9   0    3.81    0.34
   7  -9   0    0.49    0.14
  -7  -9   0    0.60    0.25
   7   9   0    0.43    0.18
   8  -9   0    0.23    0.12
   8   9   0    0.33    0.20
   0 -10   0    0.31    0.13
   0 -10   0    0.40    0.16
   0 -10   0    0.29    0.13
   1 -10   0    2.26    0.23
  -1 -10   0    1.89    0.24
  -1 -10   0    2.31    0.24
  -1 -10   0    2.57    0.28
   1 -10   0    2.25    0.26
  -2 -10   0    5.18    0.32
  -2 -10   0    4.70    0.35
   2 -10   0    5.92    0.32
   2 -10   0    5.02    0.35
  -2 -10   0    5.45    0.37
   2  10   0    5.67    0.33
  -3 -10   0    7.76    0.44
  -3 -10   0    6.77    0.44
   3 -10   0    7.86    0.43
   3 -10   0    8.01    0.38
   3  10   0    7.90    0.41
   4 -10   0    1.24    0.18
  -4 -10   0    1.11    0.23
  -4 -10   0    1.26    0.24
   4  10   0    1.26    0.22
   5 -10   0    0.02    0.10
  -5 -10   0    0.20    0.17
  -5 -10   0    0.19    0.19
   5  10   0    0.20    0.16
  -6 -10   0    4.72    0.44
  -6 -10   0    4.59    0.47
   6 -10   0    4.37    0.28
   6 -10   0    4.02    0.27
   6  10   0    4.23    0.37
  -7 -10   0    0.25    0.23
   7 -10   0    0.15    0.13
   7  10   0    0.20    0.18
   8 -10   0    0.02    0.13
   8  10   0   -0.03    0.17
   0 -11   0   -0.01    0.12
   0 -11   0    0.01    0.13
   0 -11   0    0.30    0.14
  -1 -11   0    0.08    0.12
   1 -11   0    0.01    0.13
  -1 -11   0   -0.06    0.12
  -1 -11   0    0.09    0.14
   1 -11   0    0.05    0.12
   1 -11   0   -0.18    0.10
  -2 -11   0    6.42    0.41
   2 -11   0    5.64    0.35
  -2 -11   0    6.41    0.37
  -2 -11   0    6.34    0.41
   2 -11   0    5.60    0.37
   3 -11   0    0.42    0.14
  -3 -11   0    0.32    0.17
  -3 -11   0    0.61    0.19
   3 -11   0    0.32    0.16
   3  11   0    0.63    0.18
  -4 -11   0    0.50    0.18
   4 -11   0    0.85    0.17
  -4 -11   0    0.68    0.21
   4 -11   0    0.22    0.16
   4  11   0    0.72    0.20
  -5 -11   0    1.08    0.26
   5 -11   0    0.85    0.17
  -5 -11   0    0.75    0.23
   5  11   0    0.72    0.21
  -6 -11   0    1.09    0.27
  -6 -11   0    1.61    0.32
   6 -11   0    1.63    0.21
   6  11   0    1.68    0.27
   7 -11   0    0.48    0.15
   7  11   0    0.16    0.18
   0 -12   0    0.16    0.13
   0 -12   0   -0.01    0.14
   0 -12   0    0.21    0.15
   1 -12   0    0.18    0.16
   1 -12   0    0.02    0.12
  -1 -12   0    0.10    0.14
  -1 -12   0    0.14    0.15
  -1 -12   0    0.02    0.14
   2 -12   0    0.85    0.19
   2 -12   0    0.96    0.22
  -2 -12   0    0.93    0.22
  -2 -12   0    1.12    0.23
   3 -12   0    1.08    0.20
  -3 -12   0    0.48    0.20
  -3 -12   0    0.56    0.19
   3 -12   0    0.76    0.22
   4 -12   0   -0.01    0.12
  -4 -12   0    0.17    0.17
  -4 -12   0   -0.07    0.17
   4 -12   0    0.16    0.17
   5 -12   0    0.27    0.15
  -5 -12   0    0.28    0.21
   5 -12   0    0.33    0.20
  -5 -12   0    0.17    0.19
   5  12   0    0.03    0.17
   6 -12   0    0.44    0.21
  -6 -12   0   -0.04    0.18
   6 -12   0    0.34    0.16
   6  12   0    0.31    0.20
   0 -13   0    0.23    0.17
   0 -13   0   -0.03    0.14
   1 -13   0    0.04    0.14
  -1 -13   0    0.09    0.15
   1 -13   0    0.26    0.17
  -1 -13   0    0.02    0.16
  -2 -13   0    2.04    0.31
   2 -13   0    1.93    0.26
   2 -13   0    1.82    0.29
  -2 -13   0    2.15    0.31
  -3 -13   0    1.99    0.32
  -3 -13   0    2.67    0.35
   3 -13   0    2.45    0.29
   3 -13   0    2.43    0.32
   4 -13   0    0.34    0.20
  -4 -13   0    0.11    0.18
   4 -13   0    0.30    0.17
  -4 -13   0    0.20    0.20
   5 -13   0   -0.02    0.13
   5 -13   0    0.15    0.19
  -5 -13   0    0.15    0.20
   0 -14   0    1.11    0.24
   0 -14   0    1.06    0.25
   1 -14   0    0.31    0.19
   1 -14   0    0.51    0.21
  -1 -14   0    0.24    0.19
   2 -14   0    0.66    0.19
   2 -14   0    0.32    0.19
  -2 -14   0    0.23    0.20
  -3 -14   0    0.42    0.22
   3 -14   0    0.40    0.18
   3 -14   0    0.49    0.22
 -10   0   1    0.32    0.20
  10   0  -1   -0.06    0.08
  -9   0   1    0.79    0.22
  -8   0   1    0.05    0.13
  -7   0   1    0.23    0.14
  -6   0   1   -0.05    0.09
  -5   0   1    5.99    0.31
  -4   0   1   -0.03    0.07
   4   0  -1   -0.02    0.07
  -3   0   1   63.29    1.71
   3   0  -1   64.37    1.71
  -2   0   1    0.09    0.06
   2   0  -1    0.06    0.06
  -1   0   1  113.99    2.88
   1   0  -1  114.85    2.88
   0   0   1   -0.09    0.00
   0   0  -1   -0.09    0.00
   0   0   1   -0.10    0.01
   0   0  -1   -0.09    0.00
   1   0   1   28.42    0.76
   2   0   1   -0.04    0.06
  -2   0  -1   -0.02    0.06
   3   0   1   57.83    1.57
  -3   0  -1   58.24    1.58
  -4   0  -1   -0.01    0.08
  -5   0  -1    2.35    0.22
  -6   0  -1    0.11    0.11
  -7   0  -1    0.43    0.16
  -8   0  -1   -0.04    0.13
  -9   0  -1    1.41    0.26
 -10   0  -1   -0.04    0.17
 -10  -1   1   -0.21    0.17
  10   1  -1   -0.14    0.09
 -10   1   1    0.26    0.20
  -9  -1   1    0.89    0.24
   9   1  -1    0.85    0.11
  -9   1   1    0.84    0.22
  -8  -1   1    0.31    0.16
  -8   1   1    0.55    0.17
   8   1  -1    0.09    0.07
  -7  -1   1    1.94    0.25
  -7   1   1    1.49    0.22
  -6  -1   1    0.18    0.12
  -6   1   1    0.26    0.11
  -5  -1   1   52.63    1.52
  -5   1   1   51.70    1.49
  -4  -1   1   12.43    0.47
   4  -1  -1   12.65    0.44
  -4   1   1   11.78    0.44
   3  -1  -1    9.44    0.33
  -3  -1   1    8.98    0.35
  -3   1   1    9.20    0.33
   3   1  -1    8.82    0.35
  -2  -1   1   75.49    1.97
   2  -1  -1   74.57    1.93
   2   1  -1   77.65    1.77
   2   1  -1   73.75    1.77
  -2   1   1   73.45    1.93
   1  -1  -1   83.55    2.06
   1   1  -1   82.09    1.94
  -1   1   1   80.38    2.06
   1   1  -1   81.74    1.94
   0  -1   1    1.37    0.06
   0  -1  -1    1.17    0.06
   0  -1  -1    1.27    0.06
   0  -1   1    1.30    0.06
   0  -1  -1    1.09    0.06
   0  -1   1    1.24    0.06
   0  -1  -1    1.04    0.06
   0  -1  -1    1.11    0.07
   0   1   1    1.28    0.06
   0   1   1    1.26    0.06
   0   1  -1    1.21    0.06
  -1  -1  -1   42.34    1.00
  -1  -1  -1   41.53    1.00
  -1  -1  -1   42.88    1.11
  -1  -1  -1   41.05    1.02
   1   1   1   42.00    1.11
   1   1   1   43.09    1.01
   1   1   1   41.98    1.01
   2  -1   1   44.53    1.18
  -2   1  -1   43.85    1.18
   2   1   1   44.61    1.21
  -3  -1  -1    9.45    0.36
   3  -1   1    8.64    0.33
  -3   1  -1    9.16    0.34
   3   1   1    9.54    0.36
  -4  -1  -1   74.64    2.08
   4  -1   1   77.13    2.05
  -4   1  -1   76.54    2.06
  -5  -1  -1    2.87    0.26
  -5   1  -1    2.54    0.21
  -6  -1  -1    0.30    0.13
  -6   1  -1    0.00    0.10
  -7  -1  -1    0.09    0.13
  -7   1  -1    0.01    0.10
  -8  -1  -1    1.94    0.28
  -8   1  -1    2.09    0.28
  -9  -1  -1   -0.15    0.14
  -9   1  -1    0.04    0.15
 -10  -1  -1    0.46    0.21
  10   1   1    0.28    0.10
 -10   1  -1    0.09    0.19
 -10  -2   1    1.22    0.29
  10   2  -1    0.73    0.14
  -9  -2   1    0.29    0.19
   9   2  -1    0.37    0.11
  -9   2   1    0.24    0.17
  -8  -2   1    0.29    0.17
   8   2  -1    0.56    0.11
  -8   2   1    0.41    0.16
  -7  -2   1    5.02    0.36
   7   2  -1    4.86    0.21
  -6  -2   1    2.68    0.28
   6   2  -1    3.05    0.15
   6   2  -1    3.06    0.15
  -6   2   1    2.88    0.22
  -5  -2   1    3.72    0.26
   5   2  -1    3.27    0.15
  -5   2   1    3.57    0.22
   5   2  -1    3.41    0.15
  -4  -2   1    4.23    0.26
   4  -2  -1    4.08    0.22
   4   2  -1    4.16    0.16
  -4   2   1    4.43    0.22
   4   2  -1    4.22    0.16
  -3  -2   1    0.43    0.10
   3  -2  -1    0.33    0.07
   3   2  -1    0.46    0.06
  -3   2   1    0.30    0.07
   3   2  -1    0.31    0.06
  -2  -2   1    1.74    0.13
  -2  -2   1    1.45    0.14
  -2  -2   1    1.73    0.08
   2  -2  -1    1.65    0.10
   2   2  -1    1.51    0.10
   2   2  -1    1.61    0.10
  -1  -2   1   67.83    1.64
   1  -2  -1   67.48    1.62
   1  -2  -1   68.99    1.62
  -1  -2   1   66.56    1.63
   1   2  -1   69.74    1.65
   1   2  -1   68.93    1.65
   0  -2  -1   43.07    1.07
   0  -2  -1   45.46    1.07
   0  -2   1   42.47    1.06
   0  -2   1   43.54    1.07
   0  -2   1   43.88    1.07
   0  -2  -1   44.90    1.07
   0   2  -1   44.08    1.07
   0   2   1   44.93    1.07
   0   2  -1   43.70    1.06
  -1  -2  -1   21.57    0.57
  -1  -2  -1   20.94    0.54
  -1  -2  -1   21.04    0.61
   1   2   1   21.25    0.55
   1   2   1   21.70    0.61
   1   2   1   21.30    0.55
  -2  -2  -1    8.46    0.30
  -2  -2  -1    8.91    0.33
  -2  -2  -1    8.57    0.23
   2  -2   1    8.84    0.29
   2   2   1    8.93    0.26
   2   2   1    8.53    0.33
   2   2   1    8.74    0.26
  -3  -2  -1   19.52    0.64
   3  -2   1   19.34    0.59
   3   2   1   19.23    0.51
   3   2   1   19.83    0.51
   3   2   1   19.44    0.63
   4  -2   1    0.25    0.09
  -4  -2  -1    0.26    0.10
  -4   2  -1    0.21    0.08
   4   2   1    0.04    0.04
   4   2   1    0.10    0.04
  -5  -2  -1    3.33    0.26
   5   2   1    3.71    0.14
   5   2   1    3.62    0.14
  -5   2  -1    3.49    0.23
  -6  -2  -1    3.03    0.30
  -6   2  -1    3.06    0.24
   6   2   1    2.58    0.13
   6   2   1    2.94    0.13
  -7  -2  -1   -0.03    0.13
   7   2   1   -0.07    0.05
  -7   2  -1    0.06    0.11
  -8  -2  -1    1.43    0.26
  -8   2  -1    1.39    0.23
   8   2   1    1.10    0.12
  -9  -2  -1    2.60    0.35
  -9   2  -1    2.88    0.33
   9   2   1    2.41    0.18
 -10  -2  -1    1.40    0.30
  10   2   1    1.05    0.15
 -10  -3   1    0.31    0.22
  10   3  -1    0.59    0.15
  -9  -3   1    0.00    0.17
   9   3  -1    0.04    0.11
  -8  -3   1    0.39    0.18
  -8   3   1    0.36    0.16
   8   3  -1    0.35    0.11
  -7  -3   1   -0.06    0.12
  -7   3   1   -0.04    0.11
   7   3  -1   -0.01    0.08
  -6  -3   1   -0.02    0.12
  -6   3   1   -0.05    0.10
   6   3  -1    0.02    0.07
  -5  -3   1    1.31    0.20
   5  -3  -1    1.17    0.15
   5   3  -1    1.04    0.11
   5   3  -1    1.09    0.11
  -5   3   1    1.02    0.14
   4  -3  -1    0.78    0.11
  -4  -3   1    0.57    0.13
   4   3  -1    0.60    0.09
   4   3  -1    0.62    0.09
   3  -3  -1    3.34    0.16
  -3  -3   1    3.61    0.23
   3   3  -1    3.10    0.16
   3   3  -1    3.41    0.17
   2  -3  -1   36.88    0.96
  -2  -3   1   36.48    0.93
   2  -3  -1   37.02    0.88
  -2  -3   1   36.52    0.97
  -2  -3   1   36.55    1.06
   2   3  -1   36.50    0.95
  -1  -3   1   23.99    0.65
   1  -3  -1   23.35    0.61
  -1  -3   1   23.42    0.63
   1  -3  -1   24.58    0.61
   1   3  -1   23.84    0.64
  -1   3   1   23.88    0.59
   0  -3   1    6.61    0.22
   0  -3  -1    6.72    0.24
   0  -3  -1    6.54    0.23
   0  -3   1    6.63    0.23
   0   3   1    6.35    0.22
   0   3  -1    7.03    0.22
   1  -3   1    4.10    0.15
  -1  -3  -1    4.20    0.19
  -1  -3  -1    3.80    0.17
   1  -3   1    4.39    0.15
  -1  -3  -1    4.17    0.20
   1  -3   1    3.99    0.15
   1   3   1    4.39    0.18
  -2  -3  -1    0.47    0.09
  -2  -3  -1    0.31    0.05
  -2  -3  -1    0.44    0.10
   2   3   1    0.39    0.07
   2   3   1    0.40    0.07
   2   3   1    0.31    0.09
  -3  -3  -1   13.42    0.47
   3  -3   1   13.58    0.44
  -3  -3  -1   13.34    0.50
   3   3   1   13.32    0.40
   3   3   1   13.77    0.40
   4  -3   1    2.54    0.18
  -4  -3  -1    2.11    0.22
   4   3   1    2.30    0.14
   4   3   1    2.40    0.14
  -5  -3  -1    2.05    0.23
   5   3   1    2.40    0.14
   5   3   1    2.50    0.15
  -6  -3  -1    4.22    0.32
   6   3   1    4.64    0.21
  -7  -3  -1    7.35    0.45
   7   3   1    8.03    0.31
  -8  -3  -1    2.44    0.33
   8   3   1    2.62    0.19
  -9  -3  -1   -0.28    0.14
   9   3   1    0.03    0.10
 -10  -3  -1   -0.14    0.16
  10   3   1   -0.04    0.11
 -10  -4   1    0.14    0.22
  10   4  -1   -0.19    0.12
  -9  -4   1    4.70    0.47
   9   4  -1    4.95    0.30
  -8  -4   1    2.06    0.30
   8   4  -1    1.82    0.19
  -7  -4   1    1.38    0.25
   7   4  -1    1.37    0.17
  -6  -4   1   11.87    0.57
   6   4  -1   11.65    0.42
   5  -4  -1   19.38    0.63
  -5  -4   1   19.93    0.75
   5   4  -1   19.65    0.60
   5   4  -1   19.93    0.60
  -4  -4   1   27.56    0.93
   4  -4  -1   28.77    0.81
   4   4  -1   28.30    0.79
  -3  -4   1    8.22    0.37
  -3  -4   1    7.53    0.33
   3  -4  -1    7.96    0.27
   3   4  -1    8.01    0.30
  -2  -4   1    8.91    0.30
   2  -4  -1    8.78    0.27
  -2  -4   1    9.17    0.35
  -2  -4   1    9.17    0.37
   2  -4  -1    8.59    0.27
   2   4  -1    9.00    0.32
  -1  -4   1    6.01    0.26
   1  -4  -1    6.85    0.24
   1  -4  -1    6.96    0.24
  -1  -4   1    6.70    0.25
   1  -4  -1    7.01    0.24
  -1   4   1    6.98    0.22
   1   4  -1    6.32    0.25
   0  -4  -1    2.58    0.16
   0  -4   1    2.25    0.14
   0  -4   1    2.30    0.15
   0  -4  -1    2.60    0.15
   0   4  -1    2.07    0.13
   0   4   1    2.67    0.14
  -1  -4  -1   17.68    0.54
  -1  -4  -1   18.51    0.57
  -1  -4  -1   17.23    0.51
   1  -4   1   17.93    0.49
   1  -4   1   17.79    0.49
   1   4   1   17.35    0.52
  -1   4  -1   18.84    0.46
  -2  -4  -1   17.68    0.59
   2  -4   1   17.26    0.46
  -2  -4  -1   17.88    0.50
  -2  -4  -1   18.25    0.56
   2  -4   1   17.35    0.46
   2   4   1   17.44    0.52
  -3  -4  -1    0.39    0.10
   3  -4   1    0.59    0.10
  -3  -4  -1    0.54    0.07
  -3  -4  -1    0.30    0.10
   3   4   1    0.51    0.09
   4  -4   1    0.49    0.10
  -4  -4  -1    0.46    0.12
  -4  -4  -1    0.46    0.14
   4   4   1    0.44    0.09
   4   4   1    0.27    0.08
  -5  -4  -1   -0.04    0.10
   5   4   1    0.09    0.07
   5   4   1    0.14    0.08
  -6  -4  -1    2.14    0.27
   6   4   1    2.31    0.17
  -7  -4  -1    0.61    0.19
   7   4   1    0.33    0.12
  -8  -4  -1    0.70    0.22
   8   4   1    0.92    0.15
  -9  -4  -1   -0.03    0.17
   9   4   1    0.05    0.11
  10   4   1    0.19    0.13
  10   5  -1    2.78    0.29
  -9  -5   1    1.38    0.30
   9   5  -1    1.00    0.19
  -8  -5   1    1.33    0.28
   8   5  -1    1.16    0.18
  -7  -5   1    0.84    0.22
   7   5  -1    0.67    0.15
  -6  -5   1    0.73    0.20
   6   5  -1    0.90    0.15
   5  -5  -1    2.72    0.19
  -5  -5   1    2.76    0.29
   5   5  -1    2.38    0.21
   4  -5  -1    3.73    0.19
  -4  -5   1    3.34    0.25
  -4  -5   1    3.91    0.28
   4   5  -1    3.69    0.22
   3  -5  -1   17.77    0.54
  -3  -5   1   18.26    0.61
   3  -5  -1   18.30    0.50
  -3  -5   1   19.41    0.68
  -3  -5   1   18.64    0.54
   3  -5  -1   18.68    0.50
   3   5  -1   17.88    0.57
  -2  -5   1    0.02    0.08
   2  -5  -1    0.05    0.06
   2  -5  -1    0.02    0.06
  -2  -5   1    0.02    0.08
  -2  -5   1    0.05    0.06
   2   5  -1    0.04    0.07
   1  -5  -1   12.64    0.40
  -1  -5   1   12.60    0.41
  -1  -5   1   11.91    0.42
   1   5  -1   12.98    0.42
   0  -5   1   13.09    0.43
   0  -5   1   12.64    0.41
   0  -5  -1   12.69    0.41
   0  -5  -1   13.00    0.44
   0   5   1   13.01    0.41
   0   5  -1   13.10    0.40
   1  -5   1    0.98    0.10
   1  -5   1    0.90    0.12
  -1  -5  -1    0.92    0.11
  -1  -5  -1    0.90    0.13
  -1  -5  -1    0.90    0.12
  -1   5  -1    1.02    0.09
   1   5   1    1.06    0.12
   2  -5   1    0.27    0.06
  -2  -5  -1    0.28    0.08
   2  -5   1    0.23    0.07
  -2  -5  -1    0.22    0.09
  -2  -5  -1    0.25    0.10
   2   5   1    0.39    0.09
  -3  -5  -1   13.63    0.41
   3  -5   1   13.48    0.37
  -3  -5  -1   13.28    0.52
   3  -5   1   13.05    0.37
  -3  -5  -1   12.78    0.49
   3   5   1   13.24    0.45
   4  -5   1    2.76    0.18
  -4  -5  -1    2.74    0.27
  -4  -5  -1    2.52    0.24
   4   5   1    2.44    0.18
  -5  -5  -1   13.13    0.59
   5   5   1   12.89    0.46
   6   5   1    6.95    0.32
  -7  -5  -1    0.66    0.21
   7   5   1    0.68    0.14
  -8  -5  -1    1.69    0.29
   8   5   1    1.20    0.18
  -9  -5  -1    1.65    0.32
   9   5   1    1.87    0.23
  10   5   1   -0.20    0.12
  10   6  -1    0.56    0.19
  -9  -6   1    0.31    0.21
   9   6  -1    0.04    0.14
  -8  -6   1    0.02    0.18
   8   6  -1    0.58    0.17
  -7  -6   1    8.68    0.54
   7   6  -1    8.67    0.42
  -6  -6   1    0.21    0.15
   6   6  -1    0.03    0.11
   5  -6  -1   21.91    0.56
   5  -6  -1   21.16    0.56
  -5  -6   1   20.32    0.82
   5   6  -1   20.71    0.69
  -4  -6   1    6.49    0.39
  -4  -6   1    7.34    0.38
   4  -6  -1    6.76    0.25
   4  -6  -1    7.27    0.28
   4  -6  -1    7.72    0.26
  -4  -6   1    7.29    0.27
   4   6  -1    7.12    0.33
  -3  -6   1    5.39    0.24
  -3  -6   1    4.66    0.31
   3  -6  -1    5.05    0.22
  -3  -6   1    4.48    0.28
   3  -6  -1    5.15    0.22
   3   6  -1    5.04    0.26
   2  -6  -1    0.07    0.07
   2  -6  -1    0.04    0.06
  -2  -6   1    0.17    0.09
   2  -6  -1    0.00    0.05
  -2  -6   1   -0.01    0.08
  -2  -6   1    0.00    0.07
   2   6  -1   -0.09    0.07
   1  -6  -1   15.05    0.49
  -1  -6   1   15.39    0.50
  -1  -6   1   15.44    0.52
   1  -6  -1   16.01    0.53
   1   6  -1   16.24    0.51
   0  -6   1    1.38    0.14
   0  -6   1    1.53    0.16
   0  -6  -1    1.57    0.17
   0  -6  -1    1.48    0.14
   0   6   1    1.45    0.14
   0   6  -1    1.54    0.14
   1  -6   1    0.38    0.09
  -1  -6  -1    0.35    0.09
   1  -6   1    0.57    0.11
  -1  -6  -1    0.56    0.12
  -1  -6  -1    0.33    0.10
   1   6   1    0.32    0.10
  -1   6  -1    0.45    0.08
  -2  -6  -1   10.30    0.41
  -2  -6  -1    9.86    0.43
   2  -6   1    9.55    0.34
   2  -6   1    9.35    0.33
  -2  -6  -1    9.88    0.36
   2   6   1   10.37    0.38
   3  -6   1    5.54    0.22
  -3  -6  -1    5.24    0.24
   3  -6   1    5.44    0.22
  -3  -6  -1    5.10    0.30
  -3  -6  -1    5.16    0.31
   3   6   1    5.63    0.28
   4  -6   1    3.36    0.15
  -4  -6  -1    3.04    0.29
   4  -6   1    3.65    0.15
   4  -6   1    3.95    0.22
  -4  -6  -1    3.14    0.29
   4   6   1    3.39    0.23
  -5  -6  -1    8.66    0.44
  -5  -6  -1    8.56    0.48
   5   6   1    9.00    0.38
  -6  -6  -1   14.95    0.70
   6   6   1   14.32    0.54
  -7  -6  -1    1.34    0.27
   7   6   1    1.65    0.20
  -8  -6  -1    9.04    0.58
   8   6   1    8.80    0.42
  -9  -6  -1    0.10    0.21
   9   6   1   -0.07    0.13
  10   6   1    1.06    0.21
   9   7  -1   -0.11    0.16
  -8  -7   1    8.88    0.59
   8   7  -1    7.88    0.43
   7  -7  -1    0.92    0.11
  -7  -7   1    0.88    0.25
   7   7  -1    1.10    0.21
  -6  -7   1    0.06    0.16
   6  -7  -1    0.20    0.08
   6   7  -1    0.11    0.12
  -5  -7   1   48.49    1.44
   5  -7  -1   49.13    1.24
  -5  -7   1   45.17    1.54
   5   7  -1   48.98    1.36
  -4  -7   1    2.60    0.27
  -4  -7   1    2.23    0.27
   4  -7  -1    2.30    0.17
   4  -7  -1    2.62    0.16
   4   7  -1    2.28    0.22
  -3  -7   1    0.61    0.15
  -3  -7   1    0.53    0.11
  -3  -7   1    0.44    0.13
   3  -7  -1    0.49    0.10
   3  -7  -1    0.50    0.10
   3   7  -1    0.36    0.12
  -2  -7   1    0.12    0.10
   2  -7  -1    0.01    0.07
  -2  -7   1    0.10    0.10
  -2  -7   1    0.22    0.09
   2   7  -1    0.05    0.09
  -1  -7   1    0.02    0.08
  -1  -7   1    0.02    0.08
   1  -7  -1    0.15    0.10
   1  -7  -1   -0.01    0.07
   1   7  -1   -0.01    0.08
  -1   7   1    0.02    0.05
   0  -7  -1   18.84    0.62
   0  -7   1   17.75    0.58
   0  -7   1   17.38    0.59
   0  -7  -1   18.65    0.59
   0   7  -1   19.38    0.57
   0   7   1   18.24    0.57
  -1  -7  -1   10.79    0.44
  -1  -7  -1   11.25    0.41
   1  -7   1   10.29    0.39
   1  -7   1   10.61    0.41
  -1  -7  -1   10.73    0.44
   1   7   1   11.17    0.41
  -1   7  -1    9.68    0.34
  -2  -7  -1    1.45    0.16
  -2  -7  -1    1.39    0.19
   2  -7   1    1.41    0.17
   2  -7   1    1.32    0.14
  -2  -7  -1    1.50    0.19
   2   7   1    1.71    0.18
   3  -7   1    4.42    0.21
   3  -7   1    4.38    0.22
  -3  -7  -1    4.38    0.30
   3  -7   1    4.35    0.22
  -3  -7  -1    4.35    0.29
  -3  -7  -1    4.51    0.24
   3   7   1    5.04    0.28
  -4  -7  -1    9.63    0.51
  -4  -7  -1   10.00    0.48
   4  -7   1   11.12    0.41
   4  -7   1   10.40    0.36
   4   7   1   10.73    0.44
  -5  -7  -1    4.91    0.35
  -5  -7  -1    4.97    0.37
   5  -7   1    4.34    0.21
   5   7   1    4.44    0.29
  -6  -7  -1    1.49    0.26
   6   7   1    0.98    0.18
  -7  -7  -1   12.71    0.68
   7   7   1   13.10    0.55
  -8  -7  -1   -0.10    0.18
   8   7   1    0.18    0.15
   9   7   1    0.42    0.18
   9  -8  -1    0.98    0.14
   9   8  -1    1.12    0.24
   8  -8  -1    0.16    0.10
  -8  -8   1    0.22    0.22
   8   8  -1   -0.04    0.16
  -7  -8   1   10.28    0.63
   7  -8  -1   10.86    0.39
   7   8  -1   10.27    0.51
   6  -8  -1    0.10    0.10
  -6  -8   1   -0.14    0.14
   6   8  -1    0.16    0.14
  -5  -8   1   10.63    0.54
   5  -8  -1   11.08    0.41
  -5  -8   1   10.47    0.57
   5   8  -1   10.91    0.49
  -4  -8   1    4.93    0.35
   4  -8  -1    5.91    0.27
  -4  -8   1    5.26    0.37
   4   8  -1    5.46    0.33
  -3  -8   1    0.02    0.10
   3  -8  -1    0.02    0.08
  -3  -8   1   -0.09    0.08
  -3  -8   1    0.11    0.11
   3   8  -1    0.20    0.11
  -2  -8   1    9.51    0.43
   2  -8  -1    9.11    0.38
   2  -8  -1    8.97    0.42
  -2  -8   1    9.73    0.39
  -2  -8   1    9.43    0.45
   2   8  -1    9.60    0.41
   1  -8  -1   16.67    0.57
  -1  -8   1   17.29    0.58
  -1  -8   1   17.02    0.60
   1  -8  -1   17.15    0.61
  -1   8   1   16.66    0.51
   1   8  -1   16.88    0.57
   0  -8   1   20.25    0.68
   0  -8  -1   20.93    0.70
   0  -8  -1   21.21    0.67
   0  -8   1   19.94    0.66
   0  -8  -1   20.05    0.69
   0   8  -1   21.01    0.64
   0   8   1   20.40    0.64
  -1  -8  -1   19.86    0.72
   1  -8   1   20.43    0.68
  -1  -8  -1   20.87    0.71
  -1  -8  -1   20.98    0.68
   1  -8   1   21.44    0.67
   1   8   1   20.64    0.67
  -1   8  -1   21.49    0.60
  -2  -8  -1    4.19    0.29
  -2  -8  -1    4.45    0.26
  -2  -8  -1    4.65    0.30
   2  -8   1    4.71    0.29
   2  -8   1    4.50    0.25
   2   8   1    4.39    0.28
  -3  -8  -1    3.90    0.33
  -3  -8  -1    3.99    0.24
   3  -8   1    3.53    0.22
  -3  -8  -1    3.57    0.29
   3   8   1    3.51    0.25
   4  -8   1   30.11    0.85
  -4  -8  -1   30.14    1.08
   4  -8   1   30.09    0.86
  -4  -8  -1   29.70    1.00
   4   8   1   30.57    0.94
   5  -8   1    5.93    0.27
  -5  -8  -1    6.02    0.41
  -5  -8  -1    5.75    0.41
   5   8   1    5.96    0.35
  -6  -8  -1    6.66    0.48
   6  -8   1    7.00    0.29
   6   8   1    6.68    0.39
   7  -8   1    6.14    0.26
  -7  -8  -1    6.02    0.48
   7   8   1    5.64    0.37
  -8  -8  -1    0.42    0.22
   8  -8   1    0.19    0.10
   8   8   1    0.37    0.18
   9   8   1   21.76    0.84
   8  -9  -1    1.04    0.16
   8   9  -1    0.89    0.22
  -7  -9   1    6.73    0.52
   7  -9  -1    6.41    0.32
   7   9  -1    6.69    0.42
  -6  -9   1   -0.06    0.17
   6  -9  -1   -0.01    0.11
   6   9  -1    0.00    0.14
  -5  -9   1   16.23    0.75
   5  -9  -1   15.75    0.55
  -5  -9   1   16.14    0.69
   5   9  -1   15.53    0.63
  -4  -9   1    0.15    0.14
   4  -9  -1   -0.10    0.09
  -4  -9   1    0.19    0.14
   4   9  -1    0.10    0.13
  -3  -9   1   -0.08    0.12
  -3  -9   1   -0.12    0.09
   3  -9  -1   -0.07    0.08
  -3  -9   1   -0.06    0.11
   3   9  -1    0.04    0.11
  -2  -9   1   11.07    0.46
  -2  -9   1   12.61    0.52
   2  -9  -1   11.06    0.45
   2  -9  -1   10.46    0.49
  -2  -9   1   11.06    0.52
   2   9  -1   11.53    0.47
  -1  -9   1    2.66    0.26
  -1  -9   1    2.48    0.23
   1  -9  -1    2.93    0.24
   1  -9  -1    2.61    0.26
  -1  -9   1    2.77    0.27
   1   9  -1    2.42    0.23
   0  -9   1    1.40    0.20
   0  -9  -1    1.13    0.17
   0  -9   1    1.32    0.18
   0  -9  -1    1.39    0.20
   0  -9  -1    1.33    0.18
   0   9   1    1.73    0.18
   1  -9   1    1.33    0.17
  -1  -9  -1    1.22    0.19
  -1  -9  -1    1.50    0.19
   1  -9   1    1.25    0.19
  -1  -9  -1    1.21    0.20
   1   9   1    1.17    0.17
  -2  -9  -1    0.05    0.10
   2  -9   1    0.17    0.12
  -2  -9  -1    0.18    0.13
  -2  -9  -1    0.11    0.13
   2  -9   1    0.01    0.09
   2   9   1    0.11    0.12
  -3  -9  -1    1.10    0.21
  -3  -9  -1    1.00    0.20
   3  -9   1    1.23    0.20
   3  -9   1    1.26    0.16
   3   9   1    1.07    0.18
  -4  -9  -1    0.03    0.13
  -4  -9  -1   -0.01    0.14
   4  -9   1    0.21    0.10
   4   9   1   -0.09    0.12
   5  -9   1   11.73    0.45
  -5  -9  -1   12.35    0.64
  -5  -9  -1   11.48    0.58
   5  -9   1   11.72    0.44
   5   9   1   12.50    0.54
  -6  -9  -1    5.42    0.41
   6  -9   1    5.82    0.29
  -6  -9  -1    5.57    0.45
   6   9   1    5.98    0.37
  -7  -9  -1    4.24    0.46
   7  -9   1    4.20    0.25
   7   9   1    4.66    0.35
   8  -9   1    0.22    0.12
   8   9   1    0.45    0.19
   8 -10  -1    0.36    0.16
   8  10  -1    0.35    0.21
  -7 -10   1    0.58    0.25
   7 -10  -1    1.04    0.17
   7  10  -1    0.68    0.21
   6 -10  -1    0.06    0.12
  -6 -10   1    0.12    0.18
   6 -10  -1    0.01    0.11
   6  10  -1    0.07    0.15
  -5 -10   1    0.53    0.21
  -5 -10   1    0.89    0.22
   5 -10  -1    0.63    0.14
   5  10  -1    0.77    0.20
  -4 -10   1    0.28    0.16
  -4 -10   1    0.15    0.15
   4 -10  -1    0.25    0.12
   4  10  -1    0.20    0.15
  -3 -10   1    7.55    0.47
  -3 -10   1    8.87    0.47
   3 -10  -1    8.11    0.39
   3 -10  -1    7.41    0.43
   3  10  -1    8.39    0.42
   2 -10  -1    0.46    0.16
  -2 -10   1    0.28    0.15
  -2 -10   1    0.38    0.14
  -2 -10   1    0.57    0.17
   2 -10  -1    0.43    0.14
   2  10  -1    0.54    0.16
   1 -10  -1    4.27    0.32
  -1 -10   1    4.62    0.32
   1 -10  -1    4.69    0.29
  -1 -10   1    4.30    0.32
  -1 -10   1    4.54    0.29
   1 -10  -1    4.84    0.30
   0 -10   1   14.49    0.57
   0 -10   1   14.34    0.59
   0 -10  -1   14.63    0.57
   0 -10  -1   15.21    0.61
   0 -10  -1   15.05    0.59
   1 -10   1    0.40    0.14
  -1 -10  -1    0.04    0.12
  -1 -10  -1    0.10    0.14
  -1 -10  -1    0.14    0.12
   1 -10   1    0.24    0.12
  -2 -10  -1    3.60    0.33
   2 -10   1    3.67    0.26
   2 -10   1    3.16    0.30
  -2 -10  -1    3.62    0.34
  -2 -10  -1    3.51    0.29
   2  10   1    3.23    0.29
  -3 -10  -1    0.48    0.17
   3 -10   1    0.38    0.13
  -3 -10  -1    0.27    0.15
   3 -10   1    0.95    0.19
   3  10   1    0.62    0.17
  -4 -10  -1    1.43    0.26
   4 -10   1    0.96    0.16
  -4 -10  -1    1.03    0.23
   4 -10   1    1.26    0.22
   4  10   1    1.05    0.21
   5 -10   1    0.41    0.13
  -5 -10  -1    0.42    0.19
  -5 -10  -1    0.11    0.15
   5  10   1    0.39    0.17
  -6 -10  -1    2.59    0.36
   6 -10   1    2.40    0.23
  -6 -10  -1    1.84    0.31
   6 -10   1    2.08    0.21
   6  10   1    2.29    0.29
  -7 -10  -1    5.69    0.55
   7 -10   1    5.19    0.30
   7 -10   1    5.70    0.31
   7  10   1    5.46    0.41
   8 -10   1    0.37    0.15
   8  10   1    0.25    0.19
   7 -11  -1    0.96    0.18
   7 -11  -1    0.90    0.18
   7  11  -1    0.57    0.22
  -6 -11   1    0.47    0.23
   6 -11  -1    0.60    0.16
   6  11  -1    0.62    0.21
   5 -11  -1    1.86    0.22
  -5 -11   1    0.69    0.23
  -5 -11   1    1.05    0.24
   5  11  -1    0.60    0.20
  -4 -11   1    5.18    0.42
   4 -11  -1    5.69    0.33
   4 -11  -1    5.26    0.38
  -4 -11   1    4.69    0.42
   4  11  -1    4.93    0.36
   3 -11  -1    3.20    0.33
  -3 -11   1    3.11    0.34
  -3 -11   1    2.92    0.33
   3 -11  -1    3.57    0.27
   3  11  -1    3.23    0.31
   2 -11  -1    0.24    0.14
  -2 -11   1    0.39    0.15
   2 -11  -1    0.76    0.19
  -2 -11   1    0.39    0.17
  -2 -11   1    0.40    0.16
  -1 -11   1    1.24    0.22
   1 -11  -1    1.21    0.20
   1 -11  -1    1.28    0.23
  -1 -11   1    0.99    0.20
  -1 -11   1    1.35    0.21
   0 -11   1   10.33    0.48
   0 -11  -1    9.35    0.49
   0 -11  -1    8.86    0.44
   0 -11   1    9.34    0.47
   0 -11   1    9.91    0.48
   0 -11  -1    9.08    0.45
  -1 -11  -1    0.23    0.14
  -1 -11  -1    0.08    0.13
   1 -11   1    0.21    0.14
   1 -11   1    0.23    0.13
  -1 -11  -1    0.45    0.17
  -2 -11  -1    2.10    0.29
  -2 -11  -1    1.81    0.26
   2 -11   1    2.00    0.23
  -2 -11  -1    2.69    0.27
   2 -11   1    2.75    0.29
  -3 -11  -1    0.50    0.20
   3 -11   1    0.76    0.20
  -3 -11  -1    0.81    0.20
   3 -11   1    0.42    0.14
   3  11   1    0.75    0.18
   4 -11   1    1.14    0.19
  -4 -11  -1    1.10    0.24
  -4 -11  -1    0.80    0.23
   4 -11   1    1.33    0.23
   4  11   1    0.86    0.21
  -5 -11  -1    1.41    0.27
  -5 -11  -1    1.49    0.28
   5 -11   1    1.73    0.21
   5  11   1    1.28    0.24
   6 -11   1    1.29    0.20
  -6 -11  -1    1.29    0.28
  -6 -11  -1    1.87    0.34
   6  11   1    1.34    0.25
   7 -11   1    1.27    0.19
   7  11   1    1.34    0.26
   6 -12  -1    1.42    0.22
   6  12  -1    1.74    0.29
  -5 -12   1    0.05    0.19
   5 -12  -1    0.09    0.13
  -5 -12   1   -0.15    0.15
   5 -12  -1   -0.23    0.14
  -4 -12   1   -0.10    0.17
  -4 -12   1    0.19    0.17
   4 -12  -1    0.09    0.18
   4 -12  -1    0.08    0.13
  -3 -12   1    0.95    0.21
   3 -12  -1    0.94    0.20
  -3 -12   1    0.82    0.23
   3 -12  -1    1.06    0.23
  -2 -12   1    0.93    0.22
  -2 -12   1    1.57    0.26
   2 -12  -1    1.25    0.24
   2 -12  -1    1.48    0.23
   1 -12  -1    0.22    0.14
  -1 -12   1    0.22    0.15
   1 -12  -1    0.12    0.14
  -1 -12   1    0.30    0.16
  -1 -12   1    0.06    0.15
   0 -12   1   -0.15    0.11
   0 -12   1    0.05    0.13
   0 -12   1   -0.06    0.12
   0 -12  -1   -0.05    0.13
   0 -12  -1    0.11    0.14
  -1 -12  -1    1.07    0.21
   1 -12   1    1.14    0.22
  -1 -12  -1    1.36    0.23
   1 -12   1    1.11    0.20
  -1 -12  -1    1.05    0.23
   2 -12   1    0.05    0.14
  -2 -12  -1    0.11    0.15
  -2 -12  -1    0.00    0.14
   2 -12   1    0.09    0.14
   3 -12   1   -0.03    0.16
  -3 -12  -1   -0.12    0.14
  -3 -12  -1    0.32    0.17
   3 -12   1    0.03    0.12
  -4 -12  -1    0.09    0.17
   4 -12   1    0.04    0.12
   4 -12   1   -0.09    0.15
  -4 -12  -1    0.25    0.17
   5 -12   1   -0.03    0.17
   5 -12   1    0.18    0.14
  -5 -12  -1    0.14    0.17
  -5 -12  -1    0.17    0.19
   5  12   1   -0.01    0.17
  -6 -12  -1    0.15    0.18
   6 -12   1    0.09    0.14
   6 -12   1   -0.06    0.19
   6  12   1    0.01    0.19
   5 -13  -1    0.36    0.22
  -5 -13   1    0.19    0.20
   5 -13  -1    0.08    0.15
  -4 -13   1    0.62    0.24
   4 -13  -1    0.72    0.24
  -4 -13   1    0.86    0.25
   4 -13  -1    0.25    0.16
  -3 -13   1   -0.03    0.17
   3 -13  -1    0.01    0.16
   3 -13  -1   -0.12    0.14
  -3 -13   1    0.14    0.19
  -2 -13   1    0.15    0.17
   2 -13  -1   -0.11    0.13
  -2 -13   1    0.07    0.15
   2 -13  -1    0.15    0.16
   1 -13  -1    0.01    0.16
   1 -13  -1    0.11    0.15
  -1 -13   1   -0.02    0.15
  -1 -13   1   -0.01    0.15
   0 -13  -1    1.46    0.25
   0 -13   1    1.96    0.26
   0 -13  -1    1.57    0.28
   0 -13   1    1.60    0.26
  -1 -13  -1    1.17    0.23
   1 -13   1    1.40    0.24
   1 -13   1    1.33    0.25
  -1 -13  -1    1.07    0.24
   2 -13   1    0.21    0.17
  -2 -13  -1    0.55    0.20
  -2 -13  -1    0.19    0.17
   2 -13   1    0.44    0.16
   3 -13   1    2.00    0.29
  -3 -13  -1    1.70    0.30
  -3 -13  -1    1.64    0.29
   3 -13   1    1.29    0.23
   4 -13   1    0.10    0.19
   4 -13   1    0.19    0.16
  -4 -13  -1   -0.16    0.18
  -4 -13  -1    0.17    0.18
   5 -13   1    0.31    0.16
  -5 -13  -1    0.21    0.20
   3 -14  -1    0.69    0.21
   3 -14  -1    1.66    0.30
  -3 -14   1    1.65    0.31
  -3 -14   1    1.21    0.29
   2 -14  -1    0.32    0.19
   2 -14  -1   -0.04    0.16
  -2 -14   1    0.00    0.17
   1 -14  -1    2.36    0.30
   1 -14  -1    2.06    0.32
  -1 -14   1    2.16    0.32
   0 -14  -1   -0.02    0.16
   0 -14   1    0.17    0.17
   0 -14  -1   -0.29    0.14
   0 -14   1    0.17    0.17
  -1 -14  -1    1.93    0.31
   1 -14   1    1.17    0.24
   1 -14   1    2.30    0.32
   2 -14   1   -0.04    0.17
   2 -14   1    0.05    0.16
  -2 -14  -1   -0.26    0.15
   3 -14   1    0.25    0.20
  -3 -14  -1    0.19    0.20
   3 -14   1    0.50    0.19
 -10   0   2   -0.12    0.18
  10   0  -2   -0.02    0.09
  -9   0   2    0.07    0.15
  -8   0   2    0.36    0.16
  -7   0   2   -0.08    0.10
  -6   0   2   -0.17    0.08
  -5   0   2   -0.13    0.08
  -4   0   2   28.62    0.88
   4   0  -2   29.84    0.88
   3   0  -2   -0.01    0.06
  -3   0   2    0.08    0.07
  -2   0   2   18.84    0.55
  -1   0   2   -0.02    0.02
   1   0  -2   -0.01    0.02
  -1   0   2   -0.01    0.02
   1   0  -2    0.02    0.03
   0   0   2   70.86    1.46
   0   0   2   52.74    1.46
   1   0   2   -0.94    0.06
  -1   0  -2   -1.09    0.05
  -1   0  -2   -1.02    0.05
  -2   0  -2   16.12    0.50
   2   0   2   15.45    0.49
   3   0   2    0.30    0.09
  -3   0  -2    0.32    0.10
  -4   0  -2   10.63    0.43
  -5   0  -2   -0.01    0.09
  -6   0  -2    0.67    0.16
  -7   0  -2   -0.06    0.11
  -8   0  -2    0.00    0.13
  -9   0  -2   -0.17    0.14
 -10   0  -2    5.06    0.48
 -10  -1   2    0.05    0.19
 -10   1   2    0.19    0.20
  -9  -1   2    0.99    0.24
   9   1  -2    0.77    0.12
  -9   1   2    0.72    0.21
  -8  -1   2    2.56    0.31
  -8   1   2    2.66    0.29
   8   1  -2    2.63    0.15
  -7  -1   2    0.06    0.12
   7   1  -2    0.06    0.06
  -7   1   2   -0.13    0.09
   7   1  -2    0.16    0.06
  -6  -1   2    0.59    0.15
  -6   1   2    0.55    0.13
   6   1  -2    0.53    0.06
  -5  -1   2   30.52    0.92
   5   1  -2   25.62    0.68
  -5   1   2   28.19    0.87
  -4  -1   2   49.51    1.44
   4  -1  -2   51.87    1.40
  -4   1   2   50.10    1.39
   3  -1  -2    4.85    0.21
  -3  -1   2    5.09    0.25
   3   1  -2    5.08    0.16
   3   1  -2    4.88    0.16
  -3   1   2    4.81    0.21
   2  -1  -2  107.98    2.75
  -2  -1   2  109.48    2.80
   2   1  -2  105.25    2.56
   2   1  -2  112.11    2.56
  -2   1   2  106.21    2.75
   1  -1  -2   25.72    0.65
   1  -1  -2   27.58    0.65
  -1  -1   2   26.83    0.66
  -1   1   2   27.04    0.64
   1   1  -2   26.46    0.67
  -1   1   2   27.36    0.69
   1   1  -2   26.64    0.66
   0  -1   2   61.55    1.42
   0  -1   2   62.12    1.46
   0  -1  -2   61.93    1.55
   0  -1   2   60.13    1.46
   0  -1  -2   60.97    1.46
   0  -1  -2   63.04    1.46
   0   1  -2   58.66    1.46
   0   1   2   62.19    1.46
   0   1   2   61.50    1.46
   0   1  -2   59.90    1.42
   0   1   2   61.72    1.55
   0   1  -2   60.50    1.45
  -1  -1  -2    6.64    0.18
  -1  -1  -2    7.22    0.24
   1   1   2    7.13    0.19
   1   1   2    6.77    0.19
   1   1   2    6.86    0.24
  -2  -1  -2  144.93    3.40
  -2  -1  -2  143.17    3.70
   2  -1   2  145.17    3.69
  -2   1  -2  144.13    3.69
   2   1   2  145.31    3.70
   3  -1   2    4.61    0.23
  -3  -1  -2    5.08    0.25
   3   1   2    4.85    0.25
  -3   1  -2    4.52    0.23
  -4  -1  -2  111.99    3.00
  -4   1  -2  113.85    2.98
  -5  -1  -2    7.67    0.39
  -5   1  -2    8.08    0.37
  -6  -1  -2    2.46    0.27
  -6   1  -2    2.21    0.24
  -7  -1  -2    1.14    0.22
  -7   1  -2    1.31    0.21
  -8  -1  -2    0.50    0.18
  -8   1  -2    0.83    0.20
  -9  -1  -2    1.05    0.25
  -9   1  -2    0.94    0.24
 -10  -1  -2    0.16    0.20
  10   1   2    0.30    0.09
 -10   1  -2    0.44    0.22
 -10  -2   2    3.38    0.41
  10   2  -2    3.51    0.25
  -9  -2   2   -0.17    0.14
   9   2  -2    0.09    0.10
  -9   2   2    0.10    0.16
  -8  -2   2   -0.09    0.13
  -8   2   2    0.04    0.14
   8   2  -2    0.02    0.08
  -7  -2   2    0.07    0.12
  -7   2   2   -0.13    0.10
   7   2  -2    0.03    0.07
  -6  -2   2    0.92    0.19
   6   2  -2    0.89    0.10
   6   2  -2    1.02    0.11
  -6   2   2    1.09    0.16
  -5  -2   2   21.05    0.75
   5  -2  -2   21.80    0.69
  -5   2   2   21.61    0.69
   5   2  -2   20.96    0.58
   5   2  -2   20.77    0.57
   4  -2  -2    1.43    0.13
  -4  -2   2    1.49    0.18
  -4   2   2    1.37    0.13
   4   2  -2    1.34    0.10
   4   2  -2    1.54    0.10
   3  -2  -2    2.01    0.12
  -3  -2   2    1.38    0.16
  -3   2   2    1.83    0.12
   3   2  -2    1.79    0.11
   3   2  -2    1.76    0.11
   2  -2  -2   21.27    0.57
   2   2  -2   21.62    0.56
   2   2  -2   21.28    0.57
  -2   2   2   21.27    0.57
  -1  -2   2   67.07    1.63
  -1  -2   2   69.03    1.64
   1  -2  -2   67.47    1.62
   1  -2  -2   66.70    1.63
  -1   2   2   67.95    1.61
   1   2  -2   69.29    1.65
   0  -2  -2  213.44    4.98
   0  -2  -2  213.73    5.31
   0  -2   2  210.97    4.98
   0  -2   2  213.79    4.98
   0  -2  -2  202.23    5.00
   0  -2  -2  209.75    4.92
   0  -2   2  213.76    4.88
   0   2   2  213.72    5.31
   0   2  -2  213.94    4.98
   0   2   2  210.94    4.98
   0   2  -2  213.41    4.88
  -1  -2  -2   38.05    0.99
  -1  -2  -2   36.12    0.90
  -1  -2  -2   35.60    0.92
   1   2   2   35.51    0.90
   1   2   2   36.71    0.99
   1   2   2   36.82    0.91
  -2  -2  -2    4.55    0.21
  -2  -2  -2    4.61    0.14
  -2  -2  -2    5.02    0.24
   2   2   2    4.85    0.17
   2   2   2    4.97    0.23
   2   2   2    4.83    0.17
  -3  -2  -2   14.94    0.49
  -3  -2  -2   14.90    0.53
   3  -2   2   15.30    0.49
   3   2   2   14.66    0.40
   3   2   2   15.12    0.40
   3   2   2   14.79    0.52
  -4  -2  -2   35.24    1.09
   4  -2   2   34.95    1.03
   4   2   2   35.74    0.87
   4   2   2   35.43    0.87
  -5  -2  -2    2.67    0.25
   5   2   2    2.15    0.10
  -5   2  -2    2.02    0.20
  -6  -2  -2    7.25    0.41
   6   2   2    7.38    0.23
   6   2   2    7.15    0.23
  -6   2  -2    7.32    0.38
  -7  -2  -2    4.12    0.34
   7   2   2    4.47    0.18
  -7   2  -2    4.74    0.34
  -8  -2  -2    2.35    0.31
  -8   2  -2    2.81    0.31
   8   2   2    2.55    0.15
  -9  -2  -2    0.26    0.20
   9   2   2    0.57    0.11
 -10  -2  -2    0.18    0.20
  10   2   2    0.16    0.11
 -10  -3   2    0.81    0.26
  10   3  -2    0.29    0.14
  -9  -3   2    1.47    0.28
   9   3  -2    1.04    0.16
  -8  -3   2   -0.12    0.12
   8   3  -2   -0.05    0.09
  -8   3   2   -0.13    0.12
  -7  -3   2    0.77    0.20
   7   3  -2    0.43    0.11
  -7   3   2    0.62    0.15
  -6  -3   2   27.33    0.97
   6   3  -2   27.16    0.77
  -6   3   2   27.18    0.86
  -5  -3   2    0.30    0.13
   5  -3  -2    0.07    0.08
   5   3  -2    0.08    0.07
   5   3  -2    0.00    0.06
  -5   3   2    0.00    0.08
   4  -3  -2    0.47    0.09
  -4  -3   2    0.32    0.11
  -4   3   2    0.53    0.09
   4   3  -2    0.46    0.08
   4   3  -2    0.41    0.08
   3  -3  -2    2.17    0.12
  -3  -3   2    1.80    0.18
  -3  -3   2    2.38    0.11
   3   3  -2    2.05    0.13
   3   3  -2    2.32    0.14
  -2  -3   2    2.13    0.13
  -2  -3   2    2.19    0.16
   2  -3  -2    2.25    0.09
   2  -3  -2    2.18    0.10
   2  -3  -2    2.09    0.10
   2   3  -2    2.01    0.13
   1  -3  -2   15.72    0.44
  -1  -3   2   15.34    0.46
   1  -3  -2   15.96    0.44
  -1  -3   2   16.31    0.45
   1   3  -2   16.41    0.46
   0  -3  -2    5.94    0.24
   0  -3  -2    5.82    0.22
   0  -3   2    6.66    0.22
   0  -3  -2    6.12    0.22
   0  -3   2    6.66    0.22
   0   3   2    5.91    0.22
   0   3  -2    6.74    0.22
  -1  -3  -2    0.14    0.06
  -1  -3  -2    0.02    0.05
   1  -3   2    0.01    0.04
  -1  -3  -2    0.01    0.06
   1  -3   2    0.10    0.04
   1   3   2    0.19    0.07
   1   3   2   -0.01    0.05
  -2  -3  -2    9.59    0.34
  -2  -3  -2    9.20    0.36
   2   3   2    9.45    0.30
   2   3   2    9.88    0.31
   2   3   2    8.98    0.35
   3  -3   2    1.64    0.14
  -3  -3  -2    1.46    0.16
  -3  -3  -2    1.40    0.16
   3   3   2    1.56    0.12
   3   3   2    1.65    0.12
  -4  -3  -2    0.08    0.09
   4  -3   2    0.05    0.07
   4   3   2   -0.05    0.05
   4   3   2   -0.04    0.05
  -5  -3  -2    0.94    0.17
   5   3   2    0.72    0.09
   5   3   2    0.61    0.09
  -6  -3  -2    9.29    0.48
   6   3   2    9.61    0.33
  -7  -3  -2    3.81    0.36
   7   3   2    3.53    0.19
  -8  -3  -2    0.05    0.16
   8   3   2   -0.03    0.08
  -9  -3  -2    0.93    0.24
   9   3   2    0.74    0.14
 -10  -3  -2    3.75    0.46
  10   3   2    2.48    0.23
 -10  -4   2    2.57    0.40
  10   4  -2    2.64    0.26
  -9  -4   2    0.13    0.19
   9   4  -2    0.22    0.14
  -8  -4   2    1.41    0.28
   8   4  -2    2.27    0.21
  -7  -4   2    1.52    0.26
   7   4  -2    1.59    0.18
  -6  -4   2    3.88    0.36
   6   4  -2    4.45    0.25
   5  -4  -2    1.25    0.14
  -5  -4   2    1.03    0.19
   5   4  -2    0.76    0.12
  -4  -4   2    0.03    0.09
   4  -4  -2    0.23    0.07
   4   4  -2    0.14    0.08
  -3  -4   2    1.78    0.18
  -3  -4   2    1.65    0.18
   3  -4  -2    1.72    0.09
   3  -4  -2    1.57    0.10
   3  -4  -2    1.87    0.09
   3   4  -2    1.63    0.14
  -2  -4   2   -0.02    0.06
   2  -4  -2    0.06    0.05
  -2  -4   2    0.02    0.07
   2  -4  -2    0.00    0.05
   2   4  -2    0.04    0.06
   1  -4  -2   32.33    0.82
  -1  -4   2   30.51    0.82
  -1  -4   2   30.46    0.83
   1  -4  -2   31.35    0.81
   1   4  -2   30.67    0.83
   0  -4  -2    6.22    0.23
   0  -4  -2    6.26    0.24
   0  -4   2    5.96    0.23
   0  -4  -2    5.97    0.26
   0  -4   2    6.26    0.24
   0   4   2    6.54    0.24
   0   4  -2    6.32    0.23
   1  -4   2   42.99    1.09
  -1  -4  -2   43.33    1.21
   1  -4   2   43.45    1.09
  -1  -4  -2   44.63    1.11
  -1  -4  -2   42.21    1.13
   1   4   2   43.73    1.12
  -2  -4  -2    0.57    0.11
   2  -4   2    0.52    0.06
  -2  -4  -2    0.52    0.08
   2  -4   2    0.48    0.06
  -2  -4  -2    0.42    0.10
   2   4   2    0.51    0.11
   2   4   2    0.47    0.09
  -3  -4  -2    3.58    0.15
  -3  -4  -2    3.16    0.23
  -3  -4  -2    3.50    0.22
   3   4   2    3.78    0.19
  -4  -4  -2    3.15    0.26
  -4  -4  -2    2.54    0.24
   4  -4   2    3.33    0.20
   4   4   2    2.93    0.17
   4   4   2    3.16    0.18
  -5  -4  -2    3.82    0.30
   5   4   2    4.05    0.21
   5   4   2    3.88    0.21
  -6  -4  -2    0.20    0.14
   6   4   2    0.44    0.10
  -7  -4  -2    8.45    0.52
   7   4   2    9.64    0.37
  -8  -4  -2    1.72    0.29
   8   4   2    1.82    0.19
  -9  -4  -2    1.19    0.29
   9   4   2    0.87    0.15
  10   4   2    1.34    0.20
  10   5  -2    0.78    0.19
  -9  -5   2    0.13    0.17
   9   5  -2    0.19    0.14
  -8  -5   2    1.04    0.26
   8   5  -2    1.65    0.21
  -7  -5   2   11.34    0.61
   7   5  -2   11.24    0.46
  -6  -5   2   -0.03    0.13
   6   5  -2    0.09    0.11
   5  -5  -2    4.90    0.24
  -5  -5   2    4.06    0.31
   5   5  -2    4.75    0.26
  -4  -5   2    3.02    0.29
  -4  -5   2    4.01    0.18
   4  -5  -2    3.98    0.15
   4  -5  -2    3.61    0.15
   4  -5  -2    4.17    0.18
   4   5  -2    4.19    0.23
  -3  -5   2    5.64    0.33
  -3  -5   2    6.49    0.31
   3  -5  -2    5.92    0.22
  -3  -5   2    6.41    0.25
   3  -5  -2    5.50    0.21
   3  -5  -2    5.68    0.22
   3   5  -2    5.78    0.27
  -2  -5   2    0.01    0.06
   2  -5  -2    0.12    0.07
  -2  -5   2    0.14    0.08
   2  -5  -2    0.15    0.07
   2   5  -2    0.08    0.08
  -1  -5   2   18.95    0.57
  -1  -5   2   18.58    0.56
   1  -5  -2   18.24    0.55
   1   5  -2   19.50    0.56
   0  -5   2   10.36    0.36
   0  -5   2   11.09    0.37
   0  -5  -2   10.90    0.40
   0  -5  -2   10.80    0.37
   0  -5  -2   11.19    0.38
   0   5  -2   10.86    0.35
   0   5   2   11.16    0.36
  -1  -5  -2    0.53    0.11
   1  -5   2    0.43    0.08
  -1  -5  -2    0.58    0.09
  -1  -5  -2    0.47    0.10
   1  -5   2    0.41    0.09
   1  -5   2    0.63    0.09
  -1   5  -2    0.56    0.07
   1   5   2    0.49    0.10
  -2  -5  -2    0.79    0.10
  -2  -5  -2    0.74    0.13
   2  -5   2    0.69    0.08
   2  -5   2    0.82    0.09
  -2  -5  -2    0.91    0.13
   2  -5   2    0.82    0.09
   2   5   2    0.85    0.12
  -3  -5  -2    2.45    0.23
  -3  -5  -2    2.46    0.22
  -3  -5  -2    1.85    0.13
   3  -5   2    2.20    0.10
   3  -5   2    2.32    0.11
   3   5   2    2.32    0.17
  -4  -5  -2    0.46    0.13
   4  -5   2    0.46    0.11
  -4  -5  -2    0.43    0.14
   4   5   2    0.29    0.10
  -5  -5  -2    1.29    0.20
  -5  -5  -2    1.13    0.20
   5   5   2    1.41    0.16
  -6  -5  -2    1.70    0.26
   6   5   2    1.41    0.17
  -7  -5  -2    5.61    0.43
   7   5   2    5.42    0.29
  -8  -5  -2    0.76    0.23
   8   5   2    1.08    0.17
  -9  -5  -2    2.05    0.34
   9   5   2    2.42    0.24
  10   5   2    0.22    0.15
  10   6  -2    0.88    0.21
  -9  -6   2    0.44    0.23
   9   6  -2    0.05    0.14
  -8  -6   2    3.91    0.43
   8   6  -2    3.87    0.30
  -7  -6   2    7.19    0.50
   7   6  -2    6.93    0.37
  -6  -6   2   -0.26    0.12
   6   6  -2   -0.13    0.09
  -5  -6   2   12.79    0.61
   5  -6  -2   13.79    0.41
   5  -6  -2   13.98    0.41
   5   6  -2   12.91    0.50
  -4  -6   2    3.00    0.29
  -4  -6   2    2.90    0.27
   4  -6  -2    3.54    0.17
   4  -6  -2    3.35    0.17
   4  -6  -2    3.46    0.18
   4   6  -2    3.71    0.24
   3  -6  -2    0.42    0.07
   3  -6  -2    0.53    0.09
   3  -6  -2    0.50    0.09
  -3  -6   2    0.45    0.10
  -3  -6   2    0.37    0.12
  -3  -6   2    0.34    0.12
   3   6  -2    0.54    0.12
   2  -6  -2    0.09    0.07
  -2  -6   2    0.06    0.08
   2  -6  -2    0.02    0.06
  -2  -6   2    0.02    0.07
   2   6  -2    0.04    0.08
  -1  -6   2   54.55    1.43
   1  -6  -2   56.13    1.43
   1  -6  -2   54.89    1.45
  -1  -6   2   55.64    1.45
   1   6  -2   54.94    1.44
   0  -6  -2    0.50    0.10
   0  -6  -2    0.62    0.12
   0  -6   2    0.73    0.12
   0  -6   2    0.73    0.11
   0  -6  -2    0.70    0.11
   0   6   2    0.91    0.12
   0   6  -2    0.75    0.10
   1  -6   2   23.33    0.70
   1  -6   2   24.00    0.68
  -1  -6  -2   24.17    0.74
  -1  -6  -2   23.53    0.70
  -1  -6  -2   22.94    0.75
   1   6   2   24.00    0.71
  -1   6  -2   24.75    0.64
   2  -6   2    3.40    0.18
  -2  -6  -2    3.61    0.20
  -2  -6  -2    4.00    0.25
   2  -6   2    3.28    0.18
  -2  -6  -2    3.14    0.23
   2   6   2    3.65    0.22
  -3  -6  -2    0.71    0.14
   3  -6   2    0.79    0.09
  -3  -6  -2    0.93    0.12
  -3  -6  -2    0.92    0.16
   3  -6   2    0.94    0.10
   3   6   2    0.95    0.14
   4  -6   2    0.03    0.08
   4  -6   2    0.03    0.05
   4  -6   2   -0.01    0.05
  -4  -6  -2   -0.01    0.10
  -4  -6  -2    0.01    0.10
   4   6   2    0.10    0.10
  -5  -6  -2    4.03    0.33
  -5  -6  -2    4.84    0.33
   5   6   2    4.76    0.27
  -6  -6  -2   -0.01    0.14
   6   6   2   -0.06    0.10
  -7  -6  -2    1.44    0.28
   7   6   2    1.15    0.18
  -8  -6  -2    9.37    0.61
   8   6   2    9.95    0.45
  -9  -6  -2   -0.43    0.14
   9   6   2    0.20    0.15
  10   6   2    2.26    0.27
   9  -7  -2   16.06    0.51
   9   7  -2   16.69    0.69
   8  -7  -2    5.45    0.24
  -8  -7   2    5.47    0.53
   8   7  -2    4.86    0.36
  -7  -7   2   22.06    0.93
   7  -7  -2   19.91    0.59
   7   7  -2   20.62    0.75
  -6  -7   2    0.06    0.14
   6  -7  -2    0.09    0.08
   6   7  -2   -0.14    0.11
  -5  -7   2    6.01    0.42
   5  -7  -2    6.02    0.27
   5   7  -2    5.64    0.34
   4  -7  -2    7.58    0.31
  -4  -7   2    7.75    0.44
  -4  -7   2    7.82    0.40
   4   7  -2    7.78    0.37
   3  -7  -2    4.53    0.23
  -3  -7   2    4.46    0.31
  -3  -7   2    4.52    0.29
  -3  -7   2    4.62    0.25
   3   7  -2    4.27    0.26
  -2  -7   2    0.12    0.09
  -2  -7   2    0.02    0.08
   2  -7  -2    0.20    0.08
   2   7  -2    0.12    0.09
  -1  -7   2    5.02    0.26
   1  -7  -2    5.02    0.29
  -1  -7   2    5.37    0.28
   1  -7  -2    5.08    0.25
   1   7  -2    5.15    0.26
   0  -7   2    4.62    0.24
   0  -7  -2    3.92    0.23
   0  -7  -2    4.00    0.26
   0  -7  -2    4.56    0.24
   0  -7   2    4.27    0.24
   0   7  -2    4.05    0.22
   0   7   2    4.51    0.23
  -1  -7  -2    0.26    0.09
   1  -7   2    0.30    0.09
   1  -7   2    0.33    0.10
  -1  -7  -2    0.29    0.10
  -1  -7  -2    0.26    0.10
   1   7   2    0.18    0.09
  -1   7  -2    0.28    0.08
  -2  -7  -2    0.06    0.09
   2  -7   2    0.08    0.09
  -2  -7  -2    0.05    0.10
   2  -7   2   -0.01    0.07
  -2  -7  -2    0.04    0.08
   2   7   2    0.06    0.10
   3  -7   2    0.17    0.08
   3  -7   2    0.11    0.08
  -3  -7  -2    0.17    0.11
  -3  -7  -2    0.26    0.10
  -3  -7  -2    0.19    0.12
   3   7   2    0.28    0.11
   4  -7   2    4.96    0.22
  -4  -7  -2    4.89    0.35
  -4  -7  -2    5.26    0.33
   4   7   2    5.05    0.29
   5  -7   2    6.76    0.25
  -5  -7  -2    6.57    0.44
  -5  -7  -2    6.62    0.41
   5   7   2    7.63    0.36
  -6  -7  -2    2.47    0.32
   6   7   2    2.20    0.23
  -7  -7  -2    0.66    0.23
   7   7   2    1.09    0.20
  -8  -7  -2    1.48    0.30
   8   7   2    1.24    0.21
   9   7   2    6.24    0.39
   9  -8  -2    1.32    0.17
   9   8  -2    1.36    0.25
  -8  -8   2    0.00    0.21
   8  -8  -2    0.00    0.10
   8   8  -2    0.00    0.15
   7  -8  -2   -0.03    0.10
  -7  -8   2    0.06    0.19
   7   8  -2   -0.26    0.14
  -6  -8   2    0.39    0.20
   6  -8  -2    0.49    0.12
   6   8  -2    0.16    0.14
  -5  -8   2    4.99    0.38
   5  -8  -2    5.64    0.28
  -5  -8   2    5.08    0.37
   5   8  -2    4.53    0.32
   4  -8  -2    2.64    0.20
  -4  -8   2    3.00    0.31
  -4  -8   2    2.67    0.30
   4   8  -2    2.81    0.26
   3  -8  -2    0.04    0.09
  -3  -8   2   -0.11    0.08
  -3  -8   2    0.08    0.12
   3  -8  -2    0.14    0.09
  -3  -8   2    0.11    0.11
   3   8  -2    0.10    0.12
  -2  -8   2    0.41    0.13
   2  -8  -2    0.32    0.11
  -2  -8   2    0.19    0.11
  -2  -8   2    0.26    0.11
   2  -8  -2    0.33    0.14
   2   8  -2    0.17    0.10
   1  -8  -2    7.05    0.33
  -1  -8   2    7.43    0.34
   1  -8  -2    7.47    0.32
   1  -8  -2    8.00    0.38
  -1  -8   2    7.10    0.36
   1   8  -2    7.42    0.34
   0  -8  -2   14.07    0.55
   0  -8  -2   14.53    0.53
   0  -8   2   13.68    0.52
   0  -8   2   14.81    0.51
   0  -8  -2   13.88    0.50
   0   8  -2   14.46    0.48
   0   8   2   13.66    0.49
  -1  -8  -2    0.07    0.09
   1  -8   2   -0.08    0.08
  -1  -8  -2   -0.08    0.09
   1  -8   2   -0.09    0.08
  -1  -8  -2   -0.02    0.09
   1   8   2   -0.05    0.09
  -2  -8  -2    3.95    0.24
  -2  -8  -2    4.36    0.30
  -2  -8  -2    3.83    0.28
   2  -8   2    3.93    0.24
   2  -8   2    3.61    0.26
   2   8   2    4.17    0.26
   3  -8   2    1.16    0.14
  -3  -8  -2    1.17    0.20
  -3  -8  -2    1.13    0.15
  -3  -8  -2    0.84    0.18
   3   8   2    1.02    0.17
   4  -8   2    0.96    0.13
  -4  -8  -2    0.90    0.20
  -4  -8  -2    1.14    0.22
   4   8   2    1.16    0.19
  -5  -8  -2    1.95    0.28
  -5  -8  -2    2.03    0.30
   5  -8   2    2.25    0.17
   5   8   2    1.94    0.23
  -6  -8  -2    0.88    0.23
  -6  -8  -2    0.81    0.21
   6  -8   2    0.96    0.13
   6   8   2    0.67    0.17
  -7  -8  -2    0.70    0.23
   7  -8   2    0.73    0.11
   7   8   2    0.72    0.18
  -8  -8  -2   -0.17    0.18
   8   8   2    0.05    0.16
   9   8   2    0.32    0.20
   8  -9  -2    0.18    0.13
   8   9  -2    0.30    0.18
  -7  -9   2    1.07    0.28
   7  -9  -2    1.24    0.17
   7   9  -2    0.97    0.23
  -6  -9   2    2.38    0.35
   6  -9  -2    3.04    0.23
   6   9  -2    2.58    0.29
  -5  -9   2    3.08    0.34
   5  -9  -2    3.51    0.24
  -5  -9   2    3.50    0.38
   5   9  -2    2.48    0.28
   4  -9  -2    6.93    0.33
   4  -9  -2    7.18    0.33
  -4  -9   2    6.36    0.43
  -4  -9   2    6.82    0.41
   4   9  -2    6.31    0.36
   3  -9  -2    8.89    0.38
  -3  -9   2    8.19    0.38
  -3  -9   2    8.26    0.44
  -3  -9   2    8.20    0.47
   3   9  -2    7.97    0.40
  -2  -9   2    1.00    0.19
   2  -9  -2    0.89    0.18
  -2  -9   2    0.68    0.17
   2  -9  -2    0.95    0.15
  -2  -9   2    1.05    0.17
   2   9  -2    1.05    0.18
   1  -9  -2    2.17    0.25
   1  -9  -2    1.84    0.20
   1  -9  -2    1.87    0.18
  -1  -9   2    2.31    0.25
  -1  -9   2    2.15    0.22
   1   9  -2    2.33    0.22
   0  -9   2   10.21    0.43
   0  -9  -2    9.61    0.43
   0  -9   2   10.05    0.44
   0  -9  -2   10.24    0.47
   0  -9  -2    9.67    0.42
   0   9   2   10.46    0.41
  -1  -9  -2    2.00    0.22
   1  -9   2    2.07    0.23
  -1  -9  -2    1.62    0.19
  -1  -9  -2    1.70    0.23
   1  -9   2    1.92    0.20
   1   9   2    2.00    0.20
   2  -9   2    9.95    0.44
  -2  -9  -2   10.01    0.48
  -2  -9  -2    9.85    0.48
  -2  -9  -2    9.72    0.42
   2  -9   2    9.04    0.40
   2   9   2    9.83    0.43
  -3  -9  -2    0.03    0.12
   3  -9   2    0.04    0.10
   3  -9   2    0.37    0.13
  -3  -9  -2   -0.06    0.12
   3   9   2    0.06    0.12
  -4  -9  -2   10.53    0.56
  -4  -9  -2   10.97    0.54
   4  -9   2   10.43    0.42
   4   9   2   10.49    0.49
   5  -9   2    2.31    0.20
  -5  -9  -2    2.67    0.32
  -5  -9  -2    2.24    0.32
   5   9   2    2.21    0.26
   6  -9   2    6.75    0.31
  -6  -9  -2    6.83    0.48
  -6  -9  -2    6.25    0.45
   6   9   2    6.11    0.39
  -7  -9  -2    2.41    0.36
   7  -9   2    1.74    0.18
   7   9   2    2.18    0.27
   8  -9   2   21.44    0.66
   8   9   2   20.25    0.81
   8 -10  -2    1.37    0.21
   8  10  -2    1.62    0.27
  -7 -10   2   -0.06    0.19
   7 -10  -2   -0.02    0.12
   7  10  -2    0.35    0.18
   6 -10  -2    0.12    0.12
  -6 -10   2    0.12    0.17
   6  10  -2   -0.14    0.14
   5 -10  -2    1.78    0.21
  -5 -10   2    2.07    0.30
   5 -10  -2    1.95    0.21
  -5 -10   2    1.81    0.29
   5  10  -2    2.04    0.27
   4 -10  -2    0.03    0.10
  -4 -10   2    0.00    0.14
  -4 -10   2    0.05    0.14
   4  10  -2   -0.06    0.12
   3 -10  -2    2.18    0.28
  -3 -10   2    2.05    0.28
   3 -10  -2    2.32    0.23
  -3 -10   2    2.36    0.28
   3  10  -2    2.25    0.26
  -2 -10   2    0.70    0.16
  -2 -10   2    1.05    0.20
   2 -10  -2    0.78    0.16
   2 -10  -2    1.04    0.21
  -2 -10   2    0.82    0.18
   2  10  -2    0.97    0.18
   1 -10  -2    0.51    0.17
   1 -10  -2    0.38    0.14
  -1 -10   2    0.35    0.13
   1 -10  -2    0.45    0.12
  -1 -10   2    0.63    0.17
   0 -10  -2   -0.10    0.11
   0 -10  -2    0.10    0.12
   0 -10   2    0.12    0.13
   0 -10  -2    0.15    0.12
   0 -10   2    0.22    0.14
   1 -10   2    3.95    0.29
  -1 -10  -2    4.34    0.30
  -1 -10  -2    4.21    0.30
  -1 -10  -2    3.81    0.34
   1 -10   2    4.20    0.28
  -2 -10  -2    1.49    0.24
  -2 -10  -2    1.34    0.22
  -2 -10  -2    1.70    0.21
   2 -10   2    1.56    0.22
   2 -10   2    1.19    0.18
   2  10   2    1.60    0.22
  -3 -10  -2    1.37    0.23
   3 -10   2    1.16    0.17
   3 -10   2    1.96    0.24
  -3 -10  -2    1.50    0.24
   3  10   2    0.97    0.20
  -4 -10  -2    0.15    0.16
   4 -10   2   -0.14    0.13
   4 -10   2    0.00    0.10
  -4 -10  -2    0.18    0.16
   4  10   2   -0.05    0.14
  -5 -10  -2    1.15    0.23
  -5 -10  -2    1.61    0.29
   5 -10   2    1.21    0.17
   5  10   2    0.91    0.20
   6 -10   2    1.31    0.18
  -6 -10  -2    1.75    0.31
  -6 -10  -2    1.20    0.27
   6  10   2    1.72    0.26
   7 -10   2    2.36    0.23
  -7 -10  -2    2.95    0.41
   7 -10   2    2.78    0.25
   7  10   2    3.10    0.34
   8 -10   2    0.90    0.17
   8  10   2    0.71    0.22
   7 -11  -2    0.59    0.17
   7  11  -2    0.50    0.21
   6 -11  -2    0.18    0.13
  -6 -11   2    0.02    0.19
   6  11  -2    0.09    0.17
   5 -11  -2    0.26    0.14
  -5 -11   2    0.09    0.16
  -5 -11   2    0.37    0.19
   5  11  -2    0.13    0.16
   4 -11  -2   -0.31    0.12
  -4 -11   2    0.01    0.15
   4 -11  -2   -0.06    0.11
  -4 -11   2   -0.04    0.14
   4  11  -2   -0.03    0.15
  -3 -11   2   -0.19    0.12
   3 -11  -2    0.07    0.16
   3 -11  -2    0.15    0.12
  -3 -11   2    0.13    0.15
  -2 -11   2    2.36    0.30
   2 -11  -2    2.72    0.31
  -2 -11   2    3.00    0.29
  -2 -11   2    2.88    0.31
   2 -11  -2    2.56    0.26
   1 -11  -2    1.36    0.21
   1 -11  -2    1.27    0.23
  -1 -11   2    1.17    0.21
  -1 -11   2    1.10    0.21
  -1 -11   2    1.34    0.21
   0 -11   2   -0.01    0.13
   0 -11  -2   -0.15    0.11
   0 -11  -2   -0.13    0.11
   0 -11  -2   -0.10    0.12
   0 -11   2    0.08    0.13
   1 -11   2    0.30    0.13
  -1 -11  -2    0.34    0.16
  -1 -11  -2    0.20    0.14
  -1 -11  -2    0.36    0.15
   1 -11   2    0.45    0.16
  -2 -11  -2    0.60    0.19
   2 -11   2    0.47    0.17
   2 -11   2    0.38    0.14
  -2 -11  -2    0.26    0.15
  -2 -11  -2    0.48    0.17
  -3 -11  -2    1.51    0.25
   3 -11   2    1.28    0.23
  -3 -11  -2    0.99    0.23
   3 -11   2    1.37    0.20
   3  11   2    1.04    0.21
   4 -11   2    7.06    0.41
  -4 -11  -2    6.33    0.46
  -4 -11  -2    7.26    0.47
   4 -11   2    6.00    0.35
   4  11   2    7.01    0.42
  -5 -11  -2    0.13    0.17
   5 -11   2    0.06    0.12
  -5 -11  -2   -0.03    0.16
   5 -11   2    0.11    0.17
   5  11   2    0.01    0.17
  -6 -11  -2    0.21    0.19
   6 -11   2    0.19    0.13
  -6 -11  -2   -0.14    0.15
   6  11   2    0.06    0.16
   7 -11   2   -0.01    0.13
   7  11   2    0.02    0.17
   6 -12  -2    0.58    0.17
   6  12  -2    0.48    0.22
   5 -12  -2    2.21    0.32
   5 -12  -2    1.77    0.24
  -5 -12   2    1.96    0.32
  -5 -12   2    2.14    0.35
   4 -12  -2    3.20    0.36
   4 -12  -2    2.66    0.28
  -4 -12   2    2.95    0.36
  -4 -12   2    1.67    0.30
  -3 -12   2    3.37    0.37
   3 -12  -2    4.45    0.41
  -3 -12   2    3.69    0.39
   3 -12  -2    3.47    0.32
   2 -12  -2    1.21    0.23
  -2 -12   2    1.07    0.22
   2 -12  -2    1.33    0.21
  -2 -12   2    0.85    0.22
  -1 -12   2   -0.08    0.13
  -1 -12   2   -0.06    0.12
  -1 -12   2   -0.05    0.12
   1 -12  -2    0.01    0.14
   1 -12  -2    0.06    0.13
   0 -12   2    0.76    0.19
   0 -12   2    0.65    0.18
   0 -12   2    0.91    0.21
   0 -12  -2    0.88    0.20
   0 -12  -2    0.93    0.22
   1 -12   2    0.31    0.16
   1 -12   2    0.36    0.15
  -1 -12  -2    0.00    0.13
  -1 -12  -2    0.06    0.14
  -1 -12  -2   -0.07    0.14
  -2 -12  -2    0.19    0.17
   2 -12   2    0.31    0.17
   2 -12   2    0.29    0.14
  -2 -12  -2    0.37    0.17
   3 -12   2    0.14    0.13
  -3 -12  -2    0.17    0.17
   3 -12   2    0.13    0.15
  -3 -12  -2    0.09    0.16
  -4 -12  -2    0.73    0.22
   4 -12   2    0.89    0.19
   4 -12   2    1.02    0.23
  -4 -12  -2    0.59    0.21
   5 -12   2    2.00    0.25
   5 -12   2    2.11    0.30
  -5 -12  -2    2.14    0.33
  -5 -12  -2    1.83    0.31
   5  12   2    1.61    0.27
  -6 -12  -2    5.45    0.53
   6 -12   2    5.79    0.37
   6  12   2    6.01    0.44
  -5 -13   2    0.20    0.20
   5 -13  -2   -0.07    0.14
   5 -13  -2   -0.03    0.20
   4 -13  -2   -0.06    0.14
  -4 -13   2    0.27    0.20
  -4 -13   2    0.27    0.20
   4 -13  -2    0.18    0.18
   3 -13  -2    0.72    0.19
   3 -13  -2    1.46    0.28
  -3 -13   2    1.41    0.27
  -3 -13   2    1.66    0.30
  -2 -13   2   -0.24    0.14
   2 -13  -2   -0.09    0.13
  -2 -13   2   -0.11    0.16
   2 -13  -2    0.01    0.16
  -1 -13   2    3.62    0.37
   1 -13  -2    3.46    0.38
   1 -13  -2    3.50    0.34
  -1 -13   2    3.97    0.39
  -1 -13   2    3.67    0.35
   0 -13  -2    0.48    0.18
   0 -13  -2    0.44    0.19
   0 -13   2    0.29    0.16
   0 -13   2    0.38    0.18
  -1 -13  -2    0.18    0.18
   1 -13   2   -0.01    0.14
   1 -13   2    0.03    0.15
   2 -13   2    0.41    0.20
   2 -13   2    0.17    0.16
  -2 -13  -2    0.08    0.17
  -3 -13  -2    1.35    0.27
   3 -13   2    0.91    0.20
  -3 -13  -2    1.17    0.27
   3 -13   2    0.65    0.21
   4 -13   2    0.17    0.15
  -4 -13  -2    0.17    0.20
   4 -13   2    0.20    0.20
  -4 -13  -2    0.32    0.21
   5 -13   2    0.81    0.20
  -5 -13  -2    0.83    0.25
  -3 -14   2    0.24    0.23
   3 -14  -2    0.33    0.20
   3 -14  -2    0.07    0.19
  -3 -14   2    0.52    0.23
   2 -14  -2    3.31    0.35
   2 -14  -2    2.43    0.34
  -2 -14   2    2.52    0.35
   1 -14  -2    1.22    0.24
   1 -14  -2    1.26    0.29
  -1 -14   2    0.95    0.23
   0 -14  -2    4.53    0.40
   0 -14  -2    4.35    0.44
   0 -14   2    4.02    0.40
   0 -14   2    4.03    0.38
   1 -14   2    1.69    0.29
  -1 -14  -2    0.93    0.25
   1 -14   2    1.52    0.26
   2 -14   2    0.28    0.18
  -2 -14  -2    0.11    0.18
   2 -14   2    0.17    0.18
  -3 -14  -2    0.29    0.20
   3 -14   2    0.40    0.18
 -10   0   3   -0.13    0.18
  10   0  -3   -0.09    0.09
   9   0  -3    0.17    0.09
  -9   0   3    0.10    0.17
  -8   0   3   -0.19    0.11
  -7   0   3    0.97    0.19
  -6   0   3    0.00    0.09
  -5   0   3   29.77    0.94
  -4   0   3    0.08    0.08
   3   0  -3    2.95    0.10
  -3   0   3    2.99    0.17
   2   0  -3    0.04    0.03
  -2   0   3    0.01    0.05
   2   0  -3   -0.02    0.03
   1   0  -3    4.09    0.14
   1   0  -3    4.15    0.14
   0   0  -3    0.05    0.03
   0   0  -3    0.06    0.03
   0   0   3    0.06    0.03
   0   0   3    0.02    0.02
  -1   0  -3   33.56    0.81
   1   0   3   34.12    0.81
   1   0   3   33.16    0.91
  -2   0  -3    0.13    0.07
   2   0   3    0.01    0.07
  -3   0  -3  187.57    4.81
   3   0   3  186.95    4.80
  -4   0  -3    0.12    0.10
  -5   0  -3    6.20    0.34
  -6   0  -3   -0.05    0.10
  -7   0  -3    3.42    0.33
  -8   0  -3   -0.01    0.14
  -9   0  -3    0.15    0.16
 -10   0  -3    0.23    0.22
 -10  -1   3    0.08    0.19
  10  -1  -3    0.07    0.08
  10   1  -3    0.04    0.11
  -9  -1   3    9.55    0.56
  -9   1   3    9.57    0.54
   9   1  -3    9.44    0.36
  -8  -1   3    0.92    0.21
   8   1  -3    0.90    0.12
  -8   1   3    0.77    0.19
  -7  -1   3    0.13    0.12
   7   1  -3    0.18    0.07
  -7   1   3    0.17    0.12
  -6  -1   3   -0.07    0.09
   6   1  -3    0.08    0.05
  -6   1   3    0.08    0.09
   6   1  -3    0.06    0.05
  -5  -1   3    3.40    0.25
   5   1  -3    3.19    0.14
   5   1  -3    3.28    0.14
  -5   1   3    3.59    0.23
   4  -1  -3    2.89    0.19
  -4  -1   3    3.10    0.21
   4   1  -3    2.63    0.12
   4   1  -3    2.99    0.12
  -4   1   3    2.75    0.18
  -3  -1   3   21.52    0.66
   3   1  -3   20.59    0.54
   3   1  -3   20.55    0.54
  -3   1   3   21.02    0.62
  -2  -1   3   19.10    0.47
   2  -1  -3   17.87    0.46
   2  -1  -3   18.24    0.46
   2   1  -3   19.05    0.49
   2   1  -3   18.44    0.49
  -2   1   3   18.36    0.52
  -1  -1   3   72.02    1.74
   1  -1  -3   72.57    1.73
   1  -1  -3   72.88    1.74
   1   1  -3   74.27    1.74
   1   1  -3   71.52    1.74
   0  -1  -3   34.28    0.82
   0  -1   3   33.22    0.82
   0  -1   3   32.72    0.81
   0  -1  -3   32.85    0.82
   0   1   3   32.94    0.82
   0   1   3   33.95    0.82
   0   1  -3   33.06    0.78
   0   1  -3   32.96    0.81
   0   1   3   33.65    0.87
  -1  -1  -3    0.09    0.05
  -1  -1  -3   -0.02    0.05
  -1  -1  -3    0.05    0.03
   1   1   3    0.00    0.03
   1   1   3    0.05    0.05
   1   1   3    0.05    0.03
   2  -1   3  163.07    4.16
  -2  -1  -3  164.07    4.17
  -2  -1  -3  162.29    3.82
   2   1   3  162.34    4.17
  -3  -1  -3   23.42    0.73
   3  -1   3   22.87    0.71
   3   1   3   23.22    0.73
  -3   1  -3   23.69    0.72
  -4  -1  -3    7.46    0.35
  -4   1  -3    7.10    0.33
  -5  -1  -3    0.59    0.14
  -5   1  -3    0.53    0.13
  -6  -1  -3    0.14    0.12
  -6   1  -3    0.15    0.11
  -7  -1  -3    0.06    0.14
  -7   1  -3    0.07    0.12
  -8  -1  -3    0.25    0.16
  -8   1  -3    0.36    0.16
  -9  -1  -3    4.34    0.43
  -9   1  -3    3.76    0.40
 -10  -1  -3    0.18    0.20
 -10   1  -3   -0.06    0.18
 -10  -2   3    0.05    0.19
  10   2  -3    0.07    0.12
  -9  -2   3    0.69    0.21
   9   2  -3    0.39    0.13
  -9   2   3    0.37    0.19
  -8  -2   3    1.44    0.25
  -8   2   3    1.29    0.21
   8   2  -3    1.26    0.15
  -7  -2   3   -0.06    0.11
  -7   2   3    0.14    0.12
   7   2  -3    0.11    0.08
  -6  -2   3    0.36    0.14
  -6   2   3    0.38    0.11
   6   2  -3    0.21    0.08
   6   2  -3    0.08    0.06
   5  -2  -3   19.43    0.63
  -5  -2   3   19.35    0.70
  -5   2   3   19.12    0.63
   5   2  -3   18.92    0.53
   5   2  -3   18.60    0.54
  -4  -2   3   12.49    0.49
   4  -2  -3   12.28    0.41
   4   2  -3   12.06    0.36
  -4   2   3   11.72    0.41
   4   2  -3   11.83    0.37
  -3  -2   3    3.07    0.20
   3  -2  -3    2.68    0.14
   3   2  -3    2.97    0.14
  -3   2   3    2.75    0.14
   3   2  -3    2.59    0.14
  -2  -2   3    0.62    0.06
   2  -2  -3    0.60    0.05
   2  -2  -3    0.57    0.05
   2   2  -3    0.53    0.07
   2   2  -3    0.57    0.07
  -2   2   3    0.59    0.05
   1  -2  -3  352.96    8.58
   1  -2  -3  358.57    8.51
  -1  -2   3  365.90    8.39
  -1  -2   3  367.99    8.55
   1   2  -3  367.98    8.59
   0  -2   3   40.02    0.97
   0  -2  -3   39.83    1.03
   0  -2  -3   37.75    0.97
   0  -2   3   39.92    0.97
   0  -2  -3   38.68    0.98
   0  -2  -3   38.35    0.98
   0  -2   3   40.03    0.94
   0   2  -3   40.07    0.97
   0   2  -3   39.24    0.94
   0   2   3   39.26    0.97
   0   2   3   38.96    1.02
   1  -2   3   87.98    2.04
  -1  -2  -3   88.57    2.25
   1  -2   3   83.96    2.04
  -1  -2  -3   87.18    2.07
  -1  -2  -3   85.38    2.07
   1   2   3   86.51    2.08
   1   2   3   86.41    2.08
   1   2   3   87.19    2.24
  -2  -2  -3  103.20    2.66
  -2  -2  -3  100.07    2.44
   2   2   3  102.13    2.65
   2   2   3  100.31    2.42
   3  -2   3   20.05    0.63
  -3  -2  -3   19.98    0.61
  -3  -2  -3   19.85    0.66
   3   2   3   20.74    0.52
   3   2   3   20.33    0.52
  -4  -2  -3   29.14    0.92
   4   2   3   28.66    0.71
   4   2   3   27.76    0.71
  -5  -2  -3    0.18    0.12
   5   2   3    0.06    0.04
  -6  -2  -3    2.24    0.26
  -6   2  -3    2.13    0.23
  -7  -2  -3    2.15    0.28
  -7   2  -3    2.34    0.27
   7   2   3    2.49    0.13
  -8  -2  -3    0.15    0.16
   8   2   3    0.15    0.07
  -9  -2  -3    5.69    0.46
   9   2   3    5.58    0.24
 -10  -2  -3    0.03    0.18
  10   2   3   -0.02    0.10
 -10  -3   3    0.72    0.25
  -9  -3   3    1.70    0.30
   9   3  -3    1.10    0.17
  -8  -3   3    0.26    0.16
   8   3  -3   -0.05    0.10
  -8   3   3    0.18    0.15
  -7  -3   3    2.50    0.30
  -7   3   3    2.77    0.25
   7   3  -3    2.56    0.19
  -6  -3   3    9.64    0.48
  -6   3   3    8.86    0.39
   6   3  -3    8.92    0.34
   5  -3  -3   31.38    0.91
  -5  -3   3   30.68    1.02
   5   3  -3   31.53    0.85
   5   3  -3   30.77    0.85
  -5   3   3   30.49    0.91
   4  -3  -3   27.38    0.78
  -4  -3   3   27.66    0.90
   4   3  -3   27.75    0.76
   4   3  -3   27.06    0.75
  -4   3   3   27.16    0.78
   3  -3  -3    2.09    0.09
  -3  -3   3    2.09    0.12
  -3  -3   3    1.87    0.19
   3  -3  -3    2.14    0.11
   3   3  -3    1.91    0.14
   2  -3  -3    1.39    0.09
  -2  -3   3    1.34    0.13
   2  -3  -3    1.30    0.09
  -2  -3   3    1.47    0.11
   2   3  -3    1.79    0.13
   1  -3  -3  177.45    4.23
  -1  -3   3  177.71    4.17
   1  -3  -3  178.54    4.45
   1  -3  -3  180.15    4.22
  -1  -3   3  176.93    4.23
   1   3  -3  178.69    4.24
   0  -3   3  185.39    4.35
   0  -3  -3  182.69    4.44
   0  -3  -3  187.17    4.40
   0  -3  -3  187.03    4.72
   0   3   3  190.41    4.72
   0   3   3  186.78    4.44
   0   3  -3  192.15    4.43
   1  -3   3   24.81    0.62
  -1  -3  -3   24.33    0.65
   1  -3   3   23.96    0.62
  -1  -3  -3   24.58    0.71
   1   3   3   24.08    0.65
   1   3   3   25.05    0.71
  -2  -3  -3    9.92    0.36
  -2  -3  -3   10.45    0.39
   2   3   3   10.34    0.39
   2   3   3    9.80    0.32
   2   3   3   10.39    0.32
  -3  -3  -3   15.32    0.55
  -3  -3  -3   15.07    0.51
   3  -3   3   15.09    0.50
   3   3   3   14.89    0.44
   3   3   3   15.15    0.44
  -4  -3  -3    0.05    0.08
  -4  -3  -3    0.00    0.09
   4   3   3    0.03    0.06
   4   3   3    0.04    0.05
  -5  -3  -3    1.61    0.21
   5   3   3    1.31    0.11
   5   3   3    1.44    0.12
  -6  -3  -3    0.09    0.13
   6   3   3   -0.01    0.06
  -7  -3  -3    0.23    0.15
   7   3   3    0.34    0.09
  -8  -3  -3   -0.12    0.13
   8   3   3    0.05    0.09
  -9  -3  -3    0.42    0.20
   9   3   3    0.32    0.12
 -10  -3  -3    4.47    0.49
  10   3   3    4.56    0.27
 -10  -4   3    0.56    0.26
  10   4  -3    0.50    0.17
  -9  -4   3    0.12    0.19
   9   4  -3    0.07    0.12
  -8  -4   3    6.63    0.47
   8   4  -3    5.70    0.32
  -7  -4   3   10.15    0.56
   7   4  -3   10.07    0.41
  -6  -4   3   12.10    0.58
   6   4  -3   12.53    0.46
  -5  -4   3   14.02    0.62
   5  -4  -3   15.54    0.50
   5   4  -3   15.63    0.51
   4  -4  -3    0.73    0.06
   4  -4  -3    0.71    0.09
  -4  -4   3    0.63    0.14
   4   4  -3    0.74    0.11
   3  -4  -3    2.49    0.12
  -3  -4   3    2.35    0.14
   3  -4  -3    2.42    0.11
  -3  -4   3    2.62    0.21
   3  -4  -3    2.47    0.12
   3   4  -3    2.52    0.17
   2  -4  -3    4.11    0.18
  -2  -4   3    3.82    0.19
   2  -4  -3    4.05    0.18
  -2  -4   3    4.02    0.22
   2   4  -3    4.11    0.20
   1  -4  -3   33.06    0.85
   1  -4  -3   32.56    0.85
  -1  -4   3   31.66    0.85
  -1  -4   3   32.57    0.86
   1   4  -3   32.25    0.86
   0  -4  -3   15.95    0.48
   0  -4   3   15.62    0.46
   0  -4  -3   15.74    0.47
   0  -4  -3   16.14    0.50
   0  -4   3   15.83    0.46
   0   4  -3   15.79    0.46
   0   4   3   15.79    0.47
  -1  -4  -3   30.70    0.84
  -1  -4  -3   29.98    0.88
   1  -4   3   29.60    0.78
   1  -4   3   30.34    0.79
   1  -4   3   30.05    0.78
  -1  -4  -3   30.32    0.81
   1   4   3   30.38    0.81
   1   4   3   31.43    0.88
  -2  -4  -3    0.23    0.06
  -2  -4  -3    0.21    0.09
   2  -4   3    0.34    0.05
  -2  -4  -3    0.49    0.10
   2  -4   3    0.36    0.05
   2   4   3    0.26    0.08
   2   4   3    0.13    0.08
  -3  -4  -3    1.84    0.11
  -3  -4  -3    1.36    0.18
  -3  -4  -3    1.63    0.18
   3   4   3    1.76    0.13
  -4  -4  -3    2.16    0.22
  -4  -4  -3    2.10    0.22
   4   4   3    1.89    0.15
   4   4   3    2.02    0.15
  -5  -4  -3    6.44    0.38
   5   4   3    6.39    0.27
   5   4   3    6.33    0.27
  -6  -4  -3    0.07    0.12
   6   4   3    0.26    0.09
  -7  -4  -3   16.01    0.73
   7   4   3   15.96    0.53
  -8  -4  -3    4.44    0.44
   8   4   3    4.69    0.26
  -9  -4  -3    0.62    0.25
   9   4   3    0.58    0.14
  10   4   3    1.01    0.18
  10   5  -3    3.67    0.33
  -9  -5   3   -0.12    0.17
   9   5  -3    0.01    0.13
  -8  -5   3    0.04    0.17
   8   5  -3   -0.02    0.12
  -7  -5   3    7.09    0.48
   7   5  -3    6.70    0.35
  -6  -5   3    7.84    0.48
   6   5  -3    7.93    0.36
   5  -5  -3    0.32    0.08
  -5  -5   3    0.47    0.16
   5  -5  -3    0.23    0.06
   5  -5  -3    0.28    0.06
   5   5  -3    0.30    0.11
   4  -5  -3    0.12    0.05
   4  -5  -3    0.04    0.05
  -4  -5   3   -0.01    0.05
  -4  -5   3   -0.02    0.10
   4  -5  -3    0.03    0.05
   4   5  -3    0.08    0.09
   3  -5  -3   26.25    0.68
  -3  -5   3   24.68    0.70
  -3  -5   3   24.26    0.77
  -3  -5   3   24.56    0.84
   3  -5  -3   25.39    0.68
   3   5  -3   24.68    0.74
  -2  -5   3    0.32    0.10
  -2  -5   3    0.30    0.08
   2  -5  -3    0.13    0.07
   2  -5  -3    0.10    0.07
   2   5  -3    0.44    0.10
   1  -5  -3   29.67    0.80
  -1  -5   3   28.93    0.81
  -1  -5   3   29.96    0.81
   1  -5  -3   28.82    0.80
   1  -5  -3   29.36    0.80
   1   5  -3   30.27    0.82
  -1   5   3   29.16    0.78
   0  -5   3    0.42    0.09
   0  -5  -3    0.34    0.08
   0  -5  -3    0.34    0.10
   0  -5  -3    0.37    0.09
   0  -5   3    0.30    0.08
   0   5   3    0.37    0.08
   0   5  -3    0.30    0.08
   1  -5   3    3.63    0.18
  -1  -5  -3    3.64    0.19
   1  -5   3    3.86    0.18
  -1  -5  -3    3.44    0.21
   1  -5   3    3.26    0.17
  -1  -5  -3    3.39    0.21
   1   5   3    3.57    0.19
   2  -5   3   42.58    1.10
  -2  -5  -3   44.49    1.14
  -2  -5  -3   44.02    1.20
  -2  -5  -3   45.91    1.28
   2  -5   3   43.63    1.11
   2   5   3   42.95    1.16
   3  -5   3   32.32    0.79
  -3  -5  -3   32.31    0.94
  -3  -5  -3   31.14    1.00
   3  -5   3   31.57    0.78
   3   5   3   30.97    0.88
  -4  -5  -3    2.13    0.24
  -4  -5  -3    2.28    0.24
   4   5   3    2.42    0.18
  -5  -5  -3    5.44    0.36
  -5  -5  -3    6.04    0.35
   5   5   3    5.30    0.27
  -6  -5  -3    2.69    0.31
   6   5   3    2.67    0.20
  -7  -5  -3    3.27    0.36
   7   5   3    3.38    0.23
  -8  -5  -3    0.19    0.19
   8   5   3    0.17    0.12
  -9  -5  -3    0.21    0.21
   9   5   3    0.11    0.13
  10   5   3    1.37    0.21
  10   6  -3   -0.07    0.15
  -9  -6   3    0.17    0.20
   9   6  -3    0.03    0.14
  -8  -6   3   -0.06    0.18
   8   6  -3    0.08    0.14
  -7  -6   3    3.59    0.40
   7  -6  -3    3.49    0.17
   7   6  -3    3.30    0.29
   6  -6  -3   14.08    0.43
  -6  -6   3   14.64    0.69
   6   6  -3   14.79    0.56
  -5  -6   3   10.00    0.52
   5  -6  -3   10.45    0.34
   5   6  -3    9.66    0.43
  -4  -6   3    6.55    0.36
   4  -6  -3    6.85    0.26
  -4  -6   3    6.05    0.38
   4  -6  -3    6.76    0.23
   4  -6  -3    6.46    0.26
   4   6  -3    6.28    0.32
  -3  -6   3    3.50    0.27
   3  -6  -3    4.07    0.20
  -3  -6   3    4.34    0.22
  -3  -6   3    3.62    0.24
   3  -6  -3    4.01    0.20
   3   6  -3    3.93    0.23
  -2  -6   3    2.23    0.17
  -2  -6   3    2.66    0.22
   2  -6  -3    2.47    0.16
   2   6  -3    2.45    0.18
   1  -6  -3   26.28    0.82
  -1  -6   3   28.03    0.79
   1  -6  -3   27.27    0.77
   1  -6  -3   27.07    0.78
  -1  -6   3   28.08    0.79
   1   6  -3   27.71    0.79
  -1   6   3   27.05    0.74
   0  -6   3   13.32    0.43
   0  -6  -3   12.82    0.44
   0  -6  -3   12.39    0.44
   0  -6   3   12.93    0.44
   0  -6  -3   12.57    0.47
   0   6   3   12.75    0.43
   0   6  -3   13.04    0.42
  -1  -6  -3    6.90    0.32
  -1  -6  -3    5.98    0.28
   1  -6   3    6.46    0.27
  -1  -6  -3    5.94    0.29
   1  -6   3    6.85    0.28
   1   6   3    6.42    0.29
  -1   6  -3    6.72    0.23
  -2  -6  -3    4.58    0.23
  -2  -6  -3    4.67    0.28
   2  -6   3    4.63    0.21
   2  -6   3    4.84    0.21
  -2  -6  -3    4.48    0.27
   2   6   3    4.88    0.25
  -3  -6  -3    4.33    0.27
   3  -6   3    4.05    0.18
   3  -6   3    4.07    0.18
  -3  -6  -3    3.75    0.20
  -3  -6  -3    3.90    0.27
   3  -6   3    4.11    0.18
   3   6   3    4.28    0.24
   4  -6   3   20.76    0.53
  -4  -6  -3   19.47    0.76
  -4  -6  -3   20.50    0.72
   4  -6   3   19.71    0.53
   4   6   3   20.45    0.65
  -5  -6  -3    0.42    0.14
  -5  -6  -3    0.23    0.15
   5   6   3    0.60    0.13
  -6  -6  -3    0.99    0.23
   6   6   3    1.34    0.18
  -7  -6  -3    7.76    0.51
   7   6   3    8.24    0.39
  -8  -6  -3   10.05    0.62
   8   6   3    9.30    0.44
  -9  -6  -3    4.04    0.48
   9   6   3    4.32    0.32
   9  -7  -3    0.77    0.13
   9   7  -3    0.23    0.18
  -8  -7   3    0.86    0.26
   8  -7  -3    1.04    0.14
   8   7  -3    1.14    0.22
   7  -7  -3    1.92    0.17
  -7  -7   3    1.79    0.31
   7   7  -3    1.84    0.24
   6  -7  -3   15.30    0.49
  -6  -7   3   14.44    0.71
   6   7  -3   14.99    0.59
  -5  -7   3    2.96    0.33
   5   7  -3    3.58    0.27
   4  -7  -3    0.67    0.12
  -4  -7   3    0.73    0.17
  -4  -7   3    0.88    0.18
   4   7  -3    0.86    0.16
  -3  -7   3    0.55    0.12
   3  -7  -3    0.56    0.07
  -3  -7   3    0.90    0.16
  -3  -7   3    0.74    0.16
   3  -7  -3    0.48    0.11
   3   7  -3    0.61    0.14
   2  -7  -3    7.25    0.31
  -2  -7   3    7.66    0.33
  -2  -7   3    7.13    0.35
   2  -7  -3    7.47    0.32
   2   7  -3    7.54    0.34
   1  -7  -3    9.69    0.37
   1  -7  -3    9.83    0.34
   1  -7  -3    9.40    0.41
  -1  -7   3    9.08    0.38
  -1  -7   3    9.51    0.37
  -1   7   3    8.25    0.32
   1   7  -3    9.33    0.37
   0  -7   3    5.14    0.26
   0  -7  -3    3.99    0.26
   0  -7  -3    4.53    0.25
   0  -7  -3    4.52    0.24
   0  -7   3    4.72    0.25
   0   7   3    4.26    0.24
   0   7  -3    4.51    0.23
   1  -7   3   -0.04    0.07
  -1  -7  -3    0.06    0.08
  -1  -7  -3    0.05    0.08
   1  -7   3    0.02    0.08
  -1  -7  -3    0.14    0.10
   1   7   3    0.14    0.09
  -2  -7  -3   10.04    0.45
   2  -7   3   10.59    0.38
  -2  -7  -3   11.10    0.46
   2  -7   3   10.79    0.41
  -2  -7  -3   10.90    0.40
   2   7   3   10.62    0.42
  -3  -7  -3    7.46    0.41
   3  -7   3    7.65    0.30
  -3  -7  -3    7.78    0.32
   3  -7   3    7.56    0.29
  -3  -7  -3    7.99    0.40
   3   7   3    7.79    0.35
  -4  -7  -3    1.47    0.21
   4  -7   3    1.12    0.12
  -4  -7  -3    1.17    0.21
   4   7   3    1.52    0.18
  -5  -7  -3    0.11    0.14
  -5  -7  -3    0.11    0.13
   5  -7   3    0.19    0.07
   5   7   3    0.05    0.11
  -6  -7  -3    1.21    0.25
  -6  -7  -3    0.43    0.17
   6   7   3    0.95    0.17
  -7  -7  -3   12.48    0.66
   7   7   3   11.53    0.51
  -8  -7  -3    2.22    0.36
   8   7   3    2.32    0.26
   9   7   3    5.12    0.36
   9  -8  -3    0.18    0.12
   9   8  -3    0.25    0.19
  -8  -8   3    0.35    0.22
   8  -8  -3    0.06    0.11
   8   8  -3    0.36    0.17
   7  -8  -3   17.65    0.59
  -7  -8   3   19.42    0.89
   7   8  -3   17.77    0.71
  -6  -8   3    1.66    0.29
   6  -8  -3    2.27    0.20
   6   8  -3    1.93    0.25
  -5  -8   3    3.06    0.35
   5  -8  -3    3.21    0.23
   5   8  -3    3.76    0.28
  -4  -8   3    0.41    0.15
  -4  -8   3    0.34    0.16
   4  -8  -3    0.49    0.13
   4   8  -3    0.52    0.14
   3  -8  -3   18.47    0.60
  -3  -8   3   17.15    0.66
   3  -8  -3   18.40    0.59
  -3  -8   3   18.19    0.60
  -3  -8   3   17.31    0.72
   3   8  -3   17.30    0.62
   2  -8  -3    0.76    0.13
  -2  -8   3    0.67    0.15
   2  -8  -3    0.55    0.15
   2  -8  -3    0.55    0.09
  -2  -8   3    0.46    0.12
   2   8  -3    0.45    0.13
  -1  -8   3    3.29    0.24
   1  -8  -3    2.99    0.22
  -1  -8   3    3.17    0.23
   1  -8  -3    3.01    0.19
   1  -8  -3    3.19    0.28
   1   8  -3    2.98    0.22
   0  -8  -3    0.04    0.09
   0  -8   3    0.14    0.09
   0  -8   3    0.10    0.09
   0  -8  -3    0.09    0.11
   0  -8  -3    0.14    0.10
   0   8   3    0.13    0.09
   0   8  -3    0.13    0.09
   1  -8   3    2.24    0.20
  -1  -8  -3    2.25    0.22
   1  -8   3    2.23    0.21
  -1  -8  -3    2.58    0.22
  -1  -8  -3    2.63    0.27
   1   8   3    2.90    0.21
  -2  -8  -3    0.02    0.09
   2  -8   3    0.03    0.08
  -2  -8  -3   -0.12    0.09
   2  -8   3    0.01    0.09
  -2  -8  -3   -0.19    0.09
   2   8   3    0.03    0.10
   3  -8   3    0.04    0.08
  -3  -8  -3   -0.09    0.10
  -3  -8  -3    0.11    0.12
  -3  -8  -3   -0.05    0.08
   3   8   3   -0.01    0.11
   4  -8   3    8.27    0.33
  -4  -8  -3    8.13    0.45
  -4  -8  -3    9.01    0.49
   4   8   3    8.23    0.40
  -5  -8  -3    3.19    0.35
  -5  -8  -3    3.21    0.34
   5  -8   3    3.59    0.20
   5   8   3    3.32    0.29
  -6  -8  -3    2.53    0.33
   6  -8   3    2.42    0.17
  -6  -8  -3    1.80    0.28
   6   8   3    2.51    0.26
   7  -8   3    0.38    0.09
  -7  -8  -3    0.48    0.23
   7   8   3    0.23    0.15
  -8  -8  -3   -0.05    0.20
   8   8   3    0.05    0.15
   9   8   3    9.83    0.52
   8  -9  -3    2.16    0.22
   8   9  -3    1.93    0.29
  -7  -9   3    0.48    0.23
   7  -9  -3    0.42    0.13
   7   9  -3    0.35    0.19
   6  -9  -3    0.16    0.12
  -6  -9   3   -0.18    0.13
   6   9  -3    0.01    0.15
  -5  -9   3    7.09    0.44
   5  -9  -3    7.20    0.35
  -5  -9   3    7.73    0.50
   5   9  -3    7.45    0.41
  -4  -9   3    0.61    0.18
   4  -9  -3    0.81    0.15
  -4  -9   3    0.63    0.18
   4  -9  -3    0.53    0.13
   4   9  -3    0.61    0.16
  -3  -9   3    6.23    0.33
   3  -9  -3    5.30    0.31
  -3  -9   3    6.26    0.40
  -3  -9   3    5.79    0.36
   3   9  -3    5.99    0.34
   2  -9  -3    8.45    0.43
   2  -9  -3    8.29    0.33
  -2  -9   3    7.79    0.41
  -2  -9   3    8.69    0.40
   2  -9  -3    8.60    0.38
   2   9  -3    8.19    0.39
   1  -9  -3    3.27    0.30
   1  -9  -3    3.58    0.25
   1  -9  -3    3.91    0.23
  -1  -9   3    3.65    0.26
  -1  -9   3    3.59    0.30
   1   9  -3    3.52    0.25
   0  -9  -3    5.59    0.35
   0  -9  -3    5.31    0.31
   0  -9   3    5.69    0.32
   0  -9  -3    5.53    0.31
   0  -9   3    5.61    0.31
   0   9   3    5.17    0.29
   1  -9   3    0.96    0.17
  -1  -9  -3    0.61    0.14
  -1  -9  -3    0.98    0.19
   1  -9   3    1.06    0.16
  -1  -9  -3    0.92    0.16
   1   9   3    1.09    0.17
  -2  -9  -3    0.89    0.18
   2  -9   3    1.24    0.18
   2  -9   3    1.03    0.15
  -2  -9  -3    0.90    0.16
  -2  -9  -3    1.27    0.22
   2   9   3    0.94    0.17
   3  -9   3    0.47    0.12
   3  -9   3    0.63    0.15
  -3  -9  -3    0.33    0.15
  -3  -9  -3    0.39    0.16
   3   9   3    0.51    0.15
  -4  -9  -3   68.55    2.12
  -4  -9  -3   70.62    2.00
   4  -9   3   72.66    1.84
   4   9   3   70.16    1.93
  -5  -9  -3    9.08    0.51
  -5  -9  -3    7.63    0.51
   5  -9   3    8.21    0.35
   5   9   3    8.57    0.44
  -6  -9  -3    2.98    0.37
  -6  -9  -3    1.94    0.30
   6  -9   3    1.97    0.18
   6  -9   3    2.13    0.20
   6   9   3    2.03    0.26
   7  -9   3    0.02    0.10
  -7  -9  -3    0.08    0.19
   7   9   3    0.22    0.15
   8  -9   3   -0.19    0.11
   8   9   3    0.11    0.18
   8 -10  -3    0.22    0.15
   8  10  -3    0.20    0.19
   7 -10  -3    0.07    0.13
   7  10  -3   -0.04    0.16
  -6 -10   3    0.17    0.18
   6 -10  -3    0.08    0.12
   6  10  -3    0.13    0.15
   5 -10  -3    3.19    0.27
   5 -10  -3    2.34    0.23
  -5 -10   3    3.32    0.37
  -5 -10   3    3.06    0.35
   5  10  -3    2.76    0.30
  -4 -10   3    0.10    0.13
  -4 -10   3    0.17    0.16
   4 -10  -3    0.03    0.10
   4  10  -3    0.00    0.13
  -3 -10   3    2.92    0.33
   3 -10  -3    3.96    0.36
   3 -10  -3    3.50    0.27
  -3 -10   3    3.30    0.33
   3  10  -3    3.88    0.30
   2 -10  -3    7.21    0.38
  -2 -10   3    7.63    0.42
   2 -10  -3    7.26    0.42
  -2 -10   3    7.09    0.38
  -2 -10   3    7.47    0.44
   2  10  -3    6.86    0.37
  -1 -10   3    4.97    0.32
   1 -10  -3    5.41    0.35
   1 -10  -3    4.49    0.30
  -1 -10   3    4.79    0.31
   1 -10  -3    4.91    0.27
   0 -10   3    0.12    0.12
   0 -10  -3    0.21    0.12
   0 -10  -3   -0.08    0.10
   0 -10   3   -0.18    0.10
   0 -10  -3    0.24    0.15
  -1 -10  -3    1.11    0.19
   1 -10   3    1.53    0.21
  -1 -10  -3    1.56    0.21
  -1 -10  -3    1.48    0.23
  -2 -10  -3    6.60    0.36
   2 -10   3    6.66    0.34
   2 -10   3    6.43    0.35
  -2 -10  -3    5.76    0.39
  -2 -10  -3    6.24    0.40
   2  10   3    6.19    0.36
  -3 -10  -3    2.89    0.33
   3 -10   3    3.02    0.29
  -3 -10  -3    2.51    0.30
   3 -10   3    2.93    0.25
   3  10   3    2.41    0.27
  -4 -10  -3    2.81    0.33
   4 -10   3    2.95    0.25
   4 -10   3    3.25    0.31
  -4 -10  -3    2.86    0.33
   4  10   3    3.27    0.31
   5 -10   3    2.32    0.22
  -5 -10  -3    2.16    0.31
  -5 -10  -3    2.66    0.34
   5  10   3    2.52    0.28
  -6 -10  -3    1.50    0.28
  -6 -10  -3    0.79    0.24
   6 -10   3    0.86    0.15
   6  10   3    0.72    0.20
   7 -10   3    3.05    0.25
  -7 -10  -3    2.94    0.41
   7  10   3    3.73    0.36
   8 -10   3    1.45    0.20
   8 -10   3    1.33    0.18
   8  10   3    2.06    0.30
   7 -11  -3    0.25    0.14
   7 -11  -3    0.39    0.16
   7  11  -3    0.20    0.19
   6 -11  -3    0.72    0.17
   6 -11  -3    1.25    0.20
  -6 -11   3    0.71    0.26
   6  11  -3    0.92    0.23
  -5 -11   3    3.33    0.38
  -5 -11   3    3.16    0.39
   5 -11  -3    2.69    0.27
   5  11  -3    3.19    0.33
  -4 -11   3    1.18    0.24
  -4 -11   3    1.27    0.25
   4 -11  -3    1.00    0.18
   4 -11  -3    1.46    0.26
   4  11  -3    1.84    0.26
  -3 -11   3    0.67    0.20
   3 -11  -3    0.93    0.18
  -3 -11   3    0.88    0.21
   3 -11  -3    0.64    0.20
   2 -11  -3    0.24    0.17
   2 -11  -3    0.58    0.16
  -2 -11   3    0.21    0.16
  -2 -11   3    0.51    0.17
  -2 -11   3    0.62    0.17
   1 -11  -3   -0.04    0.11
  -1 -11   3    0.00    0.12
  -1 -11   3    0.06    0.13
   1 -11  -3    0.02    0.13
   0 -11  -3    0.14    0.12
   0 -11   3   -0.12    0.12
   0 -11  -3    0.03    0.13
   0 -11   3   -0.01    0.12
   0 -11  -3    0.05    0.13
  -1 -11  -3   -0.13    0.12
   1 -11   3    0.21    0.13
  -1 -11  -3    0.12    0.15
  -1 -11  -3   -0.01    0.13
   1 -11   3    0.14    0.14
   2 -11   3   10.01    0.45
  -2 -11  -3    9.84    0.52
  -2 -11  -3    8.97    0.51
   2 -11   3    9.58    0.47
  -3 -11  -3    0.13    0.15
   3 -11   3    0.14    0.15
   3 -11   3    0.06    0.11
  -3 -11  -3    0.34    0.18
   3  11   3    0.10    0.15
  -4 -11  -3    0.37    0.19
  -4 -11  -3    0.45    0.20
   4 -11   3    0.40    0.14
   4 -11   3    0.13    0.16
   4  11   3    0.29    0.18
   5 -11   3    2.83    0.31
   5 -11   3    2.40    0.25
  -5 -11  -3    2.15    0.32
  -5 -11  -3    2.93    0.37
   5  11   3    2.34    0.30
  -6 -11  -3    0.28    0.20
  -6 -11  -3    0.12    0.20
   6 -11   3    0.15    0.13
   6  11   3    0.39    0.20
   7 -11   3   -0.10    0.12
   7  11   3   -0.17    0.18
   6 -12  -3    0.28    0.15
   6  12  -3    0.32    0.21
   5 -12  -3   -0.04    0.12
   5 -12  -3    0.12    0.18
  -5 -12   3   -0.11    0.17
  -5 -12   3   -0.18    0.15
   4 -12  -3    0.13    0.18
  -4 -12   3    0.04    0.15
   4 -12  -3    0.11    0.14
  -4 -12   3    0.05    0.16
   3 -12  -3   -0.05    0.15
  -3 -12   3   -0.15    0.15
  -3 -12   3    0.02    0.15
   3 -12  -3   -0.01    0.13
   2 -12  -3   -0.03    0.12
  -2 -12   3    0.09    0.15
  -2 -12   3    0.45    0.18
   2 -12  -3    0.19    0.17
  -1 -12   3    0.08    0.14
   1 -12  -3   -0.07    0.12
  -1 -12   3    0.22    0.15
  -1 -12   3   -0.06    0.13
   1 -12  -3    0.10    0.15
   0 -12  -3    1.60    0.23
   0 -12  -3    1.84    0.28
   0 -12   3    1.12    0.21
   0 -12   3    1.11    0.23
  -1 -12  -3    1.04    0.23
   1 -12   3    1.18    0.22
   1 -12   3    1.05    0.21
  -1 -12  -3    1.18    0.22
  -1 -12  -3    1.11    0.21
  -2 -12  -3    0.02    0.14
   2 -12   3   -0.19    0.12
  -2 -12  -3    0.10    0.16
   2 -12   3   -0.02    0.13
   3 -12   3   -0.01    0.13
   3 -12   3    0.05    0.15
  -3 -12  -3   -0.13    0.14
  -3 -12  -3    0.03    0.16
  -4 -12  -3    1.16    0.25
  -4 -12  -3    1.39    0.26
   4 -12   3    0.91    0.19
   4 -12   3    1.15    0.24
  -5 -12  -3    2.42    0.36
  -5 -12  -3    2.13    0.34
   5 -12   3    2.37    0.26
   5  12   3    2.21    0.30
   6 -12   3   -0.20    0.12
  -6 -12  -3    0.21    0.20
   6  12   3    0.15    0.19
   5 -13  -3    0.71    0.20
  -5 -13   3    0.74    0.24
   5 -13  -3    0.51    0.23
  -4 -13   3    0.93    0.26
  -4 -13   3    0.87    0.24
   4 -13  -3    0.52    0.22
   4 -13  -3    0.69    0.19
  -3 -13   3    1.66    0.30
  -3 -13   3    1.68    0.30
   3 -13  -3    1.84    0.31
   3 -13  -3    1.44    0.24
   2 -13  -3    1.02    0.26
   2 -13  -3    1.27    0.23
  -2 -13   3    1.06    0.24
  -2 -13   3    0.89    0.23
  -1 -13   3    2.12    0.28
  -1 -13   3    2.01    0.29
   1 -13  -3    1.96    0.29
  -1 -13   3    1.43    0.26
   1 -13  -3    1.86    0.27
   0 -13  -3    0.51    0.20
   0 -13   3    0.29    0.17
   0 -13  -3    0.41    0.18
   0 -13   3    0.29    0.17
   1 -13   3    1.92    0.26
  -1 -13  -3    2.15    0.32
   1 -13   3    2.11    0.29
   2 -13   3   17.16    0.72
   2 -13   3   16.69    0.70
  -2 -13  -3   19.24    0.82
   3 -13   3    7.14    0.44
  -3 -13  -3    5.78    0.51
   3 -13   3    6.31    0.41
  -3 -13  -3    7.11    0.49
   4 -13   3    0.55    0.18
  -4 -13  -3    0.52    0.22
  -4 -13  -3    0.54    0.22
   5 -13   3    0.83    0.20
  -5 -13  -3    0.50    0.23
  -3 -14   3    1.19    0.27
   3 -14  -3    1.31    0.29
  -3 -14   3    1.28    0.30
   2 -14  -3    0.17    0.20
  -2 -14   3    0.39    0.20
   2 -14  -3    0.20    0.18
  -1 -14   3    0.53    0.21
   1 -14  -3    0.14    0.16
   1 -14  -3    0.25    0.21
   0 -14  -3    0.05    0.19
   0 -14  -3    0.20    0.18
   0 -14   3    0.28    0.19
   0 -14   3    0.26    0.18
   1 -14   3    0.14    0.17
   1 -14   3    0.28    0.18
  -1 -14  -3    0.07    0.18
   2 -14   3    1.51    0.27
  -2 -14  -3    0.34    0.21
   3 -14   3   -0.16    0.14
  -3 -14  -3   -0.15    0.18
  10   0  -4    5.28    0.27
 -10   0   4    5.71    0.44
   9   0  -4   -0.07    0.09
  -9   0   4   -0.03    0.16
   8   0  -4    0.20    0.09
  -8   0   4    0.18    0.14
   7   0  -4    0.04    0.06
  -7   0   4   -0.02    0.11
   6   0  -4    7.18    0.23
   6   0  -4    7.25    0.23
  -6   0   4    6.71    0.36
  -5   0   4   -0.09    0.08
   5   0  -4   -0.03    0.04
   5   0  -4   -0.02    0.04
   4   0  -4   13.67    0.37
  -4   0   4   13.28    0.48
   4   0  -4   13.95    0.37
   3   0  -4    0.07    0.04
   3   0  -4   -0.03    0.03
  -3   0   4    0.00    0.06
   2   0  -4   36.04    0.92
  -2   0   4   37.72    0.89
   2   0  -4   37.18    0.92
  -1   0   4    0.00    0.04
   1   0  -4    0.08    0.05
   1   0  -4    0.04    0.04
   0   0  -4   51.42    1.25
   0   0   4   52.24    1.25
   0   0   4   51.60    1.25
   1   0   4   -0.01    0.04
   1   0   4    0.03    0.03
   1   0   4    0.10    0.03
  -1   0  -4   -0.04    0.04
  -2   0  -4 1000.00   24.74
   2   0   4  959.61   24.87
  -3   0  -4    0.10    0.08
   3   0   4    0.03    0.08
  -4   0  -4  128.27    3.39
  -5   0  -4    0.01    0.09
  -6   0  -4    0.68    0.16
  -7   0  -4   -0.02    0.12
  -8   0  -4    1.37    0.25
  -9   0  -4   -0.01    0.15
 -10   0  -4    0.31    0.21
  10  -1  -4    0.12    0.10
 -10  -1   4    0.45    0.23
  10   1  -4    0.28    0.13
   9  -1  -4    0.74    0.11
  -9  -1   4    0.51    0.21
  -9   1   4    0.61    0.20
   9   1  -4    0.73    0.14
  -8  -1   4    0.74    0.19
   8   1  -4    0.74    0.12
  -8   1   4    0.69    0.18
  -7  -1   4    2.16    0.26
  -7   1   4    1.48    0.21
   7   1  -4    1.85    0.15
  -6  -1   4    0.91    0.17
  -6   1   4    1.28    0.17
   6   1  -4    1.22    0.11
   6   1  -4    1.09    0.11
  -5  -1   4    0.11    0.10
   5   1  -4    0.22    0.07
  -5   1   4    0.38    0.10
   5   1  -4    0.13    0.06
  -4  -1   4    0.15    0.09
   4   1  -4    0.05    0.05
   4   1  -4    0.05    0.05
  -4   1   4    0.04    0.07
   3  -1  -4    0.99    0.07
   3  -1  -4    1.03    0.07
  -3  -1   4    1.09    0.13
   3   1  -4    1.04    0.09
   3   1  -4    1.06    0.09
  -3   1   4    1.14    0.11
   2  -1  -4   55.03    1.36
   2  -1  -4   57.28    1.36
   2   1  -4   56.86    1.37
   2   1  -4   55.48    1.38
   1  -1  -4   10.33    0.30
  -1  -1   4   10.34    0.30
   1  -1  -4   10.39    0.29
  -1   1   4   10.01    0.29
   1   1  -4    9.94    0.30
   0  -1   4    3.77    0.14
   0  -1   4    3.53    0.14
   0  -1  -4    3.79    0.15
   0   1   4    3.73    0.14
   0   1  -4    3.87    0.14
   1  -1   4   73.58    1.70
  -1  -1  -4   72.52    1.89
   1  -1   4   75.35    1.68
  -1  -1  -4   71.29    1.72
   1   1   4   72.25    1.73
   1   1   4   72.03    1.73
   1   1   4   68.88    1.88
  -2  -1  -4   74.77    1.98
   2  -1   4   73.69    1.96
  -2  -1  -4   75.31    1.80
   2   1   4   73.15    1.75
   2   1   4   73.32    1.97
   2   1   4   75.63    1.75
   3  -1   4   28.16    0.85
  -3  -1  -4   28.70    0.87
   3   1   4   28.57    0.87
  -4  -1  -4    0.32    0.10
  -4   1  -4    0.44    0.11
  -5  -1  -4    2.33    0.24
  -5   1  -4    2.43    0.23
  -6  -1  -4    0.04    0.11
  -6   1  -4   -0.07    0.09
  -7  -1  -4   -0.01    0.12
  -7   1  -4   -0.04    0.11
  -8  -1  -4    0.49    0.17
  -8   1  -4    0.19    0.16
  -9  -1  -4    0.37    0.20
  -9   1  -4    0.25    0.18
 -10  -1  -4    1.04    0.28
 -10  -2   4    0.13    0.21
  10  -2  -4    0.12    0.09
  10   2  -4    0.11    0.12
  -9  -2   4    0.22    0.18
   9   2  -4    0.24    0.12
  -8  -2   4    3.43    0.36
  -8   2   4    3.53    0.33
   8   2  -4    3.91    0.23
  -7  -2   4    1.82    0.26
  -7   2   4    2.07    0.23
   7   2  -4    1.93    0.17
  -6  -2   4    2.32    0.26
   6   2  -4    2.69    0.17
  -6   2   4    2.76    0.22
  -5  -2   4   34.10    1.08
  -5   2   4   33.30    0.99
   5   2  -4   33.94    0.89
   5   2  -4   33.42    0.90
  -4  -2   4    0.66    0.13
   4   2  -4    0.75    0.09
  -4   2   4    0.45    0.09
   4   2  -4    0.68    0.09
   3  -2  -4    3.03    0.12
  -3  -2   4    3.35    0.12
   3  -2  -4    3.25    0.12
   3   2  -4    3.48    0.16
  -3   2   4    2.96    0.15
   3   2  -4    3.40    0.16
  -2  -2   4    4.36    0.18
   2  -2  -4    4.76    0.17
   2  -2  -4    4.95    0.17
  -2   2   4    4.74    0.15
   2   2  -4    4.39    0.19
  -1  -2   4  479.47   11.66
   1  -2  -4  498.72   11.56
   1  -2  -4  484.34   11.70
   1   2  -4  490.85   11.54
  -1   2   4  498.62   11.54
   0  -2   4   91.94    2.25
   0  -2   4   95.51    2.19
   0  -2  -4   95.00    2.26
   0  -2   4   93.00    2.25
   0  -2  -4   93.91    2.40
   0   2  -4   94.69    2.25
   0   2  -4   93.02    2.18
   0   2   4   95.82    2.26
   0   2   4   94.12    2.40
  -1  -2  -4   70.68    1.72
  -1  -2  -4   71.67    1.71
  -1  -2  -4   71.85    1.86
   1  -2   4   72.03    1.68
   1  -2   4   67.55    1.68
   1   2   4   70.35    1.85
   1   2   4   70.88    1.72
   1   2   4   71.56    1.72
  -2  -2  -4    3.07    0.19
  -2  -2  -4    2.75    0.17
   2   2   4    3.09    0.13
   2   2   4    3.14    0.19
   2   2   4    2.80    0.13
   3  -2   4    8.09    0.34
  -3  -2  -4    7.79    0.35
  -3  -2  -4    7.99    0.32
   3   2   4    8.10    0.24
   3   2   4    8.14    0.25
  -4  -2  -4    3.07    0.22
   4   2   4    2.65    0.11
   4   2   4    2.33    0.11
  -5  -2  -4    3.64    0.27
  -6  -2  -4    0.32    0.13
  -7  -2  -4    6.40    0.42
  -8  -2  -4    0.72    0.21
   8   2   4    0.62    0.09
  -9  -2  -4    0.07    0.18
   9   2   4    0.24    0.09
 -10  -2  -4   -0.20    0.19
  10   2   4    0.16    0.10
 -10  -3   4    0.51    0.25
  10  -3  -4    0.59    0.11
  10   3  -4    0.19    0.14
  -9  -3   4   -0.10    0.16
   9   3  -4    0.01    0.12
  -8  -3   4    0.58    0.20
   8   3  -4    0.24    0.12
  -8   3   4    0.13    0.13
  -7  -3   4    6.11    0.42
  -7   3   4    6.10    0.34
   7   3  -4    6.26    0.30
  -6  -3   4    4.09    0.32
  -6   3   4    3.64    0.23
   6   3  -4    3.63    0.21
  -5  -3   4    3.95    0.30
   5   3  -4    3.99    0.21
  -5   3   4    3.74    0.21
   5   3  -4    3.95    0.21
  -4  -3   4    0.99    0.16
   4  -3  -4    0.72    0.06
   4   3  -4    0.80    0.11
   3  -3  -4   29.83    0.75
   3  -3  -4   29.32    0.75
  -3   3   4   29.42    0.78
   3   3  -4   29.50    0.81
   2  -3  -4   26.61    0.70
  -2  -3   4   26.99    0.72
   2  -3  -4   26.75    0.70
   2   3  -4   26.84    0.73
   1  -3  -4  299.28    7.04
  -1  -3   4  294.44    6.91
  -1  -3   4  296.51    7.04
   1   3  -4  296.37    7.04
  -1   3   4  305.64    7.02
   0  -3  -4  140.07    3.58
   0  -3   4  139.17    3.37
   0  -3  -4  141.71    3.38
   0  -3  -4  142.53    3.35
   0  -3   4  141.76    3.29
   0   3  -4  143.14    3.36
   0   3   4  141.04    3.58
   0   3   4  140.73    3.37
  -1  -3  -4   11.29    0.40
  -1  -3  -4   11.72    0.36
   1  -3   4   12.36    0.34
  -1  -3  -4   11.54    0.38
   1  -3   4   11.65    0.33
   1   3   4   12.04    0.40
   1   3   4   12.15    0.37
  -2  -3  -4    6.99    0.31
  -2  -3  -4    6.82    0.28
   2   3   4    6.93    0.25
   2   3   4    6.68    0.30
   2   3   4    7.15    0.25
  -3  -3  -4    0.75    0.13
  -3  -3  -4    0.73    0.13
   3  -3   4    0.79    0.12
   3   3   4    0.52    0.08
   3   3   4    0.62    0.09
  -4  -3  -4   13.17    0.54
  -4  -3  -4   13.84    0.51
   4   3   4   13.89    0.41
   4   3   4   13.54    0.41
  -5  -3  -4    5.38    0.34
   5   3   4    5.29    0.21
   5   3   4    5.26    0.22
  -6  -3  -4    0.92    0.19
   6   3   4    0.87    0.10
  -7  -3  -4    1.96    0.27
   7   3   4    1.99    0.15
  -8  -3  -4    2.06    0.31
   8   3   4    2.00    0.17
  -9  -3  -4    8.73    0.57
   9   3   4    7.79    0.33
 -10  -3  -4    1.67    0.34
  10   3   4    0.96    0.16
  10  -4  -4    1.29    0.13
 -10  -4   4    1.57    0.34
  10   4  -4    1.34    0.22
  -9  -4   4    0.29    0.19
   9   4  -4    0.52    0.16
  -8  -4   4    0.16    0.18
   8   4  -4    0.05    0.12
  -7  -4   4    3.78    0.38
   7   4  -4    3.95    0.26
  -6  -4   4   20.72    0.81
   6   4  -4   19.70    0.65
   5  -4  -4   39.58    0.97
  -5  -4   4   39.54    1.27
   5   4  -4   39.49    1.09
  -4  -4   4    0.06    0.10
   4  -4  -4    0.13    0.05
   4  -4  -4    0.13    0.05
   4   4  -4    0.03    0.08
   3  -4  -4   15.21    0.45
  -3  -4   4   16.25    0.47
   3  -4  -4   15.96    0.46
   3   4  -4   16.01    0.51
  -2  -4   4   13.53    0.45
   2  -4  -4   13.35    0.41
   2  -4  -4   13.59    0.40
  -2  -4   4   12.77    0.41
   2   4  -4   12.79    0.43
   1  -4  -4    3.95    0.19
  -1  -4   4    4.08    0.19
  -1  -4   4    3.67    0.19
   1  -4  -4    3.70    0.14
   1   4  -4    3.73    0.19
  -1   4   4    3.76    0.17
   0  -4  -4    0.08    0.07
   0  -4   4    0.06    0.06
   0  -4   4    0.04    0.05
   0  -4  -4    0.06    0.05
   0  -4  -4    0.02    0.06
   0   4   4   -0.10    0.05
   0   4  -4    0.03    0.05
   1  -4   4    0.05    0.06
  -1  -4  -4    0.01    0.06
  -1  -4  -4   -0.01    0.06
   1  -4   4   -0.05    0.05
  -1  -4  -4    0.00    0.05
   1  -4   4   -0.04    0.04
   1   4   4   -0.04    0.06
   1   4   4   -0.11    0.06
  -2  -4  -4    9.56    0.38
  -2  -4  -4    9.99    0.38
  -2  -4  -4    9.25    0.31
   2  -4   4    9.78    0.28
   2  -4   4    9.56    0.27
   2   4   4    9.62    0.34
   2   4   4    9.71    0.39
  -3  -4  -4    1.82    0.19
  -3  -4  -4    1.93    0.19
   3   4   4    1.85    0.15
  -4  -4  -4    0.40    0.12
  -4  -4  -4    0.29    0.13
   4   4   4    0.33    0.09
   4   4   4    0.34    0.09
  -5  -4  -4    2.96    0.27
  -5  -4  -4    3.48    0.32
   5   4   4    2.95    0.19
   5   4   4    3.02    0.19
  -6  -4  -4    0.56    0.17
   6   4   4    0.51    0.11
  -7  -4  -4   16.73    0.75
   7   4   4   16.74    0.55
  -8  -4  -4   -0.09    0.15
   8   4   4   -0.06    0.09
  -9  -4  -4    0.12    0.21
   9   4   4    0.25    0.12
  10   4   4    0.34    0.14
  10  -5  -4    4.91    0.24
  10   5  -4    4.76    0.34
  -9  -5   4    1.26    0.29
   9  -5  -4    1.20    0.13
   9   5  -4    1.19    0.20
  -8  -5   4    0.56    0.22
   8   5  -4    0.42    0.15
  -7  -5   4    0.49    0.18
   7   5  -4    0.62    0.15
  -6  -5   4    2.66    0.31
   6  -5  -4    2.86    0.15
   6   5  -4    3.04    0.23
   5  -5  -4   -0.04    0.06
   5  -5  -4   -0.05    0.06
  -5  -5   4   -0.08    0.10
   5   5  -4   -0.11    0.09
   4  -5  -4    0.00    0.05
   4  -5  -4    0.11    0.06
  -4  -5   4   -0.01    0.09
  -4  -5   4   -0.03    0.06
   4   5  -4    0.10    0.09
   3  -5  -4   40.96    1.05
  -3  -5   4   40.57    1.06
   3  -5  -4   39.79    1.04
  -3  -5   4   38.96    1.12
   3   5  -4   39.53    1.10
   2  -5  -4   94.27    2.29
   2  -5  -4   94.06    2.29
  -2  -5   4   92.43    2.30
  -2  -5   4   90.13    2.30
   2   5  -4   94.21    2.32
  -1  -5   4    0.17    0.07
  -1  -5   4    0.05    0.07
   1  -5  -4    0.20    0.05
   1  -5  -4    0.19    0.08
   1  -5  -4    0.11    0.07
   1   5  -4    0.18    0.08
  -1   5   4    0.18    0.07
   0  -5  -4    7.20    0.29
   0  -5  -4    7.14    0.28
   0  -5  -4    7.31    0.32
   0  -5   4    6.81    0.27
   0  -5   4    6.86    0.27
   0   5   4    7.51    0.29
   0   5  -4    7.64    0.27
  -1  -5  -4    0.78    0.13
   1  -5   4    0.78    0.10
  -1  -5  -4    0.71    0.11
   1  -5   4    0.79    0.10
  -1  -5  -4    0.71    0.10
   1  -5   4    0.69    0.09
   1   5   4    0.81    0.11
  -2  -5  -4    0.87    0.14
  -2  -5  -4    0.72    0.13
   2  -5   4    0.80    0.09
  -2  -5  -4    0.92    0.11
   2  -5   4    0.71    0.09
   2   5   4    0.74    0.12
   3  -5   4    1.57    0.09
  -3  -5  -4    1.78    0.20
  -3  -5  -4    1.59    0.19
   3  -5   4    1.67    0.09
   3   5   4    1.73    0.16
  -4  -5  -4   19.72    0.68
  -4  -5  -4   19.97    0.74
   4   5   4   19.00    0.61
  -5  -5  -4    1.93    0.25
  -5  -5  -4    2.27    0.25
   5   5   4    2.05    0.19
  -6  -5  -4    4.89    0.38
   6   5   4    5.24    0.27
  -7  -5  -4    0.48    0.19
   7   5   4    0.47    0.13
  -8  -5  -4    0.84    0.25
   8   5   4    1.12    0.17
  -9  -5  -4    4.95    0.50
   9   5   4    4.06    0.28
  10   5   4    0.34    0.15
   9  -6  -4    1.04    0.14
  -9  -6   4    1.21    0.30
   9   6  -4    0.82    0.20
  -8  -6   4    0.35    0.21
   8  -6  -4    0.20    0.09
   8   6  -4    0.14    0.13
  -7  -6   4    2.87    0.36
   7  -6  -4    3.03    0.18
   7   6  -4    3.05    0.28
   6  -6  -4    3.63    0.19
  -6  -6   4    2.72    0.33
   6   6  -4    3.89    0.28
   5  -6  -4    6.72    0.27
  -5  -6   4    6.45    0.41
   5   6  -4    7.22    0.35
  -4  -6   4    0.24    0.08
  -4  -6   4    0.27    0.13
   4  -6  -4    0.19    0.08
   4  -6  -4    0.38    0.09
   4   6  -4    0.31    0.11
  -3  -6   4    8.21    0.32
   3  -6  -4    7.99    0.31
  -3  -6   4    7.82    0.37
   3  -6  -4    7.89    0.31
   3   6  -4    8.40    0.35
   2  -6  -4    5.08    0.17
  -2  -6   4    5.34    0.25
  -2  -6   4    5.16    0.27
   2  -6  -4    4.83    0.24
   2   6  -4    4.94    0.26
  -1  -6   4    8.59    0.34
  -1  -6   4    8.62    0.34
   1  -6  -4    8.41    0.29
   1  -6  -4    8.35    0.37
   1  -6  -4    8.73    0.34
   1   6  -4    8.58    0.34
  -1   6   4    8.85    0.31
   0  -6   4    0.02    0.07
   0  -6   4    0.04    0.07
   0  -6  -4    0.08    0.09
   0  -6  -4   -0.08    0.07
   0  -6  -4    0.04    0.07
   0   6  -4   -0.02    0.07
   0   6   4    0.11    0.08
  -1  -6  -4    6.64    0.29
  -1  -6  -4    6.83    0.32
   1  -6   4    6.57    0.27
  -1  -6  -4    6.28    0.30
   1  -6   4    5.87    0.26
   1   6   4    6.26    0.28
   2  -6   4    1.17    0.12
   2  -6   4    1.08    0.11
  -2  -6  -4    1.20    0.13
   2  -6   4    1.26    0.14
  -2  -6  -4    1.36    0.18
  -2  -6  -4    1.24    0.16
   2   6   4    1.16    0.14
  -3  -6  -4    6.91    0.36
   3  -6   4    6.88    0.25
  -3  -6  -4    6.82    0.27
  -3  -6  -4    6.38    0.36
   3  -6   4    6.58    0.24
   3   6   4    6.62    0.31
  -4  -6  -4    0.61    0.17
  -4  -6  -4    0.71    0.16
   4  -6   4    0.46    0.07
   4  -6   4    0.62    0.07
   4   6   4    0.91    0.14
  -5  -6  -4    0.33    0.15
  -5  -6  -4   -0.04    0.10
   5   6   4    0.07    0.10
  -6  -6  -4    5.19    0.39
   6   6   4    6.04    0.32
  -7  -6  -4    6.67    0.48
   7   6   4    6.24    0.34
  -8  -6  -4   -0.01    0.18
   8   6   4   -0.21    0.11
   9   6   4   -0.14    0.12
   9  -7  -4    0.20    0.11
   9   7  -4    0.43    0.19
   8  -7  -4    0.14    0.10
  -8  -7   4    0.06    0.18
   8   7  -4   -0.03    0.14
   7  -7  -4    0.14    0.10
  -7  -7   4    0.21    0.18
   7   7  -4    0.23    0.14
   6  -7  -4   -0.05    0.09
  -6  -7   4    0.02    0.15
   6   7  -4    0.13    0.13
   5  -7  -4   -0.02    0.09
  -5  -7   4    0.01    0.12
   5   7  -4    0.09    0.12
  -4  -7   4    3.08    0.31
  -4  -7   4    2.48    0.26
   4  -7  -4    2.87    0.20
   4   7  -4    2.81    0.25
  -3  -7   4    7.38    0.32
   3  -7  -4    6.86    0.31
  -3  -7   4    6.71    0.35
   3   7  -4    6.68    0.33
   2  -7  -4    2.42    0.18
   2  -7  -4    2.21    0.19
   2  -7  -4    2.35    0.12
  -2  -7   4    2.22    0.22
  -2  -7   4    1.81    0.18
   2   7  -4    2.08    0.20
   1  -7  -4    1.29    0.15
  -1  -7   4    1.42    0.17
  -1  -7   4    1.18    0.15
   1  -7  -4    1.41    0.13
   1  -7  -4    1.32    0.19
   1   7  -4    1.38    0.16
  -1   7   4    1.28    0.14
   0  -7  -4    0.08    0.08
   0  -7  -4    0.17    0.09
   0  -7  -4    0.10    0.10
   0  -7   4   -0.04    0.07
   0  -7   4    0.11    0.08
   0   7   4    0.12    0.08
   0   7  -4    0.06    0.08
  -1  -7  -4    0.85    0.16
   1  -7   4    0.99    0.13
  -1  -7  -4    1.02    0.14
  -1  -7  -4    0.86    0.14
   1  -7   4    0.76    0.13
   1   7   4    0.90    0.14
  -2  -7  -4   -0.04    0.09
   2  -7   4    0.09    0.08
  -2  -7  -4    0.15    0.11
  -2  -7  -4    0.01    0.08
   2  -7   4    0.12    0.08
   2   7   4   -0.08    0.08
   3  -7   4    7.00    0.28
  -3  -7  -4    6.94    0.30
  -3  -7  -4    7.07    0.39
  -3  -7  -4    6.45    0.37
   3   7   4    6.66    0.33
  -4  -7  -4    1.28    0.21
   4  -7   4    1.30    0.12
   4  -7   4    1.02    0.11
  -4  -7  -4    1.46    0.21
   4   7   4    1.39    0.18
  -5  -7  -4   -0.01    0.12
   5  -7   4    0.22    0.07
  -5  -7  -4    0.18    0.13
   5   7   4    0.24    0.12
  -6  -7  -4   -0.03    0.13
  -6  -7  -4   -0.23    0.13
   6   7   4    0.00    0.12
  -7  -7  -4    4.67    0.47
   7   7   4    3.73    0.28
  -8  -7  -4    0.34    0.22
   8   7   4    0.54    0.17
   9   7   4    0.08    0.15
   9  -8  -4    0.89    0.17
   9   8  -4    0.65    0.22
   8  -8  -4    4.27    0.27
  -8  -8   4    5.46    0.54
   8   8  -4    4.14    0.38
  -7  -8   4    0.94    0.27
   7  -8  -4    1.10    0.17
   7   8  -4    1.15    0.22
  -6  -8   4    0.09    0.17
   6  -8  -4    0.26    0.11
   6   8  -4    0.03    0.13
   5  -8  -4    2.60    0.22
  -5  -8   4    2.35    0.31
   5   8  -4    2.33    0.26
  -4  -8   4    3.19    0.34
  -4  -8   4    3.52    0.32
   4  -8  -4    3.44    0.23
   4   8  -4    3.93    0.28
  -3  -8   4    0.05    0.10
   3  -8  -4    0.13    0.09
  -3  -8   4    0.03    0.11
  -3  -8   4   -0.03    0.10
   3  -8  -4    0.27    0.11
   3   8  -4    0.03    0.11
   2  -8  -4    0.42    0.15
  -2  -8   4    0.34    0.12
  -2  -8   4    0.44    0.11
   2  -8  -4    0.30    0.11
   2  -8  -4    0.33    0.07
   2   8  -4    0.40    0.13
   1  -8  -4    1.49    0.17
   1  -8  -4    1.62    0.15
   1  -8  -4    2.22    0.24
  -1  -8   4    1.54    0.19
  -1  -8   4    1.39    0.17
  -1   8   4    1.70    0.16
   1   8  -4    1.65    0.18
   0  -8   4    6.56    0.32
   0  -8  -4    7.11    0.38
   0  -8   4    7.04    0.33
   0  -8  -4    7.54    0.33
   0  -8  -4    7.33    0.34
   0   8   4    7.07    0.33
   0   8  -4    7.38    0.31
   1  -8   4    0.12    0.09
  -1  -8  -4    0.04    0.10
   1  -8   4    0.05    0.08
  -1  -8  -4    0.05    0.09
  -1  -8  -4   -0.07    0.09
   1   8   4    0.09    0.09
   2  -8   4    7.90    0.35
   2  -8   4    7.68    0.33
  -2  -8  -4    7.42    0.39
  -2  -8  -4    7.46    0.40
  -2  -8  -4    6.86    0.33
   2   8   4    6.86    0.35
   3  -8   4    0.47    0.12
  -3  -8  -4    0.25    0.14
  -3  -8  -4    0.34    0.11
  -3  -8  -4    0.32    0.14
   3  -8   4    0.31    0.10
   3   8   4    0.50    0.14
   4  -8   4    0.48    0.11
  -4  -8  -4    0.64    0.18
  -4  -8  -4    0.45    0.16
   4   8   4    0.22    0.13
   5  -8   4    0.65    0.12
  -5  -8  -4    0.69    0.21
  -5  -8  -4    0.35    0.17
   5  -8   4    0.88    0.12
   5   8   4    0.56    0.16
  -6  -8  -4    5.80    0.45
   6  -8   4    6.24    0.26
  -6  -8  -4    5.76    0.42
   6   8   4    6.36    0.37
  -7  -8  -4    0.48    0.21
   7   8   4    0.46    0.17
  -8  -8  -4    8.92    0.61
   8   8   4    8.56    0.46
   9   8   4    1.22    0.24
   8  -9  -4    4.37    0.29
   8   9  -4    4.03    0.39
   7  -9  -4    0.01    0.12
  -7  -9   4    0.24    0.20
   7   9  -4    0.11    0.17
   6  -9  -4    6.58    0.34
  -6  -9   4    6.31    0.47
   6   9  -4    6.81    0.41
  -5  -9   4    1.01    0.23
   5  -9  -4    1.60    0.19
   5   9  -4    1.22    0.21
  -4  -9   4    2.08    0.27
   4  -9  -4    2.04    0.21
  -4  -9   4    2.04    0.29
   4  -9  -4    2.09    0.21
   4   9  -4    2.34    0.26
  -3  -9   4    1.75    0.24
  -3  -9   4    1.47    0.19
  -3  -9   4    1.18    0.22
   3  -9  -4    1.66    0.20
   3   9  -4    1.69    0.22
   2  -9  -4    1.87    0.25
   2  -9  -4    1.68    0.14
  -2  -9   4    1.94    0.23
  -2  -9   4    2.20    0.22
   2  -9  -4    1.99    0.21
   2   9  -4    1.67    0.21
   1  -9  -4    4.37    0.28
   1  -9  -4    4.21    0.32
  -1  -9   4    4.82    0.29
   1  -9  -4    4.83    0.25
  -1  -9   4    4.68    0.30
   1   9  -4    4.75    0.28
   0  -9   4    1.19    0.18
   0  -9  -4    1.57    0.23
   0  -9  -4    1.55    0.19
   0  -9   4    1.13    0.17
   0  -9  -4    1.73    0.18
   0   9   4    1.59    0.18
  -1  -9  -4    0.28    0.12
  -1  -9  -4    0.24    0.13
  -1  -9  -4    0.18    0.11
   1  -9   4   -0.01    0.10
   1  -9   4    0.22    0.11
   1   9   4    0.13    0.12
   2  -9   4    0.29    0.12
  -2  -9  -4    0.66    0.16
  -2  -9  -4    0.33    0.12
  -2  -9  -4    0.43    0.15
   2  -9   4    0.31    0.11
   2   9   4    0.39    0.14
  -3  -9  -4   10.35    0.52
   3  -9   4   11.81    0.47
  -3  -9  -4    9.58    0.51
   3  -9   4   10.73    0.43
   3   9   4   10.10    0.46
  -4  -9  -4   15.00    0.70
  -4  -9  -4   14.83    0.66
   4  -9   4   16.10    0.54
   4   9   4   14.85    0.61
  -5  -9  -4    1.16    0.24
   5  -9   4    1.02    0.15
  -5  -9  -4    1.35    0.26
   5   9   4    1.29    0.22
  -6  -9  -4    2.45    0.32
   6  -9   4    2.57    0.20
  -6  -9  -4    2.69    0.36
   6   9   4    2.54    0.28
  -7  -9  -4    0.06    0.17
   7  -9   4    0.07    0.10
   7   9   4   -0.07    0.13
   8  -9   4    0.70    0.14
   8   9   4    0.90    0.22
   8 -10  -4   -0.01    0.14
   8  10  -4    0.27    0.21
   7 -10  -4    0.33    0.15
   7  10  -4    0.53    0.20
  -6 -10   4   -0.08    0.16
   6 -10  -4    0.20    0.13
   6  10  -4    0.01    0.15
   5 -10  -4    4.08    0.29
   5 -10  -4    3.64    0.27
  -5 -10   4    3.76    0.40
   5  10  -4    3.81    0.35
  -4 -10   4    0.09    0.14
   4 -10  -4    0.00    0.11
  -4 -10   4    0.15    0.16
   4  10  -4    0.18    0.14
   3 -10  -4    0.15    0.15
   3 -10  -4    0.04    0.11
  -3 -10   4   -0.04    0.13
   3  10  -4    0.12    0.14
   2 -10  -4    1.50    0.20
   2 -10  -4    1.86    0.26
  -2 -10   4    1.62    0.22
  -2 -10   4    1.42    0.22
   2  10  -4    2.00    0.23
   1 -10  -4    0.17    0.11
  -1 -10   4    0.34    0.13
  -1 -10   4    0.11    0.12
   1 -10  -4    0.41    0.16
   1 -10  -4    0.30    0.13
   0 -10  -4   14.47    0.61
   0 -10  -4   14.63    0.56
   0 -10   4   14.32    0.56
   0 -10   4   14.61    0.57
   0 -10  -4   13.60    0.55
  -1 -10  -4    0.13    0.12
   1 -10   4    0.13    0.12
   1 -10   4    0.07    0.12
  -1 -10  -4    0.15    0.12
  -1 -10  -4    0.33    0.15
  -2 -10  -4    2.52    0.25
  -2 -10  -4    2.41    0.28
   2 -10   4    2.55    0.25
  -2 -10  -4    2.26    0.29
   2 -10   4    2.79    0.25
   2  10   4    2.43    0.26
  -3 -10  -4    9.13    0.51
   3 -10   4    8.68    0.43
   3 -10   4    9.54    0.42
  -3 -10  -4    8.62    0.49
   3  10   4    9.50    0.46
  -4 -10  -4    0.13    0.16
  -4 -10  -4    0.07    0.15
   4 -10   4   -0.09    0.13
   4 -10   4    0.01    0.10
   4  10   4   -0.05    0.13
   5 -10   4    0.37    0.13
  -5 -10  -4    0.54    0.20
  -5 -10  -4    0.52    0.19
   5  10   4    0.37    0.17
  -6 -10  -4    0.42    0.22
   6 -10   4    0.34    0.13
  -6 -10  -4    0.26    0.19
   6  10   4    0.10    0.16
   7 -10   4    1.76    0.20
  -7 -10  -4    2.08    0.36
   7  10   4    2.46    0.31
   8  10   4    0.86    0.23
   7 -11  -4    1.26    0.22
   7 -11  -4    0.75    0.18
   7  11  -4    1.15    0.26
   6 -11  -4   -0.09    0.11
  -6 -11   4    0.02    0.17
   6 -11  -4    0.12    0.14
   6  11  -4   -0.15    0.16
   5 -11  -4    0.07    0.12
  -5 -11   4   -0.08    0.17
   5  11  -4    0.07    0.16
   4 -11  -4    0.50    0.16
  -4 -11   4    0.28    0.17
  -4 -11   4    0.18    0.18
   4 -11  -4    0.39    0.19
   4  11  -4    0.01    0.15
   3 -11  -4    0.08    0.12
   3 -11  -4    0.00    0.15
  -3 -11   4    0.08    0.15
  -3 -11   4    0.12    0.14
  -2 -11   4   -0.17    0.12
   2 -11  -4   -0.16    0.12
  -2 -11   4   -0.11    0.13
  -2 -11   4    0.23    0.14
   2 -11  -4   -0.02    0.12
  -1 -11   4    0.33    0.15
   1 -11  -4   -0.04    0.12
   1 -11  -4    0.00    0.14
  -1 -11   4    0.22    0.13
   0 -11  -4   20.01    0.72
   0 -11   4   19.58    0.71
   0 -11  -4   17.98    0.74
   0 -11   4   20.21    0.73
   1 -11   4    0.39    0.15
  -1 -11  -4    0.44    0.16
  -1 -11  -4    0.35    0.15
  -1 -11  -4    0.53    0.18
   1 -11   4    0.46    0.16
   2 -11   4    4.17    0.30
   2 -11   4    4.47    0.31
  -2 -11  -4    4.11    0.37
  -2 -11  -4    4.30    0.40
   3 -11   4    0.83    0.17
  -3 -11  -4    0.81    0.21
  -3 -11  -4    0.69    0.20
   3 -11   4    0.38    0.16
   3  11   4    0.51    0.18
   4 -11   4    0.26    0.16
   4 -11   4    0.38    0.14
  -4 -11  -4    0.53    0.19
  -4 -11  -4    0.26    0.18
   4  11   4    0.54    0.19
  -5 -11  -4    2.81    0.37
  -5 -11  -4    3.61    0.40
   5 -11   4    3.07    0.27
   5  11   4    3.61    0.35
  -6 -11  -4   -0.04    0.19
   6 -11   4    0.07    0.12
  -6 -11  -4   -0.03    0.16
   6  11   4    0.09    0.17
   7 -11   4    0.13    0.13
   7  11   4    0.13    0.18
   6 -12  -4    0.27    0.15
   6  12  -4    0.27    0.20
  -5 -12   4    1.73    0.33
   5 -12  -4    1.35    0.22
   5 -12  -4    1.33    0.28
  -5 -12   4    1.10    0.26
   4 -12  -4    2.39    0.27
  -4 -12   4    2.73    0.34
   4 -12  -4    1.96    0.31
  -4 -12   4    2.57    0.35
  -3 -12   4    0.30    0.18
  -3 -12   4    0.05    0.15
   3 -12  -4   -0.01    0.16
   3 -12  -4    0.03    0.14
   2 -12  -4    0.17    0.17
  -2 -12   4   -0.04    0.13
   2 -12  -4   -0.04    0.13
  -2 -12   4   -0.15    0.13
  -1 -12   4    0.10    0.14
   1 -12  -4    0.15    0.14
   1 -12  -4    0.04    0.15
  -1 -12   4    0.24    0.15
   0 -12  -4    0.05    0.13
   0 -12  -4    0.03    0.15
   0 -12   4    0.23    0.16
   0 -12   4    0.34    0.15
  -1 -12  -4    0.35    0.18
   1 -12   4    0.29    0.16
  -1 -12  -4    0.10    0.16
   1 -12   4    0.25    0.14
   2 -12   4    6.43    0.39
  -2 -12  -4    5.52    0.48
  -2 -12  -4    5.94    0.42
   2 -12   4    6.66    0.39
   3 -12   4    8.41    0.43
  -3 -12  -4    8.41    0.52
   3 -12   4    8.40    0.47
  -3 -12  -4    8.93    0.53
   4 -12   4    0.49    0.16
  -4 -12  -4    0.36    0.20
  -4 -12  -4    0.52    0.20
   5 -12   4   -0.05    0.12
  -5 -12  -4    0.00    0.17
  -5 -12  -4   -0.20    0.16
   5  12   4   -0.06    0.17
  -6 -12  -4    0.55    0.23
   6 -12   4    0.34    0.16
   6  12   4    0.61    0.23
   5 -13  -4    0.56    0.19
   5 -13  -4    0.91    0.26
  -5 -13   4    1.20    0.28
   4 -13  -4    1.40    0.30
   4 -13  -4    1.41    0.24
  -4 -13   4    1.73    0.30
  -4 -13   4    1.24    0.29
  -3 -13   4    2.46    0.34
   3 -13  -4    2.72    0.36
  -3 -13   4    2.48    0.35
   3 -13  -4    2.61    0.30
   2 -13  -4    0.18    0.16
  -2 -13   4    0.40    0.20
   2 -13  -4   -0.11    0.17
  -2 -13   4    0.45    0.19
   1 -13  -4    0.37    0.19
  -1 -13   4    0.31    0.17
   1 -13  -4    0.38    0.17
  -1 -13   4    0.75    0.20
  -1 -13   4    0.51    0.19
   0 -13  -4    0.24    0.18
   0 -13   4   -0.10    0.14
   0 -13   4    0.01    0.15
   0 -13  -4    0.11    0.15
  -1 -13  -4    4.79    0.45
   1 -13   4    5.26    0.37
   1 -13   4    5.26    0.37
  -2 -13  -4    3.70    0.41
   2 -13   4    3.38    0.35
   2 -13   4    3.14    0.33
  -3 -13  -4    2.18    0.33
   3 -13   4    1.37    0.23
  -4 -13  -4    0.39    0.22
   4 -13   4    0.10    0.14
  -4 -13  -4   -0.05    0.17
  -5 -13  -4    0.60    0.23
   5 -13   4    0.62    0.18
   3 -14  -4    2.14    0.29
  -3 -14   4    1.79    0.30
  -3 -14   4    1.67    0.32
   3 -14  -4    2.08    0.33
  -2 -14   4    1.85    0.30
   2 -14  -4    1.11    0.24
  -2 -14   4    1.60    0.31
   2 -14  -4    1.23    0.28
   1 -14  -4    0.21    0.16
   1 -14  -4    0.03    0.18
  -1 -14   4    0.09    0.17
   0 -14   4   -0.03    0.17
   0 -14  -4    0.22    0.20
   0 -14   4    0.10    0.16
  -1 -14  -4    5.33    0.50
   1 -14   4    5.85    0.41
  -2 -14  -4   -0.03    0.18
   2 -14   4    0.18    0.17
  -3 -14  -4    0.28    0.21
   3 -14   4   -0.06    0.15
  10   0  -5   -0.05    0.11
 -10   0   5    0.05    0.19
  -9   0   5    0.21    0.18
   9   0  -5    0.15    0.10
  -8   0   5    0.08    0.14
   8   0  -5   -0.01    0.08
  -7   0   5    3.28    0.30
   7   0  -5    2.81    0.17
   6   0  -5   -0.03    0.05
  -6   0   5    0.03    0.09
   6   0  -5    0.00    0.05
   5   0  -5    0.04    0.05
  -5   0   5    0.14    0.09
   5   0  -5    0.17    0.06
   4   0  -5   -0.02    0.04
   4   0  -5   -0.03    0.05
  -4   0   5   -0.01    0.07
   3   0  -5    0.11    0.05
  -3   0   5    0.24    0.07
   3   0  -5    0.18    0.06
  -2   0   5    0.05    0.03
   2   0  -5   -0.04    0.04
   2   0  -5    0.00    0.05
  -1   0   5    5.92    0.18
   1   0  -5    4.97    0.19
   0   0  -5   -0.06    0.05
   0   0   5   -0.04    0.04
   0   0   5    0.06    0.05
  -1   0  -5  134.87    3.12
  -1   0  -5  134.34    3.14
   1   0   5  131.65    3.17
   1   0   5  135.77    3.17
   1   0   5  134.92    3.12
  -2   0  -5    0.18    0.06
   2   0   5    0.08    0.08
   3   0   5    1.12    0.14
  -3   0  -5    1.14    0.14
  -4   0  -5    0.09    0.09
  -5   0  -5    0.76    0.15
  -6   0  -5    0.11    0.12
  -7   0  -5    0.85    0.20
  -8   0  -5   -0.18    0.13
  -9   0  -5    2.34    0.33
 -10   0  -5   -0.04    0.18
 -10  -1   5    1.04    0.27
  10  -1  -5    1.23    0.15
  10   1  -5    0.96    0.17
  -9  -1   5    0.10    0.16
   9  -1  -5    0.06    0.09
   9   1  -5    0.10    0.11
  -9   1   5    0.08    0.16
  -8  -1   5    2.91    0.33
   8  -1  -5    3.26    0.18
  -8   1   5    3.28    0.32
   8   1  -5    3.07    0.20
  -7  -1   5    4.63    0.34
   7  -1  -5    4.98    0.20
   7   1  -5    5.08    0.24
  -7   1   5    5.40    0.33
   6  -1  -5    6.60    0.22
  -6  -1   5    6.39    0.37
   6  -1  -5    6.62    0.22
  -6   1   5    6.61    0.34
   6   1  -5    6.47    0.25
   6   1  -5    6.80    0.26
  -5  -1   5    5.76    0.32
   5  -1  -5    5.42    0.19
   5  -1  -5    5.38    0.18
  -5   1   5    5.21    0.27
   5   1  -5    5.46    0.21
   5   1  -5    5.31    0.22
  -4  -1   5    1.99    0.19
   4  -1  -5    2.22    0.11
   4  -1  -5    2.24    0.11
   4   1  -5    1.97    0.13
  -4   1   5    2.37    0.16
   4   1  -5    1.97    0.12
   3  -1  -5    0.20    0.05
   3  -1  -5    0.04    0.04
   3   1  -5    0.04    0.05
  -3   1   5    0.02    0.06
   3   1  -5    0.04    0.05
  -2  -1   5    8.82    0.26
   2  -1  -5    8.87    0.27
   2  -1  -5    8.30    0.27
   2   1  -5    8.89    0.28
  -2   1   5    8.90    0.24
   2   1  -5    8.21    0.28
   1  -1  -5   39.86    1.00
   1  -1  -5   39.66    1.00
  -1  -1   5   40.67    1.00
  -1   1   5   39.71    0.99
   1   1  -5   40.20    1.01
   0  -1   5    4.31    0.16
   0  -1   5    3.88    0.16
   0  -1  -5    3.75    0.16
   0   1  -5    4.46    0.16
   0   1   5    4.20    0.16
   1  -1   5   75.48    1.76
   1  -1   5   73.67    1.71
   1  -1   5   71.66    1.75
  -1  -1  -5   74.32    1.76
   1   1   5   73.47    1.93
   1   1   5   73.53    1.77
   1   1   5   73.83    1.77
  -2  -1  -5    2.02    0.14
   2  -1   5    1.81    0.15
  -2  -1  -5    2.09    0.17
   2   1   5    2.17    0.09
   2   1   5    2.19    0.10
   2   1   5    2.25    0.16
   3  -1   5   27.90    0.87
  -3  -1  -5   29.40    0.80
  -3  -1  -5   30.06    0.90
  -4  -1  -5    2.17    0.21
  -5  -1  -5   15.04    0.60
  -5   1  -5   15.33    0.59
  -6  -1  -5    2.42    0.27
  -6   1  -5    2.32    0.26
  -7  -1  -5    0.20    0.15
  -7   1  -5    0.51    0.16
  -8  -1  -5    0.08    0.16
  -8   1  -5    0.23    0.16
  -9  -1  -5    0.98    0.25
 -10  -1  -5    0.36    0.22
  10  -2  -5    3.29    0.22
 -10  -2   5    3.48    0.42
  10   2  -5    3.94    0.27
  -9  -2   5    1.34    0.27
   9  -2  -5    1.70    0.15
   9   2  -5    1.70    0.20
   8  -2  -5    2.42    0.15
  -8  -2   5    2.14    0.30
  -8   2   5    2.34    0.27
   8   2  -5    2.62    0.20
  -7  -2   5    1.29    0.23
   7  -2  -5    1.42    0.10
   7   2  -5    1.27    0.15
  -7   2   5    1.63    0.21
  -6  -2   5    0.51    0.15
   6  -2  -5    0.72    0.07
   6   2  -5    0.50    0.11
  -6   2   5    0.63    0.14
   5  -2  -5   35.05    0.88
  -5  -2   5   35.58    1.12
   5  -2  -5   35.98    0.87
   5   2  -5   34.77    0.95
   5   2  -5   35.11    0.94
  -5   2   5   34.73    1.02
   4  -2  -5    0.96    0.08
   4  -2  -5    1.12    0.08
   4   2  -5    1.14    0.12
  -4   2   5    0.90    0.11
   4   2  -5    1.09    0.11
   3  -2  -5    6.37    0.22
   3  -2  -5    6.38    0.22
  -3  -2   5    6.95    0.22
  -3   2   5    6.36    0.24
   3   2  -5    6.99    0.26
  -2  -2   5  104.87    2.49
   2  -2  -5  101.36    2.48
   2  -2  -5  103.94    2.48
   2   2  -5  101.72    2.50
  -2   2   5  104.60    2.44
   1  -2  -5   19.79    0.54
  -1  -2   5   19.23    0.54
   1   2  -5   19.45    0.55
  -1   2   5   19.90    0.53
   0  -2   5    1.10    0.09
   0  -2   5    1.43    0.11
   0  -2  -5    1.32    0.10
   0   2   5    1.37    0.10
   0   2   5    1.43    0.10
   0   2  -5    1.31    0.07
   0   2  -5    1.27    0.10
  -1  -2  -5    4.44    0.20
  -1  -2  -5    4.59    0.21
   1  -2   5    5.23    0.17
   1  -2   5    5.08    0.16
  -1  -2  -5    4.88    0.18
   1   2   5    4.87    0.22
   1   2   5    4.76    0.19
  -2  -2  -5   30.36    0.83
  -2  -2  -5   31.70    0.91
   2   2   5   30.54    0.79
   2   2   5   30.24    0.90
   2   2   5   31.46    0.79
  -3  -2  -5    0.27    0.09
  -3  -2  -5    0.46    0.11
   3  -2   5    0.23    0.09
   3   2   5    0.30    0.06
   3   2   5    0.33    0.06
  -4  -2  -5    0.12    0.09
   4   2   5    0.08    0.04
   4   2   5    0.07    0.04
  -5  -2  -5    4.95    0.31
   5   2   5    4.82    0.16
   5   2   5    4.09    0.15
  -6  -2  -5    0.40    0.15
  -7  -2  -5    9.26    0.52
   7   2   5    8.79    0.28
  -8  -2  -5    3.90    0.40
   8   2   5    4.04    0.18
  -9  -2  -5    0.64    0.23
   9   2   5    0.49    0.10
 -10  -2  -5    0.19    0.21
  10   2   5    0.22    0.10
  10  -3  -5    1.09    0.14
 -10  -3   5    1.36    0.30
  10   3  -5    0.97    0.18
   9  -3  -5    4.25    0.20
  -9  -3   5    3.59    0.41
   9   3  -5    3.53    0.27
  -8  -3   5    0.91    0.23
   8   3  -5    0.71    0.15
  -7  -3   5    1.01    0.22
   7   3  -5    1.05    0.15
  -7   3   5    0.75    0.15
  -6  -3   5    0.45    0.16
   6  -3  -5    0.67    0.07
  -6   3   5    0.58    0.12
   6   3  -5    0.84    0.13
  -5  -3   5    1.98    0.23
   5  -3  -5    1.91    0.11
   5  -3  -5    1.84    0.11
  -5   3   5    2.10    0.15
   5   3  -5    2.16    0.18
  -4  -3   5    4.83    0.30
   4  -3  -5    4.62    0.18
   4  -3  -5    4.80    0.18
  -4   3   5    4.68    0.20
   4   3  -5    4.65    0.23
   3  -3  -5   49.16    1.20
  -3  -3   5   40.74    1.19
   3  -3  -5   51.40    1.19
   3   3  -5   49.07    1.24
  -3   3   5   48.70    1.23
   2  -3  -5   46.95    1.17
  -2  -3   5   46.02    1.18
   2  -3  -5   46.14    1.17
   2   3  -5   46.39    1.20
   1  -3  -5   95.13    2.30
  -1  -3   5   94.26    2.30
  -1   3   5   94.89    2.28
   1   3  -5   93.81    2.30
  -1   3   5   94.08    2.38
   0  -3  -5    0.74    0.09
   0  -3  -5    0.96    0.10
   0  -3   5    0.72    0.09
   0  -3  -5    0.82    0.08
   0  -3  -5    0.74    0.11
   0   3  -5    0.91    0.09
   0   3   5    0.87    0.09
   0   3   5    0.61    0.08
   1  -3   5    3.88    0.15
   1  -3   5    4.07    0.14
  -1  -3  -5    4.18    0.20
  -1  -3  -5    3.99    0.18
   1  -3   5    4.04    0.16
  -1  -3  -5    4.11    0.20
   1   3   5    3.98    0.20
   1   3   5    3.63    0.18
  -2  -3  -5    0.69    0.11
  -2  -3  -5    0.84    0.12
   2   3   5    0.83    0.12
   2   3   5    0.69    0.09
  -3  -3  -5   68.24    1.88
  -3  -3  -5   65.63    1.71
   3   3   5   65.49    1.66
   3   3   5   68.77    1.66
  -4  -3  -5    2.15    0.21
  -4  -3  -5    2.01    0.22
   4   3   5    2.08    0.14
   4   3   5    2.08    0.14
  -5  -3  -5   -0.05    0.10
   5   3   5    0.02    0.06
   5   3   5    0.07    0.06
  -6  -3  -5   -0.01    0.11
   6   3   5    0.07    0.07
  -7  -3  -5    3.02    0.33
   7   3   5    2.73    0.18
  -8  -3  -5    2.11    0.32
   8   3   5    2.21    0.18
  -9  -3  -5    2.16    0.34
   9   3   5    1.96    0.18
  10   3   5    0.18    0.12
  10  -4  -5    1.28    0.15
 -10  -4   5    0.99    0.28
  10   4  -5    0.93    0.20
   9  -4  -5    0.09    0.09
  -9  -4   5    0.09    0.18
   9   4  -5    0.39    0.14
  -8  -4   5    1.28    0.27
   8  -4  -5    1.04    0.11
   8   4  -5    1.16    0.18
  -7  -4   5    6.74    0.46
   7  -4  -5    7.18    0.25
   7   4  -5    6.74    0.34
   6  -4  -5   25.84    0.68
   6  -4  -5   24.78    0.68
  -6  -4   5   26.72    0.96
   6   4  -5   25.54    0.79
  -6   4   5   26.01    0.79
   5  -4  -5    8.51    0.27
   5  -4  -5    7.93    0.27
  -5  -4   5    8.53    0.45
   5   4  -5    8.41    0.35
   4  -4  -5    7.53    0.27
   4  -4  -5    7.53    0.26
  -4  -4   5    7.89    0.26
  -4  -4   5    8.13    0.41
   4   4  -5    7.71    0.32
   3  -4  -5   17.17    0.50
   3  -4  -5   16.63    0.49
  -3  -4   5   17.24    0.51
   3   4  -5   16.80    0.53
   2  -4  -5   24.56    0.68
  -2  -4   5   24.24    0.69
   2  -4  -5   24.09    0.67
   2   4  -5   24.86    0.71
  -1  -4   5   16.71    0.50
   1  -4  -5   16.98    0.51
   1  -4  -5   16.41    0.46
  -1  -4   5   17.56    0.51
  -1   4   5   17.52    0.49
   1   4  -5   17.12    0.51
   0  -4  -5   31.09    0.87
   0  -4   5   31.27    0.80
   0  -4   5   32.41    0.84
   0  -4  -5   31.33    0.87
   0  -4  -5   31.80    0.85
   0   4  -5   31.52    0.83
   0   4   5   31.32    0.84
   0   4   5   31.55    0.87
   1  -4   5    0.73    0.08
   1  -4   5    0.67    0.08
  -1  -4  -5    0.72    0.11
   1  -4   5    0.78    0.09
  -1  -4  -5    0.57    0.09
  -1  -4  -5    0.86    0.13
   1   4   5    0.65    0.10
   1   4   5    0.69    0.11
  -2  -4  -5   15.07    0.52
   2  -4   5   15.28    0.42
  -2  -4  -5   17.14    0.46
   2  -4   5   15.53    0.42
  -2  -4  -5   15.03    0.54
   2   4   5   15.17    0.48
  -3  -4  -5   85.55    2.36
  -3  -4  -5   87.11    2.17
   3   4   5   85.27    2.13
  -4  -4  -5   32.87    1.06
  -4  -4  -5   34.13    0.99
   4   4   5   32.89    0.89
   4   4   5   31.80    0.89
  -5  -4  -5    0.00    0.10
  -5  -4  -5   -0.05    0.08
   5   4   5    0.01    0.07
  -6  -4  -5    3.38    0.34
   6   4   5    3.60    0.21
  -7  -4  -5    7.17    0.46
   7   4   5    5.99    0.29
  -8  -4  -5    0.23    0.18
   8   4   5    0.09    0.10
  -9  -4  -5    0.71    0.25
   9   4   5    0.61    0.14
  10   4   5    0.03    0.12
  10  -5  -5    6.41    0.30
  10   5  -5    6.23    0.39
   9  -5  -5    0.04    0.09
  -9  -5   5    0.01    0.19
   9   5  -5   -0.03    0.13
  -8  -5   5    0.97    0.25
   8  -5  -5    0.92    0.12
   8   5  -5    0.72    0.17
   7  -5  -5    0.01    0.08
  -7  -5   5    0.19    0.17
   7   5  -5    0.08    0.12
  -6  -5   5    2.34    0.30
   6  -5  -5    2.16    0.15
   6   5  -5    2.26    0.22
   5  -5  -5    0.10    0.07
  -5  -5   5   -0.03    0.12
   5  -5  -5    0.20    0.07
   5   5  -5    0.17    0.11
   4  -5  -5    0.65    0.10
   4  -5  -5    0.81    0.10
  -4  -5   5    0.69    0.16
   4   5  -5    0.74    0.13
  -3  -5   5    4.16    0.22
   3  -5  -5    3.79    0.20
   3  -5  -5    4.15    0.20
   3   5  -5    4.60    0.24
  -2  -5   5    8.09    0.32
  -2  -5   5    8.75    0.35
   2  -5  -5    8.41    0.32
   2   5  -5    8.56    0.34
  -1  -5   5   30.25    0.82
   1  -5  -5   29.94    0.80
   1  -5  -5   29.41    0.82
   1  -5  -5   29.30    0.83
  -1  -5   5   29.47    0.83
  -1   5   5   30.26    0.80
   1   5  -5   30.02    0.83
   0  -5  -5    2.02    0.19
   0  -5   5    2.03    0.14
   0  -5   5    2.03    0.14
   0  -5  -5    2.16    0.14
   0  -5  -5    2.02    0.16
   0   5  -5    2.06    0.14
   0   5   5    2.08    0.15
   1  -5   5    2.47    0.15
  -1  -5  -5    2.45    0.17
  -1  -5  -5    2.42    0.21
  -1  -5  -5    2.62    0.18
   1  -5   5    2.45    0.15
   1  -5   5    2.44    0.14
   1   5   5    2.75    0.19
   1   5   5    2.41    0.17
  -2  -5  -5   26.19    0.82
   2  -5   5   26.21    0.69
  -2  -5  -5   22.56    0.71
   2  -5   5   26.46    0.69
  -2  -5  -5   26.13    0.78
   2   5   5   26.79    0.75
  -3  -5  -5   14.73    0.53
  -3  -5  -5   12.67    0.41
   3  -5   5   13.96    0.38
  -3  -5  -5   14.06    0.55
   3  -5   5   14.47    0.38
   3   5   5   14.15    0.47
  -4  -5  -5    0.77    0.15
  -4  -5  -5    0.94    0.17
   4   5   5    0.85    0.13
  -5  -5  -5    0.32    0.14
  -5  -5  -5    0.43    0.14
   5   5   5    0.46    0.11
  -6  -5  -5    0.11    0.13
   6   5   5    0.06    0.09
  -7  -5  -5    0.11    0.14
   7   5   5    0.08    0.11
  -8  -5  -5    0.60    0.22
   8   5   5    0.95    0.16
  -9  -5  -5    0.96    0.28
   9   5   5    0.51    0.15
  10   5   5    0.35    0.16
   9  -6  -5    0.76    0.14
  -9  -6   5    0.38    0.24
   9   6  -5    0.32    0.17
  -8  -6   5   -0.10    0.15
   8  -6  -5    0.07    0.09
   8   6  -5   -0.01    0.14
  -7  -6   5    5.24    0.42
   7  -6  -5    5.36    0.25
   7   6  -5    5.33    0.34
  -6  -6   5    6.39    0.45
   6  -6  -5    6.56    0.28
   6   6  -5    5.43    0.33
  -5  -6   5    2.17    0.27
   5  -6  -5    1.80    0.16
   5   6  -5    1.87    0.21
  -4  -6   5    3.41    0.20
   4  -6  -5    3.67    0.21
  -4  -6   5    3.17    0.31
   4   6  -5    3.09    0.23
   3  -6  -5    0.59    0.11
   3  -6  -5    0.50    0.11
  -3  -6   5    0.52    0.13
   3   6  -5    0.51    0.12
   2  -6  -5    5.06    0.25
  -2  -6   5    5.26    0.27
  -2  -6   5    4.76    0.25
   2   6  -5    5.03    0.26
   1  -6  -5   13.26    0.40
  -1  -6   5   12.93    0.44
  -1  -6   5   12.33    0.45
   1  -6  -5   13.13    0.49
   1  -6  -5   13.26    0.45
   1   6  -5   13.57    0.46
  -1   6   5   12.99    0.42
   0  -6   5    4.74    0.23
   0  -6  -5    4.25    0.21
   0  -6  -5    4.29    0.23
   0  -6  -5    4.38    0.27
   0  -6   5    4.23    0.21
   0   6   5    4.60    0.23
   0   6  -5    4.53    0.22
  -1  -6  -5    4.67    0.24
   1  -6   5    4.59    0.22
  -1  -6  -5    4.31    0.27
   1  -6   5    4.54    0.22
  -1  -6  -5    4.45    0.24
   1   6   5    4.25    0.23
   2  -6   5    0.37    0.08
  -2  -6  -5    0.33    0.12
   2  -6   5    0.31    0.08
  -2  -6  -5    0.21    0.08
   2  -6   5    0.36    0.09
  -2  -6  -5    0.24    0.10
   2   6   5    0.34    0.10
   3  -6   5    3.09    0.16
  -3  -6  -5    3.59    0.26
   3  -6   5    2.78    0.16
  -3  -6  -5    3.21    0.19
  -3  -6  -5    3.12    0.28
   3   6   5    2.94    0.21
   4  -6   5   19.96    0.53
  -4  -6  -5   20.41    0.72
  -4  -6  -5   20.19    0.77
   4  -6   5   19.96    0.53
   4   6   5   19.11    0.64
  -5  -6  -5    0.68    0.17
  -5  -6  -5    0.36    0.16
   5   6   5    0.55    0.12
  -6  -6  -5    1.51    0.24
  -6  -6  -5    1.51    0.26
   6   6   5    1.86    0.21
  -7  -6  -5    0.09    0.17
   7   6   5    0.05    0.11
  -8  -6  -5    5.56    0.51
   8   6   5    4.91    0.31
   9   6   5    3.48    0.30
   9  -7  -5    0.05    0.11
   9   7  -5   -0.27    0.14
   8  -7  -5   -0.01    0.10
  -8  -7   5    0.02    0.19
   8   7  -5    0.06    0.15
  -7  -7   5    0.05    0.17
   7  -7  -5    0.04    0.10
   7   7  -5    0.07    0.14
   6  -7  -5    2.03    0.19
  -6  -7   5    1.85    0.28
   6   7  -5    1.70    0.23
  -5  -7   5    0.57    0.19
   5   7  -5    0.82    0.17
   4  -7  -5    4.77    0.26
  -4  -7   5    4.37    0.35
   4   7  -5    4.27    0.28
   3  -7  -5   11.68    0.43
  -3  -7   5   12.34    0.44
  -3  -7   5   11.65    0.48
   3   7  -5   11.09    0.46
  -2  -7   5    3.17    0.23
   2  -7  -5    2.53    0.20
   2  -7  -5    2.62    0.20
  -2  -7   5    2.94    0.21
   2   7  -5    2.64    0.22
   1  -7  -5    2.02    0.13
  -1  -7   5    1.98    0.19
  -1  -7   5    1.79    0.18
   1  -7  -5    1.69    0.17
   1  -7  -5    2.05    0.22
  -1   7   5    2.24    0.17
   1   7  -5    2.02    0.19
   0  -7   5   -0.02    0.08
   0  -7  -5    0.06    0.10
   0  -7  -5   -0.01    0.08
   0  -7  -5   -0.07    0.06
   0  -7   5    0.08    0.08
   0   7  -5    0.04    0.07
   0   7   5    0.15    0.09
   1  -7   5    0.84    0.12
  -1  -7  -5    0.70    0.13
  -1  -7  -5    0.63    0.14
   1  -7   5    1.10    0.14
  -1  -7  -5    0.77    0.13
   1   7   5    0.84    0.14
  -2  -7  -5    3.15    0.22
  -2  -7  -5    3.21    0.24
   2  -7   5    3.56    0.20
   2  -7   5    2.77    0.19
  -2  -7  -5    3.70    0.27
   2   7   5    3.71    0.24
  -3  -7  -5    4.48    0.24
  -3  -7  -5    4.58    0.31
   3  -7   5    4.68    0.23
  -3  -7  -5    4.57    0.31
   3   7   5    4.98    0.28
  -4  -7  -5    1.01    0.19
   4  -7   5    0.74    0.10
  -4  -7  -5    1.18    0.20
   4   7   5    0.80    0.15
  -5  -7  -5    0.16    0.16
   5  -7   5    0.25    0.07
  -5  -7  -5    0.50    0.17
   5   7   5    0.14    0.12
  -6  -7  -5    0.07    0.14
  -6  -7  -5    0.42    0.17
   6   7   5    0.25    0.13
  -7  -7  -5    0.18    0.19
   7   7   5    0.15    0.13
  -8  -7  -5    4.48    0.48
   8   7   5    4.51    0.32
   9   7   5    0.17    0.16
   9  -8  -5    3.64    0.27
   9   8  -5    3.44    0.36
   8  -8  -5   -0.07    0.12
  -8  -8   5   -0.29    0.19
   8   8  -5   -0.04    0.15
  -7  -8   5    2.66    0.36
   7  -8  -5    2.69    0.23
   7   8  -5    1.75    0.25
   6  -8  -5    0.10    0.11
  -6  -8   5   -0.18    0.15
   6   8  -5    0.01    0.13
   5  -8  -5    5.55    0.29
  -5  -8   5    5.71    0.42
   5   8  -5    5.52    0.35
  -4  -8   5    0.64    0.17
  -4  -8   5    0.51    0.19
   4  -8  -5    0.61    0.14
   4   8  -5    0.32    0.14
  -3  -8   5   12.58    0.53
   3  -8  -5   12.96    0.48
  -3  -8   5   14.13    0.50
   3  -8  -5   11.88    0.48
   3   8  -5   12.86    0.51
  -2  -8   5    0.21    0.11
   2  -8  -5    0.12    0.09
  -2  -8   5    0.19    0.12
   2  -8  -5    0.18    0.12
   2  -8  -5    0.14    0.06
   2   8  -5    0.13    0.11
   1  -8  -5    1.30    0.13
   1  -8  -5    1.34    0.17
   1  -8  -5    1.19    0.19
  -1  -8   5    1.09    0.16
  -1  -8   5    1.12    0.16
  -1   8   5    1.22    0.15
   1   8  -5    1.37    0.17
   0  -8   5    1.01    0.15
   0  -8  -5    0.83    0.13
   0  -8  -5    0.84    0.14
   0  -8   5    1.04    0.15
   0  -8  -5    0.58    0.15
   0   8  -5    0.84    0.13
   0   8   5    1.32    0.16
   1  -8   5   -0.05    0.08
  -1  -8  -5   -0.08    0.09
  -1  -8  -5   -0.02    0.09
   1  -8   5    0.06    0.09
  -1  -8  -5   -0.08    0.08
   1   8   5   -0.01    0.09
  -2  -8  -5    2.49    0.25
   2  -8   5    2.78    0.21
  -2  -8  -5    2.69    0.28
   2  -8   5    2.85    0.21
  -2  -8  -5    2.32    0.22
   2   8   5    2.40    0.23
   3  -8   5   -0.07    0.09
  -3  -8  -5    0.03    0.11
  -3  -8  -5   -0.10    0.10
   3  -8   5    0.02    0.08
   3   8   5   -0.06    0.10
  -4  -8  -5    3.76    0.35
  -4  -8  -5    4.29    0.37
   4  -8   5    3.80    0.22
   4   8   5    4.85    0.30
  -5  -8  -5    5.47    0.41
  -5  -8  -5    4.87    0.37
   5  -8   5    5.32    0.25
   5   8   5    5.01    0.32
   6  -8   5    8.19    0.31
  -6  -8  -5    7.91    0.48
  -6  -8  -5    8.62    0.54
   6   8   5    8.39    0.43
  -7  -8  -5   -0.11    0.17
   7   8   5   -0.01    0.13
  -8  -8  -5    0.35    0.22
   8   8   5    0.44    0.17
   9   8   5    1.66    0.26
   8  -9  -5    1.16    0.19
   8   9  -5    1.01    0.24
   7  -9  -5    3.64    0.27
  -7  -9   5    3.80    0.45
   7   9  -5    3.51    0.35
  -6  -9   5    0.36    0.20
   6  -9  -5    0.43    0.15
   6   9  -5    0.24    0.17
  -5  -9   5    7.80    0.51
   5  -9  -5    8.37    0.39
   5   9  -5    8.20    0.44
   4  -9  -5   -0.04    0.09
  -4  -9   5   -0.04    0.12
   4  -9  -5   -0.08    0.10
  -4  -9   5   -0.16    0.13
   4   9  -5    0.08    0.13
  -3  -9   5    6.53    0.38
  -3  -9   5    6.37    0.34
   3  -9  -5    6.49    0.34
   3   9  -5    5.66    0.35
  -2  -9   5    2.00    0.22
   2  -9  -5    1.94    0.26
  -2  -9   5    2.36    0.25
   2  -9  -5    2.10    0.22
   2   9  -5    2.29    0.24
  -1  -9   5    0.30    0.13
   1  -9  -5    0.42    0.10
   1  -9  -5    0.39    0.13
   1  -9  -5    0.52    0.17
  -1  -9   5    0.64    0.15
   1   9  -5    0.56    0.13
   0  -9  -5   12.75    0.50
   0  -9   5   12.08    0.48
   0  -9  -5   11.45    0.46
   0  -9   5   12.61    0.49
   0  -9  -5   11.60    0.53
   0   9   5   12.15    0.47
   1  -9   5    1.63    0.19
  -1  -9  -5    1.65    0.20
  -1  -9  -5    1.58    0.19
  -1  -9  -5    1.62    0.23
   1  -9   5    2.19    0.21
   1   9   5    1.65    0.20
  -2  -9  -5    1.66    0.19
   2  -9   5    1.52    0.18
  -2  -9  -5    1.34    0.20
  -2  -9  -5    1.64    0.23
   2  -9   5    1.33    0.17
   2   9   5    1.33    0.19
   3  -9   5    0.12    0.11
  -3  -9  -5    0.20    0.16
  -3  -9  -5    0.12    0.13
   3  -9   5    0.14    0.11
   3   9   5    0.07    0.13
   4  -9   5    0.88    0.16
  -4  -9  -5    1.06    0.23
  -4  -9  -5    1.32    0.25
   4   9   5    1.22    0.21
   5  -9   5    0.43    0.12
  -5  -9  -5    1.05    0.23
  -5  -9  -5    0.58    0.21
   5   9   5    0.98    0.19
  -6  -9  -5    0.86    0.24
   6  -9   5    0.98    0.14
  -6  -9  -5    1.33    0.25
   6   9   5    1.16    0.22
   7  -9   5    1.04    0.14
   7  -9   5    0.99    0.15
  -7  -9  -5    1.48    0.31
   7   9   5    1.25    0.23
   8  -9   5   -0.06    0.10
   8   9   5   -0.09    0.16
   8 -10  -5    3.06    0.29
   8  10  -5    3.12    0.37
   7 -10  -5    0.28    0.15
   7  10  -5   -0.01    0.16
   6 -10  -5    0.82    0.17
  -6 -10   5    1.12    0.27
   6  10  -5    0.86    0.21
   5 -10  -5    0.55    0.16
  -5 -10   5    0.65    0.22
   5 -10  -5    0.30    0.13
  -4 -10   5    1.19    0.25
   4 -10  -5    1.09    0.18
  -4 -10   5    1.12    0.22
   4  10  -5    1.38    0.22
   3 -10  -5    1.75    0.27
  -3 -10   5    1.55    0.25
  -3 -10   5    1.18    0.22
   3 -10  -5    1.39    0.20
   3  10  -5    1.53    0.22
  -2 -10   5    0.22    0.13
   2 -10  -5    0.20    0.16
  -2 -10   5    0.15    0.13
   2 -10  -5    0.15    0.12
  -1 -10   5   13.81    0.57
   1 -10  -5   13.86    0.55
   1 -10  -5   14.07    0.62
  -1 -10   5   14.21    0.56
   0 -10   5    3.18    0.28
   0 -10  -5    3.28    0.29
   0 -10   5    3.48    0.30
   0 -10  -5    3.19    0.24
   0 -10  -5    2.84    0.31
  -1 -10  -5    7.87    0.45
   1 -10   5   10.57    0.45
  -1 -10  -5    7.35    0.39
   1 -10   5    8.22    0.40
  -1 -10  -5    7.88    0.41
   1  10   5    7.43    0.39
  -2 -10  -5    1.89    0.23
  -2 -10  -5    1.51    0.23
   2 -10   5    1.99    0.22
  -2 -10  -5    1.83    0.27
   2 -10   5    1.88    0.21
   2  10   5    1.26    0.21
   3 -10   5    0.10    0.12
  -3 -10  -5    0.15    0.15
   3 -10   5    0.28    0.14
  -3 -10  -5   -0.02    0.14
   3  10   5    0.01    0.13
   4 -10   5    1.88    0.23
  -4 -10  -5    1.34    0.25
   4 -10   5    1.32    0.18
  -4 -10  -5    1.38    0.27
   4  10   5    1.50    0.23
   5 -10   5    3.28    0.24
  -5 -10  -5    2.59    0.34
  -5 -10  -5    2.25    0.33
   5  10   5    2.16    0.27
  -6 -10  -5    7.85    0.54
   6 -10   5    7.43    0.35
  -6 -10  -5    7.36    0.51
   6  10   5    6.31    0.42
   7 -10   5    1.22    0.17
  -7 -10  -5    0.92    0.25
   7  10   5    1.40    0.25
   7 -11  -5    0.75    0.19
   7  11  -5    0.51    0.22
  -6 -11   5    0.13    0.21
   6 -11  -5    0.30    0.16
   6 -11  -5    0.27    0.14
   6  11  -5    0.01    0.17
  -5 -11   5    0.93    0.25
   5 -11  -5    0.79    0.18
   5  11  -5    0.92    0.22
  -4 -11   5    0.49    0.21
   4 -11  -5    0.84    0.18
  -4 -11   5    0.62    0.20
   4 -11  -5    1.01    0.25
   4  11  -5    1.00    0.22
   3 -11  -5    0.06    0.13
  -3 -11   5    0.03    0.13
   3 -11  -5    0.00    0.15
  -3 -11   5    0.00    0.13
  -2 -11   5    8.45    0.46
   2 -11  -5    8.83    0.44
  -2 -11   5    9.54    0.46
   2 -11  -5    9.04    0.51
   1 -11  -5    0.21    0.13
   1 -11  -5    0.03    0.14
  -1 -11   5    0.13    0.14
  -1 -11   5    0.09    0.13
   0 -11   5    4.93    0.34
   0 -11  -5    5.96    0.36
   0 -11  -5    5.73    0.40
   0 -11   5    5.92    0.36
   1 -11   5    3.92    0.32
  -1 -11  -5    3.82    0.32
   1 -11   5    3.65    0.31
  -1 -11  -5    3.33    0.35
  -1 -11  -5    3.38    0.31
  -2 -11  -5   26.12    0.96
   2 -11   5   25.99    0.87
  -2 -11  -5   25.12    0.96
   2 -11   5   27.30    0.87
   3 -11   5    5.20    0.35
  -3 -11  -5    4.56    0.38
  -3 -11  -5    5.74    0.42
   3 -11   5    5.46    0.33
   3  11   5    5.42    0.37
  -4 -11  -5    1.03    0.25
  -4 -11  -5    0.95    0.23
   4 -11   5    0.74    0.16
   4  11   5    0.70    0.20
  -5 -11  -5    2.43    0.34
   5 -11   5    2.92    0.27
  -5 -11  -5    2.55    0.35
   5  11   5    2.21    0.30
  -6 -11  -5    1.45    0.29
   6 -11   5    1.21    0.19
  -6 -11  -5    1.42    0.31
   6  11   5    1.35    0.25
  -7 -11  -5   -0.01    0.16
   7 -11   5    0.08    0.13
   7  11   5    0.08    0.18
   6 -12  -5    0.47    0.17
   5 -12  -5    1.36    0.30
   5 -12  -5    0.98    0.21
  -5 -12   5    1.28    0.29
  -4 -12   5    1.48    0.26
   4 -12  -5    1.43    0.22
  -4 -12   5    0.93    0.25
   4 -12  -5    1.63    0.28
  -3 -12   5    0.07    0.15
   3 -12  -5   -0.04    0.13
  -3 -12   5    0.08    0.17
   3 -12  -5   -0.01    0.16
   2 -12  -5    4.20    0.41
  -2 -12   5    3.27    0.35
   2 -12  -5    3.36    0.32
  -2 -12   5    3.14    0.35
  -1 -12   5    0.44    0.16
  -1 -12   5    0.42    0.17
   1 -12  -5    0.38    0.16
   1 -12  -5    0.41    0.18
   0 -12   5    0.96    0.20
   0 -12   5    1.37    0.23
   0 -12  -5    1.53    0.26
   0 -12  -5    0.82    0.19
  -1 -12  -5   10.74    0.58
   1 -12   5   11.20    0.52
  -1 -12  -5   11.44    0.54
   1 -12   5   11.54    0.52
   2 -12   5    7.25    0.41
  -2 -12  -5    7.09    0.45
  -2 -12  -5    6.90    0.48
   2 -12   5    7.45    0.43
  -3 -12  -5    5.84    0.43
   3 -12   5    5.50    0.35
  -3 -12  -5    6.01    0.44
  -4 -12  -5    7.50    0.51
   4 -12   5    7.24    0.41
  -4 -12  -5    7.36    0.52
  -5 -12  -5    2.47    0.37
   5 -12   5    2.56    0.27
  -5 -12  -5    2.64    0.38
   5  12   5    1.98    0.30
  -6 -12  -5    0.93    0.27
   6 -12   5    1.07    0.20
   6  12   5    1.21    0.26
   5 -13  -5   -0.04    0.21
   5 -13  -5   -0.03    0.15
   4 -13  -5    4.18    0.45
   4 -13  -5    4.05    0.38
  -4 -13   5    4.19    0.43
  -4 -13   5    3.90    0.45
   3 -13  -5    0.13    0.15
   3 -13  -5    0.14    0.19
  -3 -13   5    0.09    0.18
  -3 -13   5   -0.02    0.17
   2 -13  -5    0.06    0.17
   2 -13  -5    0.09    0.15
  -2 -13   5    0.00    0.16
  -2 -13   5   -0.17    0.14
   1 -13  -5   -0.08    0.14
  -1 -13   5   -0.05    0.16
   1 -13  -5   -0.05    0.16
  -1 -13   5   -0.13    0.14
   0 -13   5    0.48    0.18
   0 -13  -5    0.19    0.18
   0 -13   5    0.28    0.16
   0 -13  -5    0.28    0.16
   1 -13   5    8.85    0.49
   1 -13   5    7.67    0.46
  -1 -13  -5    8.92    0.54
  -2 -13  -5   16.77    0.78
  -3 -13  -5    0.25    0.19
   3 -13   5   -0.04    0.14
  -4 -13  -5    0.12    0.21
   4 -13   5    0.04    0.14
  -4 -13  -5    0.13    0.19
   5 -13   5    0.59    0.19
  -5 -13  -5    0.73    0.25
  -3 -14   5   -0.07    0.17
   3 -14  -5    0.14    0.20
  -3 -14   5   -0.08    0.19
   3 -14  -5    0.26    0.18
  -2 -14   5    0.30    0.20
  -2 -14   5    0.15    0.21
   2 -14  -5    0.14    0.20
   2 -14  -5    0.17    0.17
   1 -14  -5    0.14    0.18
   1 -14  -5   -0.02    0.15
  -1 -14   5   -0.10    0.14
   0 -14  -5    1.89    0.32
   0 -14   5    1.19    0.25
  -1 -14  -5    0.01    0.18
   1 -14   5    0.08    0.17
   2 -14   5    0.41    0.19
  -2 -14  -5    0.58    0.21
   3 -14   5    7.11    0.46
  -3 -14  -5    5.50    0.53
  10   0  -6    9.58    0.41
   9   0  -6    0.03    0.10
  -9   0   6    0.02    0.15
  -8   0   6    1.58    0.24
   8   0  -6    1.28    0.15
  -7   0   6   -0.03    0.11
   7   0  -6    0.10    0.08
  -6   0   6   10.57    0.49
   6   0  -6   11.48    0.38
   6   0  -6   12.80    0.37
   5   0  -6   -0.02    0.06
  -5   0   6    0.02    0.08
   5   0  -6   -0.01    0.05
   4   0  -6   16.53    0.48
  -4   0   6   16.66    0.57
   3   0  -6    0.04    0.05
   3   0  -6   -0.03    0.05
   2   0  -6   72.40    1.74
   2   0  -6   70.40    1.75
   1   0  -6    0.01    0.06
  -1   0   6    0.07    0.05
   0   0   6    5.87    0.21
   0   0  -6    6.04    0.21
  -1   0  -6    0.00    0.03
   1   0   6   -0.07    0.04
   1   0   6    0.04    0.04
  -1   0  -6    0.07    0.04
   2   0   6    4.11    0.23
  -2   0  -6    4.39    0.18
  -3   0  -6    0.19    0.09
  -4   0  -6    4.47    0.28
  -5   0  -6    0.18    0.11
  -6   0  -6    5.99    0.38
  -7   0  -6    0.06    0.13
  -8   0  -6    2.92    0.35
  -9   0  -6    0.05    0.18
 -10  -1   6    0.48    0.22
  10  -1  -6    0.49    0.14
  10   1  -6    0.07    0.12
  -9  -1   6   -0.26    0.15
   9  -1  -6    0.07    0.10
  -9   1   6   -0.35    0.13
   9   1  -6    0.06    0.11
  -8  -1   6    4.20    0.39
   8  -1  -6    4.63    0.22
   8   1  -6    4.11    0.24
  -8   1   6    4.11    0.33
   7  -1  -6    9.22    0.32
  -7  -1   6    9.40    0.49
  -7   1   6   10.16    0.46
   7   1  -6    9.39    0.36
  -6  -1   6    3.31    0.27
   6  -1  -6    3.53    0.17
   6  -1  -6    3.39    0.17
  -6   1   6    4.00    0.26
   6   1  -6    3.21    0.19
   5  -1  -6    0.40    0.07
   5  -1  -6    0.35    0.07
  -5  -1   6    0.22    0.11
   5   1  -6    0.29    0.08
  -5   1   6    0.34    0.10
   5   1  -6    0.23    0.08
   4  -1  -6    0.02    0.05
  -4  -1   6   -0.02    0.08
   4  -1  -6    0.09    0.05
   4   1  -6   -0.07    0.06
  -4   1   6    0.10    0.07
   4   1  -6    0.03    0.06
  -3  -1   6    4.72    0.16
   3  -1  -6    4.72    0.19
   3  -1  -6    4.69    0.18
   3   1  -6    4.84    0.20
   3   1  -6    4.62    0.20
   2  -1  -6   75.79    1.86
   2  -1  -6   75.30    1.87
  -2  -1   6   77.85    1.86
   2   1  -6   77.40    1.88
   1  -1  -6   94.39    2.28
  -1  -1   6   97.12    2.28
   1   1  -6   93.20    2.29
  -1   1   6   93.01    2.27
   0  -1   6    0.10    0.05
   0  -1  -6    0.08    0.05
   0   1   6    0.07    0.05
   0   1  -6    0.12    0.05
   1  -1   6   24.71    0.57
  -1  -1  -6   22.92    0.62
   1  -1   6   23.96    0.61
   1  -1   6   23.70    0.61
   1   1   6   23.59    0.70
   1   1   6   23.53    0.62
  -1   1  -6   23.97    0.57
   1   1   6   23.81    0.62
  -2  -1  -6   20.51    0.64
  -2  -1  -6   19.63    0.56
   2   1   6   20.01    0.52
   2   1   6   19.89    0.64
   2   1   6   20.48    0.52
  -3  -1  -6    2.01    0.19
  -3  -1  -6    1.83    0.16
   3   1   6    2.13    0.08
  -4  -1  -6   54.20    1.58
  -5  -1  -6   10.98    0.50
  -6  -1  -6    0.53    0.17
  -7  -1  -6    4.43    0.40
  -8  -1  -6    3.34    0.37
  -9  -1  -6    0.18    0.19
 -10  -1  -6   -0.02    0.20
 -10  -2   6    3.63    0.43
  10  -2  -6    3.92    0.25
  10   2  -6    3.58    0.27
   9  -2  -6    8.43    0.34
  -9  -2   6    8.93    0.55
   9   2  -6    9.29    0.40
  -8  -2   6   18.85    0.82
   8  -2  -6   19.25    0.58
  -8   2   6   20.38    0.75
   8   2  -6   19.45    0.64
   7  -2  -6   12.57    0.40
  -7  -2   6   11.47    0.58
  -7   2   6   13.49    0.54
   7   2  -6   12.40    0.45
   6  -2  -6    1.08    0.10
   6  -2  -6    1.05    0.10
  -6  -2   6    1.07    0.19
  -6   2   6    1.23    0.16
   6   2  -6    1.33    0.15
   5  -2  -6   10.95    0.34
   5  -2  -6   10.69    0.33
  -5  -2   6   10.86    0.49
  -5   2   6   11.04    0.41
   5   2  -6   10.80    0.38
   5   2  -6   11.00    0.38
  -4  -2   6   10.45    0.43
   4  -2  -6    9.70    0.30
   4  -2  -6    9.46    0.31
   4   2  -6    9.11    0.33
   4   2  -6    9.70    0.34
  -4   2   6    9.62    0.35
   3  -2  -6    1.06    0.10
   3  -2  -6    1.25    0.10
  -3   2   6    1.09    0.10
   3   2  -6    0.95    0.11
   2  -2  -6   18.75    0.53
  -2  -2   6   19.52    0.54
   2  -2  -6   18.93    0.54
   2   2  -6   19.08    0.55
  -2   2   6   19.10    0.50
   1  -2  -6   59.07    1.47
  -1  -2   6   59.18    1.47
  -1   2   6   58.62    1.46
   1   2  -6   60.05    1.48
   0  -2   6    5.52    0.21
   0  -2  -6    5.64    0.22
   0   2   6    5.59    0.22
   0   2   6    5.67    0.22
   0   2  -6    5.78    0.16
   0   2  -6    5.69    0.20
  -1  -2  -6   20.01    0.62
   1  -2   6   20.28    0.53
   1  -2   6   20.54    0.54
  -1  -2  -6   21.16    0.55
  -1  -2  -6   20.41    0.58
   1   2   6   20.26    0.62
   1   2   6   20.15    0.56
  -2  -2  -6    1.82    0.15
  -2  -2  -6    2.01    0.18
   2   2   6    1.62    0.12
   2   2   6    1.77    0.11
   2   2   6    2.13    0.17
  -3  -2  -6    0.55    0.11
  -3  -2  -6    0.60    0.13
   3   2   6    0.65    0.07
   3   2   6    0.62    0.08
  -4  -2  -6    4.55    0.26
  -4  -2  -6    5.04    0.30
   4   2   6    4.36    0.17
   4   2   6    4.55    0.17
  -5  -2  -6   10.98    0.51
   5   2   6   10.67    0.31
   5   2   6   11.52    0.32
  -6  -2  -6   -0.01    0.12
   6   2   6    0.04    0.05
  -7  -2  -6   11.19    0.58
  -8  -2  -6   13.29    0.67
   8   2   6   12.64    0.39
  -9  -2  -6    1.00    0.26
   9   2   6    1.03    0.12
 -10  -2  -6    0.00    0.19
  10   2   6    0.17    0.10
  10  -3  -6    1.63    0.18
 -10  -3   6    1.84    0.34
  10   3  -6    1.75    0.23
  -9  -3   6    0.19    0.19
   9  -3  -6    0.03    0.09
   9   3  -6   -0.13    0.12
   8  -3  -6    0.35    0.10
  -8  -3   6    0.26    0.18
   8   3  -6    0.30    0.13
   7  -3  -6    0.93    0.11
  -7  -3   6    0.54    0.20
   7   3  -6    1.03    0.16
  -7   3   6    1.14    0.18
   6  -3  -6   11.09    0.36
  -6  -3   6   12.68    0.57
   6  -3  -6   11.86    0.36
  -6   3   6   12.04    0.44
   6   3  -6   10.59    0.42
   5  -3  -6    1.89    0.13
  -5  -3   6    1.83    0.23
   5  -3  -6    2.00    0.13
   5   3  -6    1.79    0.17
  -5   3   6    2.12    0.16
   4  -3  -6    3.97    0.18
  -4  -3   6    3.77    0.28
   4  -3  -6    3.75    0.17
  -4   3   6    3.79    0.17
   4   3  -6    3.72    0.21
   3  -3  -6    6.47    0.24
  -3  -3   6    7.32    0.25
   3  -3  -6    6.28    0.24
   3   3  -6    6.62    0.28
  -3   3   6    6.45    0.21
  -2  -3   6    1.88    0.14
   2  -3  -6    2.03    0.14
   2  -3  -6    2.17    0.14
   2   3  -6    1.88    0.15
  -2   3   6    2.11    0.11
  -1  -3   6  115.93    2.82
   1  -3  -6  118.59    2.83
  -1   3   6  117.00    2.81
   1   3  -6  115.26    2.82
  -1   3   6  116.18    2.94
   0  -3   6    0.42    0.05
   0  -3  -6    0.35    0.08
   0  -3  -6    0.46    0.08
   0  -3  -6    0.45    0.08
   0  -3  -6    0.50    0.10
   0  -3   6    0.45    0.07
   0   3   6    0.43    0.07
   0   3  -6    0.49    0.08
   0   3  -6    0.34    0.05
   0   3   6    0.34    0.07
   1  -3   6    2.99    0.15
  -1  -3  -6    3.30    0.16
   1  -3   6    3.30    0.14
   1  -3   6    3.18    0.11
  -1  -3  -6    3.48    0.19
  -1  -3  -6    3.59    0.20
   1   3   6    3.29    0.19
   1   3   6    3.47    0.17
  -2  -3  -6   63.07    1.60
   2  -3   6   61.94    1.50
   2  -3   6   63.52    1.51
  -2  -3  -6   62.79    1.73
   2   3   6   64.18    1.73
   2   3   6   62.97    1.57
  -3  -3  -6   31.94    1.00
  -3  -3  -6   32.23    0.91
   3   3   6   32.29    0.85
   3   3   6   32.07    0.85
  -4  -3  -6    1.62    0.19
  -4  -3  -6    1.28    0.18
   4   3   6    1.29    0.12
   4   3   6    1.53    0.12
  -5  -3  -6    7.17    0.41
   5   3   6    6.99    0.26
   5   3   6    7.16    0.27
  -6  -3  -6    2.00    0.26
   6   3   6    1.69    0.14
  -7  -3  -6    6.52    0.44
   7   3   6    6.40    0.27
  -8  -3  -6    4.47    0.44
   8   3   6    4.83    0.24
  -9  -3  -6    0.01    0.19
   9   3   6    0.13    0.10
  10   3   6    0.54    0.14
 -10  -4   6    2.15    0.38
  10  -4  -6    2.50    0.22
  10   4  -6    2.46    0.27
  -9  -4   6   -0.04    0.16
   9  -4  -6   -0.01    0.09
   9   4  -6   -0.20    0.11
  -8  -4   6    1.54    0.28
   8  -4  -6    1.48    0.15
   8   4  -6    1.81    0.21
  -7  -4   6   10.60    0.56
   7  -4  -6    9.67    0.34
   7   4  -6    9.90    0.42
  -6  -4   6    5.94    0.40
   6  -4  -6    5.98    0.24
  -6   4   6    6.12    0.28
   6   4  -6    6.29    0.32
  -5  -4   6    9.62    0.49
   5  -4  -6   10.09    0.34
   5  -4  -6   10.95    0.35
  -5   4   6   10.48    0.36
   5   4  -6   10.66    0.41
   4  -4  -6    1.78    0.14
   4  -4  -6    1.72    0.13
  -4  -4   6    1.68    0.13
   4   4  -6    1.48    0.16
  -3  -4   6   20.01    0.59
   3  -4  -6   20.85    0.59
   3  -4  -6   20.25    0.58
   3   4  -6   20.11    0.62
   2  -4  -6    0.37    0.09
  -2  -4   6    0.39    0.09
   2   4  -6    0.49    0.10
  -2   4   6    0.27    0.06
  -1  -4   6    3.37    0.19
  -1  -4   6    3.37    0.18
   1  -4  -6    3.69    0.20
   1   4  -6    3.22    0.19
  -1   4   6    3.98    0.18
  -1   4   6    3.92    0.14
   0  -4   6    5.65    0.23
   0  -4  -6    5.41    0.24
   0  -4  -6    5.53    0.27
   0  -4  -6    5.21    0.22
   0  -4   6    5.97    0.20
   0   4   6    5.31    0.23
   0   4   6    5.90    0.23
   0   4  -6    5.49    0.22
  -1  -4  -6    0.84    0.10
  -1  -4  -6    0.80    0.13
  -1  -4  -6    0.70    0.11
   1  -4   6    0.81    0.07
   1  -4   6    0.99    0.10
   1  -4   6    0.74    0.09
   1   4   6    0.76    0.11
   1   4   6    0.93    0.12
  -2  -4  -6   13.44    0.40
  -2  -4  -6   12.95    0.46
   2  -4   6   12.47    0.36
  -2  -4  -6   13.12    0.48
   2  -4   6   12.15    0.36
   2   4   6   12.37    0.41
  -3  -4  -6    1.90    0.19
  -3  -4  -6    2.00    0.21
   3   4   6    1.80    0.15
  -4  -4  -6    5.91    0.36
  -4  -4  -6    6.67    0.34
   4   4   6    6.41    0.27
   4   4   6    6.37    0.27
  -5  -4  -6    4.76    0.32
  -5  -4  -6    4.66    0.34
   5   4   6    4.85    0.24
  -6  -4  -6    1.17    0.21
   6   4   6    1.43    0.16
  -7  -4  -6   41.97    1.46
   7   4   6   45.00    1.19
  -8  -4  -6    0.00    0.17
   8   4   6   -0.08    0.09
  -9  -4  -6    0.11    0.21
   9   4   6    0.12    0.12
  10   4   6    0.04    0.13
  10  -5  -6    0.31    0.13
  10   5  -6    0.80    0.20
   9  -5  -6    0.01    0.09
  -9  -5   6    0.03    0.20
   9   5  -6    0.04    0.14
   8  -5  -6   -0.07    0.09
  -8  -5   6    0.13    0.18
   8   5  -6    0.10    0.13
  -7  -5   6   -0.08    0.15
   7  -5  -6    0.02    0.08
   7   5  -6    0.17    0.13
  -6  -5   6    1.54    0.25
   6  -5  -6    1.90    0.16
   6   5  -6    1.89    0.21
  -5  -5   6   -0.05    0.12
   5  -5  -6    0.10    0.08
   5   5  -6    0.25    0.12
   4  -5  -6    0.16    0.08
  -4  -5   6    0.13    0.06
   4  -5  -6    0.01    0.07
   4   5  -6    0.07    0.09
  -3  -5   6   53.80    1.40
   3  -5  -6   53.12    1.39
   3  -5  -6   54.49    1.39
   3   5  -6   54.06    1.44
   2  -5  -6    2.06    0.17
  -2  -5   6    2.16    0.18
  -2  -5   6    2.27    0.17
  -2   5   6    2.35    0.13
   2   5  -6    2.40    0.18
  -1  -5   6   90.53    2.23
   1  -5  -6   88.22    2.28
   1  -5  -6   87.92    2.22
  -1  -5   6   91.50    2.18
   1   5  -6   89.24    2.22
  -1   5   6   88.49    2.20
   0  -5  -6    0.51    0.09
   0  -5  -6    0.64    0.11
   0  -5   6    0.76    0.09
   0  -5  -6    0.53    0.12
   0  -5   6    0.72    0.11
   0   5   6    0.48    0.09
   0   5  -6    0.71    0.10
   0   5   6    0.42    0.10
  -1  -5  -6   15.96    0.50
   1  -5   6   16.13    0.46
  -1  -5  -6   16.86    0.56
   1  -5   6   15.64    0.48
  -1  -5  -6   15.46    0.54
   1   5   6   15.82    0.53
   1   5   6   16.46    0.51
  -2  -5  -6    9.13    0.38
   2  -5   6    7.88    0.28
   2  -5   6    8.00    0.29
  -2  -5  -6    8.50    0.38
  -2  -5  -6    8.51    0.31
   2   5   6    8.67    0.33
  -3  -5  -6    0.18    0.07
  -3  -5  -6    0.41    0.12
   3  -5   6    0.09    0.05
  -3  -5  -6    0.37    0.12
   3  -5   6    0.14    0.05
   3   5   6    0.20    0.09
  -4  -5  -6    1.26    0.19
  -4  -5  -6    1.83    0.22
   4   5   6    1.85    0.17
  -5  -5  -6    1.49    0.22
  -5  -5  -6    1.08    0.21
   5   5   6    1.33    0.16
  -6  -5  -6    0.56    0.19
   6   5   6    0.88    0.15
  -7  -5  -6    0.53    0.20
   7   5   6    0.40    0.12
  -8  -5  -6    1.87    0.32
   8   5   6    2.18    0.22
  -9  -5  -6    0.20    0.23
   9   5   6    0.46    0.15
  10   5   6   -0.08    0.13
  -9  -6   6    0.21    0.22
   9  -6  -6    0.37    0.13
   9   6  -6    0.03    0.15
   8  -6  -6    1.06    0.15
  -8  -6   6    1.02    0.27
   8   6  -6    0.54    0.18
   7  -6  -6    0.14    0.10
  -7  -6   6   -0.01    0.16
   7   6  -6    0.24    0.15
   6  -6  -6   30.30    0.86
  -6  -6   6   29.87    1.12
   6   6  -6   29.80    0.94
   5  -6  -6    5.96    0.28
  -5  -6   6    7.72    0.46
   5   6  -6    6.88    0.35
   4  -6  -6   15.83    0.52
  -4  -6   6   16.05    0.51
   4   6  -6   14.92    0.56
  -3  -6   6    0.18    0.09
   3  -6  -6    0.12    0.09
   3   6  -6    0.19    0.10
   2  -6  -6   -0.01    0.08
  -2  -6   6    0.09    0.08
  -2  -6   6    0.05    0.08
   2   6  -6    0.20    0.09
  -2   6   6   -0.03    0.06
  -1  -6   6    4.00    0.23
  -1  -6   6    3.83    0.22
   1  -6  -6    4.68    0.28
   1  -6  -6    4.05    0.23
   1  -6  -6    4.41    0.18
   1  -6  -6    5.00    0.25
  -1   6   6    4.40    0.22
   1   6  -6    4.37    0.23
   0  -6   6    4.51    0.24
   0  -6  -6    4.32    0.27
   0  -6  -6    4.68    0.24
   0  -6   6    4.71    0.22
   0  -6  -6    4.54    0.22
   0   6  -6    4.98    0.23
   0   6   6    4.48    0.23
  -1  -6  -6    6.42    0.30
  -1  -6  -6    6.71    0.34
   1  -6   6    6.57    0.26
   1  -6   6    6.45    0.27
  -1  -6  -6    6.41    0.29
   1   6   6    6.09    0.28
   2  -6   6    1.32    0.13
  -2  -6  -6    0.99    0.16
   2  -6   6    1.17    0.12
   2  -6   6    1.28    0.12
  -2  -6  -6    1.17    0.13
  -2  -6  -6    0.98    0.15
   2   6   6    1.24    0.15
  -3  -6  -6   15.12    0.58
   3  -6   6   15.05    0.45
  -3  -6  -6   14.19    0.59
   3  -6   6   15.16    0.45
  -3  -6  -6   15.36    0.47
   3   6   6   15.53    0.53
   4  -6   6   -0.07    0.05
   4  -6   6    0.07    0.05
  -4  -6  -6   -0.02    0.10
  -4  -6  -6    0.01    0.12
   4  -6   6   -0.13    0.06
   4   6   6   -0.23    0.08
  -5  -6  -6    0.07    0.11
  -5  -6  -6    0.20    0.15
   5   6   6    0.03    0.10
  -6  -6  -6    4.68    0.43
  -6  -6  -6    4.11    0.37
   6   6   6    5.08    0.29
  -7  -6  -6    0.77    0.24
   7   6   6    0.68    0.16
  -8  -6  -6    1.71    0.31
   8   6   6    1.05    0.18
   9   6   6    0.77    0.18
   9  -7  -6    1.46    0.19
   9   7  -6    1.76    0.27
  -8  -7   6    1.30    0.30
   8  -7  -6    1.71    0.19
   8   7  -6    1.49    0.24
   7  -7  -6    0.85    0.15
  -7  -7   6    0.74    0.23
   7   7  -6    1.16    0.21
   6  -7  -6    0.29    0.11
  -6  -7   6    0.32    0.17
   6   7  -6    0.43    0.15
   5  -7  -6    5.71    0.29
  -5  -7   6    5.01    0.39
   5   7  -6    5.71    0.34
  -4  -7   6    5.10    0.37
   4  -7  -6    5.29    0.28
   4   7  -6    5.55    0.32
   3  -7  -6    0.93    0.15
  -3  -7   6    1.05    0.15
  -3  -7   6    0.73    0.15
   3   7  -6    1.31    0.17
   2  -7  -6   11.12    0.42
  -2  -7   6   10.94    0.43
   2  -7  -6   10.10    0.42
  -2  -7   6   11.45    0.43
   2   7  -6   11.04    0.43
   1  -7  -6    2.63    0.25
   1  -7  -6    2.96    0.16
  -1  -7   6    3.05    0.21
  -1  -7   6    2.54    0.21
   1  -7  -6    2.76    0.21
  -1   7   6    2.88    0.19
   1   7  -6    2.66    0.20
   0  -7   6    0.34    0.10
   0  -7  -6    0.11    0.10
   0  -7  -6    0.22    0.08
   0  -7  -6    0.44    0.11
   0  -7   6    0.24    0.09
   0   7  -6    0.33    0.10
   0   7   6    0.26    0.10
  -1  -7  -6    5.17    0.30
   1  -7   6    5.90    0.27
  -1  -7  -6    5.08    0.27
  -1  -7  -6    4.34    0.26
   1  -7   6    4.88    0.24
   1   7   6    5.01    0.27
  -2  -7  -6   -0.04    0.09
  -2  -7  -6    0.20    0.12
  -2  -7  -6    0.25    0.09
   2  -7   6    0.18    0.08
   2  -7   6    0.04    0.07
   2   7   6    0.05    0.09
   3  -7   6    0.16    0.08
  -3  -7  -6    0.11    0.11
  -3  -7  -6   -0.16    0.10
  -3  -7  -6    0.18    0.09
   3   7   6    0.11    0.10
   4  -7   6    1.03    0.11
  -4  -7  -6    1.27    0.21
  -4  -7  -6    0.82    0.18
   4   7   6    0.88    0.15
  -5  -7  -6    3.11    0.34
  -5  -7  -6    3.33    0.34
   5  -7   6    3.86    0.17
   5   7   6    4.03    0.27
  -6  -7  -6    7.76    0.46
  -6  -7  -6    7.25    0.48
   6   7   6    7.90    0.39
  -7  -7  -6    3.05    0.39
   7   7   6    3.68    0.31
  -8  -7  -6    1.46    0.31
   8   7   6    2.12    0.25
   9   7   6    0.15    0.15
   9  -8  -6    0.10    0.13
   9   8  -6    0.16    0.18
  -8  -8   6    1.45    0.31
   8  -8  -6    1.26    0.19
   8   8  -6    1.77    0.26
   7  -8  -6    0.98    0.17
  -7  -8   6    1.14    0.28
   7   8  -6    0.76    0.21
   6  -8  -6   -0.01    0.10
  -6  -8   6    0.13    0.16
   6   8  -6   -0.06    0.13
   5  -8  -6    2.84    0.24
  -5  -8   6    3.50    0.37
   5   8  -6    2.74    0.29
  -4  -8   6    3.03    0.32
   4  -8  -6    2.78    0.24
   4   8  -6    2.96    0.28
   3  -8  -6    2.18    0.21
  -3  -8   6    2.00    0.24
  -3  -8   6    2.38    0.22
   3   8  -6    2.39    0.24
  -2  -8   6    2.99    0.26
  -2  -8   6    2.78    0.24
   2  -8  -6    3.48    0.32
   2  -8  -6    3.53    0.24
   2   8  -6    3.13    0.24
  -1  -8   6    4.25    0.26
   1  -8  -6    4.82    0.28
  -1  -8   6    4.81    0.28
   1  -8  -6    4.41    0.22
   1  -8  -6    4.93    0.32
  -1   8   6    5.30    0.26
   1   8  -6    5.03    0.28
   0  -8  -6    0.10    0.08
   0  -8   6    0.04    0.10
   0  -8   6    0.24    0.10
   0  -8  -6    0.19    0.12
   0  -8  -6    0.15    0.09
   0   8   6    0.20    0.10
   0   8  -6    0.05    0.09
  -1  -8  -6    0.08    0.09
  -1  -8  -6    0.08    0.10
  -1  -8  -6    0.13    0.10
   1  -8   6    0.15    0.10
   1  -8   6    0.07    0.09
   1   8   6    0.12    0.10
  -2  -8  -6    0.00    0.11
  -2  -8  -6   -0.03    0.11
   2  -8   6    0.12    0.09
  -2  -8  -6    0.03    0.10
   2  -8   6   -0.05    0.08
   2   8   6   -0.03    0.09
  -3  -8  -6    1.88    0.24
   3  -8   6    1.69    0.17
   3  -8   6    1.75    0.18
  -3  -8  -6    1.58    0.23
   3   8   6    1.64    0.20
  -4  -8  -6    0.76    0.19
   4  -8   6    0.26    0.10
  -4  -8  -6    0.33    0.16
   4   8   6    0.24    0.13
  -5  -8  -6    0.11    0.13
   5  -8   6   -0.07    0.08
  -5  -8  -6   -0.01    0.15
   5   8   6   -0.11    0.11
   6  -8   6    3.84    0.20
   6  -8   6    3.55    0.20
  -6  -8  -6    4.36    0.40
  -6  -8  -6    4.38    0.43
   6   8   6    4.04    0.30
  -7  -8  -6    1.75    0.31
   7   8   6    2.14    0.26
   8   8   6    0.24    0.16
   8  -9  -6    2.76    0.27
   8   9  -6    2.77    0.34
   7  -9  -6    0.14    0.14
  -7  -9   6    0.06    0.18
   7   9  -6    0.11    0.16
   6  -9  -6    0.52    0.16
  -6  -9   6    0.65    0.22
   6   9  -6    0.77    0.20
  -5  -9   6    0.50    0.19
   5  -9  -6    0.49    0.15
   5   9  -6    0.45    0.17
  -4  -9   6    4.46    0.42
   4  -9  -6    4.27    0.28
   4   9  -6    4.69    0.32
  -3  -9   6    0.87    0.18
   3  -9  -6    0.92    0.18
   3  -9  -6    0.86    0.16
  -3  -9   6    1.26    0.18
   3   9  -6    1.15    0.19
   2  -9  -6    7.29    0.43
  -2  -9   6    7.89    0.39
   2  -9  -6    7.85    0.38
  -2  -9   6    7.57    0.38
   2   9  -6    7.54    0.38
  -1  -9   6    0.71    0.15
   1  -9  -6    0.51    0.14
   1  -9  -6    0.64    0.11
   1  -9  -6    0.38    0.16
  -1  -9   6    0.55    0.15
   0  -9  -6    0.11    0.14
   0  -9   6   -0.02    0.10
   0  -9   6   -0.01    0.09
   0  -9  -6   -0.03    0.08
   0  -9  -6   -0.02    0.11
   0   9   6   -0.03    0.10
  -1  -9  -6    1.61    0.20
  -1  -9  -6    1.73    0.21
   1  -9   6    1.65    0.19
  -1  -9  -6    1.84    0.25
   1   9   6    1.60    0.21
   2  -9   6    0.04    0.10
  -2  -9  -6    0.03    0.11
   2  -9   6    0.14    0.11
  -2  -9  -6    0.05    0.12
  -2  -9  -6    0.00    0.11
   2   9   6   -0.10    0.11
   3  -9   6    3.52    0.25
  -3  -9  -6    3.54    0.36
   3  -9   6    3.51    0.25
  -3  -9  -6    4.39    0.33
   3   9   6    3.34    0.29
  -4  -9  -6   18.29    0.79
   4  -9   6   19.49    0.63
  -4  -9  -6   18.48    0.77
   4  -9   6   19.15    0.66
   4   9   6   19.29    0.71
   5  -9   6    0.11    0.10
  -5  -9  -6    0.51    0.19
  -5  -9  -6    0.01    0.15
   5   9   6    0.15    0.14
   6  -9   6    0.92    0.15
  -6  -9  -6    0.91    0.25
  -6  -9  -6    1.25    0.25
   6   9   6    1.07    0.22
  -7  -9  -6    2.02    0.33
   7  -9   6    1.76    0.17
  -7  -9  -6    1.68    0.30
   7   9   6    1.55    0.24
   8  -9   6    0.29    0.11
   8  -9   6    0.07    0.11
   8   9   6    0.46    0.18
   7 -10  -6   -0.09    0.13
   7  10  -6   -0.09    0.17
   6 -10  -6    0.40    0.15
  -6 -10   6    0.86    0.25
   6  10  -6    0.03    0.16
   5 -10  -6    1.00    0.18
   5 -10  -6    1.04    0.18
  -5 -10   6    1.11    0.25
   5  10  -6    1.32    0.23
   4 -10  -6    0.11    0.11
  -4 -10   6   -0.06    0.15
   4 -10  -6    0.08    0.12
  -4 -10   6   -0.05    0.13
   4  10  -6   -0.13    0.13
   3 -10  -6    0.75    0.20
   3 -10  -6    0.70    0.16
  -3 -10   6    0.54    0.16
   3  10  -6    0.74    0.18
  -2 -10   6    0.01    0.12
   2 -10  -6    0.37    0.17
  -2 -10   6    0.36    0.15
   2 -10  -6    0.29    0.13
  -1 -10   6    5.98    0.35
   1 -10  -6    5.30    0.37
   1 -10  -6    5.93    0.35
  -1 -10   6    6.27    0.35
   0 -10  -6    2.37    0.25
   0 -10  -6    2.10    0.21
   0 -10   6    1.92    0.23
   0 -10   6    2.26    0.24
   0 -10  -6    2.52    0.29
   1 -10   6    0.04    0.12
   1 -10   6    0.07    0.11
  -1 -10  -6    0.08    0.12
  -1 -10  -6    0.11    0.15
  -1 -10  -6    0.02    0.11
  -2 -10  -6    1.01    0.22
   2 -10   6    1.41    0.20
   2 -10   6    0.88    0.18
  -2 -10  -6    0.88    0.20
   2  10   6    1.38    0.23
   3 -10   6    0.76    0.17
   3 -10   6    0.27    0.13
  -3 -10  -6    0.45    0.17
  -3 -10  -6    0.35    0.17
   3  10   6    0.41    0.16
  -4 -10  -6    1.58    0.27
  -4 -10  -6    1.18    0.24
   4 -10   6    1.02    0.17
   4 -10   6    1.18    0.20
   4  10   6    1.27    0.22
  -5 -10  -6    3.18    0.38
   5 -10   6    3.28    0.24
  -5 -10  -6    2.58    0.35
   5  10   6    2.77    0.30
  -6 -10  -6    2.36    0.36
  -6 -10  -6    2.36    0.34
   6 -10   6    2.11    0.22
   6  10   6    2.32    0.30
  -7 -10  -6    0.11    0.19
   7 -10   6    0.02    0.11
   7  10   6    0.01    0.17
   7 -11  -6    0.05    0.15
   7  11  -6    0.15    0.20
   6 -11  -6    0.17    0.15
   6 -11  -6    0.13    0.13
   6  11  -6    0.08    0.18
   5 -11  -6    0.22    0.14
  -5 -11   6   -0.01    0.18
   5  11  -6   -0.07    0.15
  -4 -11   6    0.06    0.15
  -4 -11   6    0.03    0.16
   4 -11  -6    0.10    0.12
   4 -11  -6   -0.02    0.16
  -3 -11   6    1.50    0.27
   3 -11  -6    1.16    0.20
  -3 -11   6    1.18    0.23
   3 -11  -6    1.48    0.26
   2 -11  -6    2.17    0.26
   2 -11  -6    2.67    0.32
  -2 -11   6    1.83    0.25
  -2 -11   6    2.01    0.26
   1 -11  -6    4.07    0.38
  -1 -11   6    4.28    0.36
  -1 -11   6    4.05    0.31
   1 -11  -6    4.64    0.33
   0 -11  -6    2.57    0.27
   0 -11   6    1.78    0.24
   0 -11   6    2.43    0.26
   0 -11  -6    1.81    0.27
  -1 -11  -6    0.75    0.20
  -1 -11  -6    0.88    0.18
  -1 -11  -6    0.90    0.19
   1 -11   6    0.84    0.18
   1 -11   6    0.88    0.18
  -2 -11  -6    3.24    0.33
  -2 -11  -6    3.75    0.39
   2 -11   6    3.81    0.31
   2 -11   6    3.47    0.31
   3 -11   6   11.86    0.51
  -3 -11  -6   12.46    0.62
  -3 -11  -6   10.98    0.61
   3  11   6   12.86    0.57
  -4 -11  -6    3.07    0.36
  -4 -11  -6    4.06    0.41
   4 -11   6    3.14    0.28
   4  11   6    3.77    0.35
   5 -11   6    5.21    0.33
  -5 -11  -6    6.62    0.50
  -5 -11  -6    5.99    0.53
   5  11   6    5.73    0.41
  -6 -11  -6    0.67    0.26
   6 -11   6    0.41    0.15
  -6 -11  -6    0.62    0.23
   6  11   6    0.63    0.22
  -7 -11  -6    1.09    0.29
   7 -11   6    1.56    0.21
   7  11   6    1.47    0.28
   6 -12  -6    1.22    0.22
   5 -12  -6    0.28    0.21
   5 -12  -6    0.40    0.17
   4 -12  -6   -0.09    0.13
  -4 -12   6    0.07    0.18
  -4 -12   6   -0.02    0.15
   4 -12  -6    0.15    0.19
   3 -12  -6    7.02    0.42
   3 -12  -6    5.82    0.50
  -3 -12   6    7.08    0.45
  -3 -12   6    7.29    0.51
   2 -12  -6    0.22    0.18
   2 -12  -6    0.12    0.14
  -2 -12   6    0.24    0.17
  -1 -12   6    0.19    0.15
  -1 -12   6    0.25    0.15
   1 -12  -6    0.18    0.14
   1 -12  -6    0.19    0.18
   0 -12  -6    1.02    0.20
   0 -12   6    0.72    0.18
   0 -12  -6    0.37    0.19
   0 -12   6    0.47    0.17
   1 -12   6    0.11    0.15
  -1 -12  -6    0.00    0.16
   1 -12   6    0.12    0.14
   2 -12   6   -0.08    0.14
  -2 -12  -6    0.15    0.18
  -3 -12  -6    2.15    0.31
  -3 -12  -6    2.06    0.33
   3 -12   6    1.79    0.24
   4 -12   6    9.17    0.46
  -4 -12  -6    9.24    0.57
  -4 -12  -6    9.62    0.59
   5 -12   6   -0.17    0.12
  -5 -12  -6    0.39    0.20
  -5 -12  -6    0.04    0.20
   5  12   6    0.07    0.18
  -6 -12  -6    0.34    0.22
   6 -12   6    0.27    0.16
   6  12   6    0.35    0.20
   5 -13  -6    1.56    0.32
  -4 -13   6    3.17    0.38
   4 -13  -6    3.43    0.35
   4 -13  -6    2.87    0.39
   3 -13  -6    0.53    0.22
   3 -13  -6    0.03    0.15
  -3 -13   6    0.07    0.18
  -3 -13   6   -0.03    0.18
  -2 -13   6    0.20    0.16
   2 -13  -6    0.10    0.18
   2 -13  -6   -0.01    0.15
  -2 -13   6   -0.08    0.17
  -1 -13   6    0.35    0.18
  -1 -13   6    0.46    0.20
   1 -13  -6    0.43    0.18
   1 -13  -6    0.40    0.21
   0 -13  -6    1.46    0.29
   0 -13  -6    1.53    0.25
   0 -13   6    1.23    0.23
   0 -13   6    0.82    0.21
   1 -13   6   -0.11    0.15
  -1 -13  -6    0.00    0.17
   2 -13   6    1.24    0.24
  -2 -13  -6    1.31    0.29
  -3 -13  -6    3.41    0.41
   3 -13   6    2.70    0.31
   4 -13   6    1.32    0.23
  -4 -13  -6    1.26    0.29
  -4 -13  -6    1.73    0.32
  -3 -14   6    0.73    0.25
   3 -14  -6    0.90    0.28
   3 -14  -6    1.20    0.24
  -2 -14   6    0.04    0.20
   2 -14  -6    0.36    0.22
  -2 -14   6    0.02    0.18
   2 -14  -6    0.16    0.17
   1 -14  -6    0.20    0.20
   1 -14  -6    0.74    0.21
   0 -14  -6    2.36    0.35
   0 -14   6    2.06    0.30
  -1 -14  -6    0.32    0.22
   1 -14   6    0.13    0.18
  -2 -14  -6    1.33    0.29
   2 -14   6    0.81    0.23
   3 -14   6    0.00    0.17
  -3 -14  -6    0.30    0.22
  10   0  -7    0.11    0.13
  -9   0   7    1.71    0.28
   9   0  -7    2.00    0.20
   8   0  -7    0.10    0.10
  -8   0   7    0.07    0.15
   7   0  -7   18.17    0.57
  -7   0   7   18.35    0.71
   6   0  -7    0.00    0.08
  -6   0   7   -0.07    0.10
  -5   0   7    2.90    0.23
   5   0  -7    3.30    0.18
   5   0  -7    3.31    0.17
   4   0  -7    0.12    0.07
  -4   0   7   -0.01    0.07
   4   0  -7    0.01    0.05
   3   0  -7    6.96    0.26
   3   0  -7    7.26    0.26
  -2   0   7   -0.01    0.05
   2   0  -7   -0.04    0.06
   1   0  -7   15.47    0.45
  -1   0   7   15.26    0.44
   0   0  -7   -0.07    0.05
   0   0   7   -0.04    0.05
   1   0   7  117.00    2.86
  -1   0  -7  122.42    2.84
   1   0   7  119.93    2.87
  -1   0  -7  120.55    2.81
  -2   0  -7   -0.08    0.05
   2   0   7   -0.02    0.03
   2   0   7    0.02    0.04
   2   0   7    0.03    0.07
  -4   0  -7    0.13    0.10
  -5   0  -7    3.42    0.27
  -6   0  -7    0.25    0.14
  -7   0  -7    0.31    0.16
  -8   0  -7   -0.16    0.13
  10  -1  -7    0.66    0.15
 -10  -1   7    0.89    0.26
  10   1  -7    0.70    0.17
   9  -1  -7   11.20    0.43
  -9  -1   7   11.59    0.61
   9   1  -7   11.50    0.46
   8  -1  -7    4.65    0.25
  -8  -1   7    4.74    0.37
  -8   1   7    4.45    0.34
   8   1  -7    4.56    0.26
   7  -1  -7    1.10    0.14
  -7  -1   7    0.77    0.19
   7   1  -7    1.06    0.15
  -7   1   7    0.97    0.18
   6  -1  -7    0.02    0.07
  -6  -1   7   -0.06    0.10
  -6   1   7    0.06    0.09
   6   1  -7   -0.18    0.07
   5  -1  -7    4.16    0.19
  -5  -1   7    4.34    0.28
   5  -1  -7    4.26    0.20
  -5   1   7    4.54    0.25
   5   1  -7    3.77    0.21
   5   1  -7    4.38    0.21
   4  -1  -7    6.70    0.25
  -4  -1   7    6.73    0.33
   4  -1  -7    6.49    0.24
  -4   1   7    6.85    0.29
   4   1  -7    6.11    0.26
   4   1  -7    6.20    0.25
  -3  -1   7    2.85    0.13
   3  -1  -7    2.64    0.15
   3  -1  -7    2.53    0.15
   3   1  -7    2.35    0.15
   2  -1  -7    2.27    0.14
  -2  -1   7    2.06    0.13
  -2   1   7    1.88    0.11
   2   1  -7    2.23    0.15
  -1  -1   7    4.63    0.20
   1  -1  -7    4.97    0.20
   1   1  -7    4.54    0.20
  -1   1   7    4.66    0.19
   0  -1   7    0.56    0.07
   0  -1  -7    0.59    0.08
   0   1  -7    0.47    0.07
   0   1   7    0.62    0.08
   1  -1   7   35.07    0.90
  -1  -1  -7   35.12    0.90
   1  -1   7   35.90    0.90
   1   1   7   35.48    0.91
  -1   1  -7   35.78    0.85
   1   1   7   35.94    1.01
  -1   1  -7   36.00    0.86
   1   1   7   36.19    0.92
   2  -1   7   72.23    1.68
  -2  -1  -7   69.15    1.72
   2  -1   7   69.29    1.67
   2   1   7   70.67    1.71
   2   1   7   70.70    1.91
   2   1   7   71.82    1.71
  -3  -1  -7    0.10    0.07
  -3  -1  -7    0.06    0.08
   3   1   7    0.03    0.04
  -4  -1  -7   27.57    0.91
  -5  -1  -7   12.61    0.55
  -6  -1  -7    0.34    0.15
  -7  -1  -7    0.99    0.22
  -8  -1  -7    1.62    0.28
  -9  -1  -7   -0.14    0.16
 -10  -1  -7   -0.07    0.19
 -10  -2   7   -0.08    0.19
  10  -2  -7   -0.16    0.11
  10   2  -7    0.16    0.14
   9  -2  -7    0.07    0.10
  -9  -2   7    0.12    0.18
   9   2  -7    0.11    0.12
  -8  -2   7    9.57    0.54
   8  -2  -7    9.47    0.36
  -8   2   7    9.59    0.47
   8   2  -7    9.45    0.41
   7  -2  -7    0.49    0.10
  -7  -2   7    0.55    0.19
   7   2  -7    0.67    0.13
  -7   2   7    0.51    0.15
  -6  -2   7    7.10    0.40
   6  -2  -7    6.84    0.27
  -6   2   7    6.81    0.33
   6   2  -7    6.84    0.31
   5  -2  -7   -0.07    0.06
   5  -2  -7    0.00    0.06
  -5  -2   7   -0.08    0.09
  -5   2   7    0.00    0.07
   5   2  -7    0.03    0.08
   4  -2  -7    1.27    0.11
   4  -2  -7    1.05    0.11
   4   2  -7    1.36    0.14
  -4   2   7    1.24    0.12
   3  -2  -7    6.64    0.25
   3  -2  -7    6.59    0.25
   3   2  -7    6.63    0.27
  -3   2   7    6.83    0.25
   2  -2  -7    1.77    0.13
  -2  -2   7    1.66    0.13
   2   2  -7    1.78    0.14
  -1  -2   7   26.44    0.73
   1  -2  -7   27.69    0.74
  -1   2   7   27.45    0.72
   1   2  -7   26.81    0.74
   0  -2  -7   49.03    1.24
   0  -2   7   47.69    1.22
   0   2  -7   48.73    1.15
   0   2  -7   49.29    1.22
   0   2   7   49.44    1.23
   0   2   7   48.63    1.31
  -1  -2  -7    0.28    0.08
   1  -2   7    0.24    0.06
   1  -2   7    0.20    0.06
  -1  -2  -7    0.26    0.06
   1   2   7    0.30    0.07
   1   2   7    0.30    0.08
   2  -2   7   52.62    1.26
   2  -2   7   50.89    1.26
  -2  -2  -7   53.35    1.48
  -2  -2  -7   52.46    1.34
   2  -2   7   53.06    1.25
   2   2   7   52.47    1.31
   2   2   7   53.85    1.47
   2   2   7   52.51    1.31
  -3  -2  -7   13.11    0.52
  -3  -2  -7   13.58    0.46
   3   2   7   13.92    0.40
   3   2   7   13.40    0.39
  -4  -2  -7   36.01    1.11
  -4  -2  -7   35.03    1.00
   4   2   7   34.35    0.89
  -5  -2  -7   10.35    0.49
   5   2   7    9.76    0.30
   5   2   7   10.23    0.31
  -6  -2  -7   23.67    0.89
   6   2   7   24.40    0.63
   6   2   7   22.99    0.62
  -7  -2  -7    2.71    0.32
   7   2   7    3.07    0.15
  -8  -2  -7    0.03    0.17
   8   2   7    0.10    0.07
  -9  -2  -7    0.51    0.21
  10   2   7    1.50    0.16
  10  -3  -7    1.04    0.17
 -10  -3   7    0.80    0.27
  10   3  -7    1.01    0.20
   9  -3  -7    0.06    0.10
  -9  -3   7    0.22    0.19
   9   3  -7    0.37    0.14
   8  -3  -7    4.15    0.23
  -8  -3   7    5.32    0.41
   8   3  -7    3.91    0.27
   7  -3  -7    3.59    0.20
  -7  -3   7    3.61    0.36
   7   3  -7    3.59    0.24
  -7   3   7    4.06    0.26
  -6  -3   7    7.91    0.44
   6  -3  -7    7.94    0.29
   6   3  -7    7.20    0.34
  -6   3   7    7.09    0.33
   5  -3  -7    1.44    0.13
  -5  -3   7    1.09    0.19
   5  -3  -7    1.51    0.13
   5   3  -7    1.41    0.16
  -5   3   7    1.58    0.14
   4  -3  -7   16.57    0.49
   4  -3  -7   16.31    0.48
  -4   3   7   15.95    0.48
   4   3  -7   16.30    0.53
   3  -3  -7   89.76    2.20
  -3  -3   7   90.29    2.20
   3  -3  -7   89.93    2.21
   3   3  -7   89.89    2.24
  -3   3   7   89.52    2.29
   2  -3  -7   25.64    0.70
  -2  -3   7   24.95    0.70
   2   3  -7   24.07    0.71
   1  -3  -7    0.23    0.07
  -1  -3   7    0.13    0.07
  -1   3   7    0.22    0.05
   1   3  -7    0.11    0.07
  -1   3   7    0.19    0.07
   0  -3   7    0.29    0.07
   0  -3  -7    0.32    0.09
   0  -3  -7    0.36    0.07
   0  -3  -7    0.21    0.07
   0   3   7    0.26    0.07
   0   3   7    0.27    0.07
   0   3  -7    0.35    0.07
   0   3  -7    0.32    0.05
  -1  -3  -7    5.44    0.22
   1  -3   7    5.87    0.21
  -1  -3  -7    5.98    0.27
  -1  -3  -7    5.43    0.25
   1  -3   7    6.11    0.22
   1   3   7    5.46    0.23
   1   3   7    5.62    0.26
  -2  -3  -7   27.90    0.79
   2  -3   7   26.93    0.70
   2  -3   7   28.11    0.70
  -2  -3  -7   27.89    0.86
   2   3   7   28.30    0.76
  -3  -3  -7    1.20    0.15
  -3  -3  -7    1.34    0.18
   3   3   7    1.46    0.13
   3   3   7    1.32    0.12
  -4  -3  -7    0.15    0.11
  -4  -3  -7    0.26    0.11
   4   3   7    0.25    0.07
   4   3   7    0.19    0.07
  -5  -3  -7    5.04    0.30
  -5  -3  -7    5.07    0.34
   5   3   7    4.62    0.22
   5   3   7    5.11    0.22
  -6  -3  -7    3.78    0.35
   6   3   7    4.03    0.21
  -7  -3  -7    7.44    0.47
   7   3   7    7.42    0.30
  -8  -3  -7    0.02    0.17
   8   3   7    0.01    0.09
  -9  -3  -7    0.22    0.22
   9   3   7    0.10    0.10
  10   3   7    0.10    0.12
 -10  -4   7    0.17    0.22
  10  -4  -7    0.16    0.13
  10   4  -7    0.18    0.16
   9  -4  -7    0.33    0.12
  -9  -4   7    0.16    0.19
   9   4  -7    0.42    0.16
  -8  -4   7    1.58    0.29
   8  -4  -7    1.90    0.18
   8   4  -7    1.67    0.21
  -7  -4   7    8.01    0.49
   7  -4  -7    7.47    0.31
   7   4  -7    8.77    0.39
   6  -4  -7   45.04    1.21
  -6  -4   7   48.41    1.50
  -6   4   7   46.58    1.28
   6   4  -7   45.06    1.29
  -5  -4   7    7.71    0.43
   5  -4  -7    8.36    0.31
  -5   4   7    8.32    0.29
   5   4  -7    7.47    0.35
   4  -4  -7    6.62    0.26
   4  -4  -7    6.40    0.27
   4   4  -7    6.49    0.31
   3  -4  -7    1.90    0.15
   3  -4  -7    1.55    0.14
  -3  -4   7    1.56    0.14
   3   4  -7    1.87    0.17
   2  -4  -7   38.78    1.03
  -2  -4   7   39.63    1.03
   2   4  -7   40.04    1.05
  -2   4   7   35.74    0.98
   1  -4  -7    0.76    0.11
  -1  -4   7    0.73    0.11
  -1   4   7    0.99    0.11
   1   4  -7    0.58    0.10
  -1   4   7    0.86    0.08
   0  -4  -7    0.98    0.11
   0  -4  -7    1.04    0.14
   0  -4  -7    0.89    0.11
   0  -4   7    1.15    0.12
   0  -4   7    1.03    0.09
   0   4   7    1.03    0.11
   0   4  -7    1.07    0.11
   0   4   7    0.93    0.11
   1  -4   7   23.19    0.64
  -1  -4  -7   22.42    0.71
   1  -4   7   22.63    0.64
  -1  -4  -7   23.05    0.70
  -1  -4  -7   23.16    0.65
   1  -4   7   22.96    0.58
   1   4   7   24.26    0.72
   1   4   7   22.83    0.66
  -2  -4  -7   11.83    0.44
  -2  -4  -7   11.73    0.46
   2  -4   7   11.80    0.35
   2  -4   7   11.79    0.36
  -2  -4  -7   11.54    0.37
   2   4   7   12.27    0.41
  -3  -4  -7   12.44    0.51
  -3  -4  -7   12.88    0.48
   3   4   7   12.47    0.42
  -4  -4  -7    6.44    0.34
  -4  -4  -7    6.86    0.37
   4   4   7    6.27    0.27
  -5  -4  -7    1.18    0.21
  -5  -4  -7    1.23    0.20
   5   4   7    1.64    0.15
  -6  -4  -7   14.22    0.67
   6   4   7   15.52    0.50
  -7  -4  -7    0.28    0.18
   7   4   7    0.21    0.11
  -8  -4  -7    4.61    0.45
   8   4   7    4.16    0.25
  -9  -4  -7    0.49    0.23
   9   4   7    0.57    0.14
  10   4   7    1.76    0.22
  10  -5  -7    0.64    0.16
  10   5  -7    0.39    0.18
  -9  -5   7    0.13    0.18
   9  -5  -7   -0.06    0.10
   9   5  -7    0.10    0.13
  -8  -5   7    3.66    0.42
   8  -5  -7    3.63    0.23
   8   5  -7    3.58    0.31
   7  -5  -7    0.39    0.11
  -7  -5   7    0.31    0.18
   7   5  -7    0.07    0.12
   6  -5  -7   22.01    0.66
  -6  -5   7   22.11    0.88
   6   5  -7   21.99    0.74
   5  -5  -7    2.45    0.17
  -5  -5   7    1.96    0.25
   5   5  -7    1.72    0.20
   4  -5  -7    1.60    0.15
  -4  -5   7    1.65    0.15
   4  -5  -7    1.44    0.14
   4   5  -7    1.44    0.17
   3  -5  -7    0.38    0.10
  -3  -5   7    0.29    0.09
   3   5  -7    0.37    0.11
  -2  -5   7   69.70    1.79
   2  -5  -7   70.55    1.79
   2   5  -7   70.48    1.81
  -2   5   7   70.63    1.73
  -1  -5   7  133.04    3.26
   1  -5  -7  132.90    3.26
  -1  -5   7  134.24    3.18
   1   5  -7  134.02    3.26
  -1   5   7  133.15    3.23
   0  -5  -7   60.70    1.56
   0  -5   7   61.30    1.55
   0  -5   7   61.96    1.48
   0  -5  -7   58.86    1.59
   0  -5  -7   60.91    1.62
   0   5  -7   61.28    1.53
   0   5   7   59.30    1.55
   0   5   7   59.99    1.61
  -1  -5  -7    0.14    0.10
   1  -5   7    0.16    0.06
   1  -5   7   -0.06    0.06
  -1  -5  -7    0.04    0.07
  -1  -5  -7    0.08    0.08
   1   5   7   -0.07    0.08
   1   5   7    0.12    0.08
   2  -5   7    5.09    0.20
   2  -5   7    5.30    0.21
  -2  -5  -7    4.49    0.22
  -2  -5  -7    4.77    0.28
   2  -5   7    4.78    0.20
  -2  -5  -7    4.32    0.27
   2   5   7    4.75    0.24
   3  -5   7    8.62    0.28
  -3  -5  -7    8.45    0.41
   3  -5   7    8.40    0.27
  -3  -5  -7    8.05    0.29
  -3  -5  -7    8.91    0.40
   3   5   7    8.97    0.35
  -4  -5  -7    4.81    0.33
  -4  -5  -7    4.89    0.31
   4   5   7    5.28    0.27
  -5  -5  -7    2.40    0.29
  -5  -5  -7    2.33    0.26
   5   5   7    2.25    0.20
  -6  -5  -7    0.03    0.13
   6   5   7    0.06    0.10
  -7  -5  -7   -0.07    0.15
   7   5   7    0.01    0.10
  -8  -5  -7    1.87    0.32
   8   5   7    1.50    0.19
  -9  -5  -7    1.30    0.31
   9   5   7    0.73    0.16
   9  -6  -7    0.11    0.12
  -9  -6   7    0.01    0.18
   9   6  -7    0.06    0.16
   8  -6  -7    0.93    0.15
  -8  -6   7    1.34    0.28
   8   6  -7    0.61    0.19
  -7  -6   7    3.30    0.39
   7  -6  -7    3.65    0.24
   7   6  -7    3.20    0.30
   6  -6  -7    2.66    0.20
  -6  -6   7    2.60    0.33
   5  -6  -7    0.85    0.14
  -5  -6   7    0.63    0.18
   5   6  -7    0.79    0.17
  -4  -6   7    6.52    0.29
   4  -6  -7    5.75    0.29
   4   6  -7    6.07    0.33
  -3  -6   7   -0.08    0.07
   3  -6  -7    0.12    0.09
   3   6  -7    0.13    0.10
  -2  -6   7    1.67    0.17
   2  -6  -7    1.41    0.16
  -2  -6   7    1.57    0.17
  -2   6   7    1.40    0.13
   2   6  -7    1.30    0.16
  -1  -6   7   20.59    0.64
  -1  -6   7   20.73    0.62
   1  -6  -7   20.31    0.64
   1  -6  -7   20.56    0.64
   1  -6  -7   20.31    0.58
   1  -6  -7   19.78    0.68
   1   6  -7   20.25    0.63
  -1   6   7   19.77    0.61
   0  -6  -7    4.76    0.23
   0  -6  -7    4.85    0.26
   0  -6  -7    4.70    0.29
   0  -6   7    5.20    0.23
   0  -6   7    5.12    0.25
   0   6   7    4.81    0.25
   0   6  -7    4.99    0.23
  -1  -6  -7    4.80    0.26
  -1  -6  -7    4.94    0.29
   1  -6   7    5.19    0.22
   1  -6   7    5.10    0.24
  -1  -6  -7    4.44    0.25
   1   6   7    4.98    0.26
  -2  -6  -7    0.45    0.12
   2  -6   7    0.56    0.09
   2  -6   7    0.56    0.10
  -2  -6  -7    0.41    0.10
  -2  -6  -7    0.25    0.11
   2  -6   7    0.57    0.10
   2   6   7    0.29    0.10
   3  -6   7    6.41    0.26
  -3  -6  -7    6.21    0.27
   3  -6   7    6.72    0.26
  -3  -6  -7    7.23    0.38
  -3  -6  -7    6.51    0.36
   3   6   7    7.08    0.32
  -4  -6  -7   15.15    0.64
  -4  -6  -7   14.62    0.59
   4  -6   7   14.71    0.42
   4  -6   7   14.23    0.41
   4   6   7   13.94    0.52
  -5  -6  -7    1.42    0.24
  -5  -6  -7    0.83    0.18
   5   6   7    1.29    0.17
  -6  -6  -7    9.22    0.54
  -6  -6  -7    9.93    0.51
   6   6   7    9.65    0.42
  -7  -6  -7    6.10    0.45
   7   6   7    6.21    0.34
  -8  -6  -7   -0.18    0.16
   8   6   7    0.08    0.12
   9   6   7   -0.17    0.13
   9  -7  -7    0.04    0.13
   9   7  -7    0.21    0.17
   8  -7  -7    0.93    0.17
  -8  -7   7    1.08    0.29
   8   7  -7    0.64    0.20
  -7  -7   7    4.22    0.43
   7  -7  -7    3.81    0.25
   7   7  -7    4.28    0.33
   6  -7  -7    0.73    0.15
  -6  -7   7    0.48    0.19
   6   7  -7    0.70    0.18
  -5  -7   7    0.31    0.16
   5  -7  -7    0.50    0.14
   5   7  -7    0.67    0.17
   4  -7  -7    0.03    0.10
   4   7  -7   -0.27    0.09
  -3  -7   7   10.34    0.41
   3  -7  -7   10.13    0.41
   3   7  -7    9.77    0.43
  -2  -7   7   -0.03    0.08
   2  -7  -7    0.04    0.09
  -2  -7   7    0.04    0.08
   2  -7  -7    0.05    0.08
   2   7  -7   -0.04    0.09
  -1  -7   7    3.67    0.23
   1  -7  -7    3.89    0.29
   1  -7  -7    3.76    0.18
   1  -7  -7    4.23    0.25
  -1  -7   7    3.95    0.24
  -1   7   7    3.83    0.23
   1   7  -7    4.42    0.25
   0  -7  -7    0.09    0.10
   0  -7   7    0.14    0.08
   0  -7  -7    0.07    0.07
   0  -7   7    0.03    0.08
   0  -7  -7   -0.02    0.08
   0   7   7    0.10    0.09
   0   7  -7    0.00    0.08
  -1  -7  -7    0.14    0.09
  -1  -7  -7    0.14    0.09
   1  -7   7    0.18    0.08
   1  -7   7    0.11    0.08
  -1  -7  -7    0.15    0.12
   1   7   7    0.21    0.10
   2  -7   7    1.26    0.13
   2  -7   7    1.35    0.15
  -2  -7  -7    1.33    0.18
  -2  -7  -7    1.22    0.20
  -2  -7  -7    1.12    0.15
   2   7   7    1.28    0.17
   3  -7   7    1.12    0.14
  -3  -7  -7    0.71    0.16
  -3  -7  -7    0.82    0.18
   3  -7   7    0.91    0.12
   3   7   7    0.95    0.15
   4  -7   7    0.21    0.08
  -4  -7  -7    0.33    0.14
  -4  -7  -7    0.10    0.13
   4   7   7    0.15    0.11
   5  -7   7    0.17    0.07
  -5  -7  -7    0.52    0.18
  -5  -7  -7    0.43    0.17
   5   7   7    0.21    0.13
  -6  -7  -7    0.06    0.16
  -6  -7  -7   -0.05    0.13
   6   7   7   -0.06    0.11
  -7  -7  -7   -0.11    0.16
   7   7   7    0.05    0.13
  -8  -7  -7    1.26    0.28
   8   7   7    1.14    0.20
   9   7   7    0.45    0.17
   8  -8  -7    0.68    0.16
   8   8  -7    0.70    0.22
   7  -8  -7    0.66    0.16
  -7  -8   7    0.19    0.18
   7   8  -7    0.18    0.16
  -6  -8   7    1.11    0.25
   6  -8  -7    1.35    0.19
   6   8  -7    1.38    0.22
   5  -8  -7   18.39    0.64
  -5  -8   7   17.30    0.80
   5   8  -7   19.08    0.71
   4  -8  -7    5.13    0.30
   4   8  -7    4.83    0.31
  -3  -8   7    3.44    0.30
  -3  -8   7    4.03    0.27
   3  -8  -7    3.65    0.26
   3   8  -7    3.81    0.28
   2  -8  -7    0.41    0.12
  -2  -8   7    0.42    0.13
  -2  -8   7    0.48    0.14
   2  -8  -7    0.31    0.14
   2   8  -7    0.44    0.14
   1  -8  -7    7.15    0.34
  -1  -8   7    6.46    0.32
  -1  -8   7    6.00    0.32
   1  -8  -7    6.42    0.38
   1  -8  -7    6.14    0.26
   1   8  -7    6.10    0.31
   0  -8  -7    1.14    0.16
   0  -8  -7    1.15    0.19
   0  -8   7    1.01    0.15
   0  -8  -7    1.00    0.14
   0  -8   7    1.17    0.15
   0   8   7    1.33    0.17
  -1  -8  -7    0.24    0.11
   1  -8   7    0.26    0.10
  -1  -8  -7    0.32    0.14
  -1  -8  -7    0.16    0.10
   1  -8   7    0.42    0.11
   1   8   7    0.25    0.12
  -2  -8  -7    4.38    0.32
  -2  -8  -7    4.51    0.27
  -2  -8  -7    4.35    0.29
   2  -8   7    4.28    0.25
   2  -8   7    4.49    0.25
   2   8   7    4.45    0.28
  -3  -8  -7   -0.06    0.11
   3  -8   7    0.10    0.10
   3  -8   7    0.01    0.09
  -3  -8  -7    0.05    0.11
   3   8   7   -0.08    0.10
   4  -8   7    0.09    0.09
  -4  -8  -7   -0.06    0.13
  -4  -8  -7   -0.03    0.12
   4   8   7    0.11    0.11
   5  -8   7    9.27    0.35
  -5  -8  -7    9.09    0.53
  -5  -8  -7    9.53    0.51
   5   8   7    9.49    0.44
  -6  -8  -7    4.37    0.44
  -6  -8  -7    4.00    0.40
   6  -8   7    4.01    0.21
   6   8   7    4.11    0.30
  -7  -8  -7    1.17    0.28
   7  -8   7    1.17    0.12
   7   8   7    1.33    0.21
   8   8   7    0.01    0.14
   8  -9  -7    1.04    0.20
   8   9  -7    1.13    0.25
  -7  -9   7    0.64    0.25
   7  -9  -7    0.34    0.15
   7   9  -7    0.55    0.20
   6  -9  -7    0.57    0.16
  -6  -9   7    0.73    0.23
   6   9  -7    0.21    0.17
   5  -9  -7    0.25    0.14
  -5  -9   7    0.19    0.18
   5   9  -7    0.40    0.17
  -4  -9   7    0.40    0.18
   4  -9  -7    0.31    0.13
   4   9  -7    0.91    0.19
   3  -9  -7    8.04    0.39
   3  -9  -7    8.34    0.39
  -3  -9   7    7.93    0.39
  -3  -9   7    7.68    0.42
   3   9  -7    8.61    0.42
   2  -9  -7    2.49    0.29
   2  -9  -7    2.69    0.25
  -2  -9   7    2.82    0.26
  -2  -9   7    2.85    0.27
   2   9  -7    2.86    0.26
   1  -9  -7   14.72    0.49
   1  -9  -7   15.11    0.62
  -1  -9   7   13.85    0.55
   1  -9  -7   14.69    0.56
  -1  -9   7   14.76    0.55
   0  -9  -7   -0.10    0.10
   0  -9   7    0.04    0.11
   0  -9  -7   -0.06    0.08
   0  -9  -7   -0.07    0.10
   0  -9   7   -0.05    0.09
   0   9   7   -0.06    0.11
  -1  -9  -7    9.72    0.43
  -1  -9  -7    9.17    0.48
   1  -9   7    8.98    0.41
   1  -9   7    9.22    0.39
  -1  -9  -7    9.76    0.44
   1   9   7    9.16    0.42
  -2  -9  -7    2.16    0.23
   2  -9   7    1.62    0.19
  -2  -9  -7    1.75    0.23
  -2  -9  -7    2.33    0.29
   2  -9   7    2.17    0.21
   2   9   7    1.90    0.22
  -3  -9  -7    0.18    0.15
   3  -9   7   -0.08    0.09
   3  -9   7    0.07    0.11
  -3  -9  -7    0.01    0.13
   3   9   7    0.04    0.13
  -4  -9  -7    3.22    0.34
   4  -9   7    3.08    0.26
  -4  -9  -7    3.06    0.34
   4  -9   7    2.98    0.24
   4   9   7    3.02    0.29
  -5  -9  -7    0.45    0.19
  -5  -9  -7    0.57    0.20
   5  -9   7    0.42    0.12
   5   9   7    0.33    0.15
  -6  -9  -7    0.43    0.20
  -6  -9  -7    0.41    0.21
   6  -9   7    0.49    0.13
   6   9   7    0.56    0.18
   7  -9   7    0.60    0.13
  -7  -9  -7    0.61    0.24
  -7  -9  -7    0.59    0.22
   7   9   7    0.33    0.18
   8  -9   7    5.29    0.27
   8   9   7    6.46    0.43
   7 -10  -7    0.94    0.20
   7  10  -7    0.72    0.23
  -6 -10   7   -0.01    0.16
   6 -10  -7    0.00    0.13
   6  10  -7   -0.20    0.13
  -5 -10   7    4.90    0.47
   5 -10  -7    4.58    0.32
   5  10  -7    4.68    0.39
  -4 -10   7    0.48    0.20
   4 -10  -7    0.69    0.16
   4 -10  -7    0.49    0.15
   4  10  -7    0.59    0.18
   3 -10  -7    1.22    0.24
   3 -10  -7    1.55    0.21
  -3 -10   7    1.33    0.22
   3  10  -7    1.51    0.23
  -2 -10   7    0.27    0.14
   2 -10  -7    0.16    0.13
  -2 -10   7    0.24    0.15
   2 -10  -7    0.54    0.19
   1 -10  -7    0.35    0.16
  -1 -10   7    0.05    0.11
  -1 -10   7    0.26    0.13
   1 -10  -7    0.15    0.13
   0 -10   7    5.83    0.35
   0 -10  -7    4.99    0.42
   0 -10  -7    5.75    0.31
   0 -10  -7    4.98    0.34
   0 -10   7    5.64    0.33
  -1 -10  -7   12.65    0.54
  -1 -10  -7   13.43    0.55
  -1 -10  -7   12.86    0.60
   1 -10   7   13.45    0.54
   1 -10   7   13.20    0.51
   2 -10   7   47.09    1.38
  -2 -10  -7   48.80    1.49
   2 -10   7   48.87    1.34
  -2 -10  -7   50.28    1.52
   2  10   7   48.41    1.41
  -3 -10  -7    1.29    0.25
   3 -10   7    1.14    0.18
  -3 -10  -7    1.58    0.24
   3  10   7    1.44    0.22
  -4 -10  -7    4.71    0.43
  -4 -10  -7    4.30    0.41
   4 -10   7    4.73    0.30
   4  10   7    4.69    0.34
  -5 -10  -7    1.18    0.27
  -5 -10  -7    1.43    0.26
   5 -10   7    1.19    0.18
   5  10   7    1.29    0.23
  -6 -10  -7    0.75    0.26
  -6 -10  -7    1.31    0.27
   6 -10   7    1.15    0.18
   6  10   7    1.14    0.22
  -7 -10  -7    0.21    0.19
   7 -10   7    0.27    0.12
   7  10   7    0.37    0.19
   7 -11  -7    0.41    0.18
   7  11  -7    0.70    0.23
   6 -11  -7    0.61    0.17
   6 -11  -7    0.78    0.19
   6  11  -7    0.21    0.19
   5 -11  -7   -0.02    0.14
   5 -11  -7   -0.05    0.12
  -5 -11   7    0.19    0.19
   5  11  -7   -0.08    0.16
  -4 -11   7    1.77    0.31
   4 -11  -7    2.30    0.32
   4 -11  -7    2.31    0.26
   3 -11  -7    5.11    0.45
  -3 -11   7    4.86    0.37
   3 -11  -7    4.96    0.35
   2 -11  -7    0.46    0.18
   2 -11  -7    0.44    0.16
  -2 -11   7    0.61    0.17
  -2 -11   7    0.69    0.18
  -1 -11   7    0.69    0.18
   1 -11  -7    0.42    0.17
  -1 -11   7    0.49    0.17
   1 -11  -7    0.51    0.16
   0 -11  -7    0.19    0.14
   0 -11  -7    0.37    0.18
   0 -11   7    0.40    0.15
   0 -11   7    0.41    0.16
  -1 -11  -7    1.40    0.22
   1 -11   7    1.77    0.23
   1 -11   7    1.19    0.20
  -1 -11  -7    1.05    0.24
   2 -11   7   -0.19    0.13
  -2 -11  -7    0.10    0.15
  -2 -11  -7    0.31    0.18
   3 -11   7   11.20    0.50
  -3 -11  -7   10.19    0.58
  -3 -11  -7   10.85    0.58
   3  11   7   11.06    0.54
  -4 -11  -7    2.34    0.33
   4 -11   7    1.92    0.23
  -4 -11  -7    1.92    0.30
   4  11   7    2.23    0.28
   5 -11   7    0.81    0.18
  -5 -11  -7    0.73    0.23
  -5 -11  -7    0.72    0.25
   5  11   7    0.79    0.21
  -6 -11  -7    5.39    0.53
  -6 -11  -7    3.91    0.45
   6 -11   7    5.07    0.32
   6  11   7    4.57    0.41
   6 -12  -7    0.56    0.18
   5 -12  -7    0.37    0.17
   5 -12  -7    0.14    0.20
   4 -12  -7    0.59    0.19
   4 -12  -7    1.19    0.28
  -4 -12   7    0.80    0.25
  -3 -12   7    0.19    0.18
   3 -12  -7    0.07    0.18
  -3 -12   7    0.10    0.17
   3 -12  -7    0.21    0.15
   2 -12  -7    1.56    0.29
  -2 -12   7    1.67    0.26
   2 -12  -7    1.93    0.26
  -1 -12   7    0.17    0.15
   1 -12  -7   -0.13    0.15
   1 -12  -7   -0.05    0.13
  -1 -12   7   -0.07    0.13
   0 -12  -7   -0.24    0.14
   0 -12   7    0.17    0.15
   0 -12   7    0.40    0.17
   0 -12  -7   -0.02    0.14
   1 -12   7    0.14    0.15
  -1 -12  -7    0.17    0.18
   2 -12   7    0.22    0.16
  -2 -12  -7    0.02    0.17
   3 -12   7    2.84    0.29
  -3 -12  -7    2.87    0.35
  -3 -12  -7    2.94    0.38
   4 -12   7   12.40    0.55
  -4 -12  -7   12.12    0.67
  -4 -12  -7   12.42    0.69
  -5 -12  -7    5.26    0.52
   5 -12   7    4.83    0.34
  -5 -12  -7    5.45    0.53
   5  12   7    5.41    0.41
   4 -13  -7    0.09    0.20
   4 -13  -7    0.02    0.15
  -3 -13   7    0.20    0.18
   3 -13  -7    0.03    0.15
  -3 -13   7    0.04    0.18
   3 -13  -7   -0.06    0.17
  -2 -13   7    1.98    0.29
   2 -13  -7    2.70    0.36
   2 -13  -7    2.50    0.30
   1 -13  -7    0.13    0.19
   1 -13  -7    0.23    0.17
  -1 -13   7    0.09    0.16
   0 -13  -7    0.60    0.19
   0 -13  -7    0.43    0.22
   0 -13   7    0.93    0.22
   1 -13   7    2.13    0.29
  -1 -13  -7    2.70    0.37
  -2 -13  -7    0.58    0.23
   2 -13   7    0.15    0.17
   3 -13   7    0.47    0.18
  -3 -13  -7   -0.12    0.17
   4 -13   7    0.65    0.20
  -4 -13  -7    1.00    0.27
   2 -14  -7    0.13    0.17
  -2 -14   7    0.87    0.25
   2 -14  -7    0.88    0.27
   1 -14  -7    0.01    0.18
   1 -14  -7   -0.06    0.16
   0 -14  -7    0.68    0.24
   0 -14   7    0.86    0.23
  -1 -14  -7    2.47    0.36
   1 -14   7    1.80    0.28
  -2 -14  -7    1.98    0.33
   2 -14   7    1.67    0.27
  10   0  -8    5.23    0.32
  -9   0   8    0.13    0.18
   9   0  -8   -0.06    0.11
  -8   0   8    6.51    0.41
   8   0  -8    5.44    0.30
  -7   0   8   -0.03    0.11
   7   0  -8   -0.23    0.08
  -6   0   8    4.24    0.29
   6   0  -8    4.24    0.23
   5   0  -8   -0.03    0.07
  -5   0   8    0.05    0.09
   5   0  -8    0.10    0.07
   4   0  -8   21.25    0.60
   4   0  -8   20.03    0.60
   3   0  -8    0.00    0.06
  -3   0   8    0.03    0.05
  -2   0   8    0.29    0.07
   2   0  -8    0.25    0.07
   1   0  -8    0.16    0.07
  -1   0   8   -0.01    0.06
   0   0   8    1.97    0.13
   0   0  -8    1.77    0.12
  -1   0  -8    0.02    0.04
   1   0   8    0.13    0.05
   1   0   8    0.05    0.05
  -1   0  -8    0.07    0.05
  -2   0  -8   29.71    0.76
   2   0   8   29.84    0.75
   2   0   8   29.21    0.75
   2   0   8   29.05    0.75
   3   0   8    0.01    0.03
  10  -1  -8    7.03    0.36
  10   1  -8    7.03    0.38
  -9  -1   8    1.56    0.27
   9  -1  -8    1.64    0.19
   9   1  -8    1.50    0.20
   8  -1  -8    8.12    0.35
  -8  -1   8    8.50    0.49
   8   1  -8    8.03    0.37
  -8   1   8    8.32    0.46
   7  -1  -8    5.79    0.28
  -7  -1   8    5.91    0.39
  -7   1   8    5.89    0.36
   7   1  -8    6.42    0.31
  -6  -1   8    0.68    0.16
   6  -1  -8    0.84    0.12
   6   1  -8    0.54    0.12
  -6   1   8    0.80    0.15
  -5  -1   8    0.09    0.10
   5  -1  -8   -0.11    0.06
   5  -1  -8    0.05    0.06
   5   1  -8   -0.01    0.08
  -5   1   8    0.07    0.08
   5   1  -8    0.10    0.08
   4  -1  -8   11.32    0.37
   4  -1  -8   10.84    0.37
  -4   1   8   10.49    0.41
   4   1  -8   11.79    0.40
   3  -1  -8   32.66    0.88
   3   1  -8   33.04    0.90
   2  -1  -8   17.22    0.51
  -2  -1   8   16.69    0.49
   2   1  -8   16.59    0.51
  -2   1   8   17.21    0.48
  -1  -1   8    2.70    0.15
   1  -1  -8    2.83    0.15
  -1   1   8    2.50    0.14
   1   1  -8    2.28    0.15
   0  -1   8    1.02    0.10
   0  -1  -8    1.25    0.11
   0   1  -8    1.18    0.11
   0   1   8    1.22    0.11
  -1  -1  -8    0.47    0.06
   1  -1   8    0.41    0.07
  -1  -1  -8    0.53    0.08
   1  -1   8    0.36    0.07
  -1   1  -8    0.43    0.05
  -1   1  -8    0.43    0.05
   1   1   8    0.67    0.08
  -1   1  -8    0.44    0.05
   1   1   8    0.76    0.12
   2  -1   8    0.13    0.05
  -2  -1  -8    0.29    0.08
   2  -1   8    0.25    0.05
   2   1   8    0.22    0.06
   2   1   8    0.24    0.06
  -3  -1  -8   20.29    0.60
   3   1   8   20.44    0.54
   3   1   8   19.72    0.53
  -4  -1  -8   19.50    0.79
   4   1   8   27.00    0.61
  -5  -1  -8    1.37    0.21
  -6  -1  -8    8.84    0.48
  -7  -1  -8    2.27    0.29
  -8  -1  -8    0.71    0.22
  -9  -1  -8    1.17    0.28
 -10  -2   8    5.06    0.48
  10  -2  -8    4.63    0.29
  10   2  -8    4.06    0.31
  -9  -2   8    0.05    0.17
   9  -2  -8   -0.10    0.11
   9   2  -8   -0.15    0.11
   8  -2  -8    0.77    0.14
  -8  -2   8    0.88    0.22
   8   2  -8    0.89    0.16
  -7  -2   8    6.73    0.43
   7  -2  -8    6.16    0.28
   7   2  -8    5.57    0.31
  -7   2   8    6.55    0.35
   6  -2  -8    0.38    0.10
  -6  -2   8    0.08    0.13
  -6   2   8    0.28    0.11
   6   2  -8    0.54    0.13
   5  -2  -8    0.06    0.07
  -5  -2   8    0.19    0.11
   5  -2  -8   -0.03    0.07
  -5   2   8   -0.11    0.06
   5   2  -8    0.03    0.09
   4  -2  -8    0.47    0.09
   4  -2  -8    0.39    0.08
   4   2  -8    0.50    0.10
  -4   2   8    0.54    0.09
   3  -2  -8   35.45    0.96
   3  -2  -8   35.77    0.95
  -3  -2   8   36.72    0.94
   3   2  -8   36.42    0.98
  -2  -2   8   10.78    0.36
   2  -2  -8   10.43    0.36
  -2   2   8   10.77    0.34
   2   2  -8   11.16    0.38
  -1  -2   8    8.17    0.30
   1  -2  -8    8.21    0.30
  -1   2   8    8.52    0.29
   1   2  -8    8.14    0.30
   0  -2  -8    4.77    0.21
   0  -2   8    4.77    0.20
   0   2   8    4.76    0.22
   0   2  -8    4.62    0.19
   0   2   8    4.89    0.21
  -1  -2  -8    1.78    0.12
  -1  -2  -8    1.82    0.15
   1  -2   8    1.87    0.12
   1  -2   8    2.09    0.13
   1   2   8    1.91    0.13
   1   2   8    1.88    0.16
   2  -2   8   72.00    1.78
  -2  -2  -8   73.74    1.83
   2  -2   8   73.35    1.73
   2  -2   8   73.62    1.78
  -2  -2  -8   76.16    2.03
   2   2   8   75.48    1.83
   2   2   8   74.44    1.83
  -3  -2  -8    2.32    0.19
  -3  -2  -8    2.23    0.22
   3   2   8    2.25    0.13
   3   2   8    2.57    0.14
  -4  -2  -8    0.45    0.13
  -4  -2  -8    0.50    0.12
   4   2   8    0.28    0.07
   4   2   8    0.44    0.07
  -5  -2  -8    3.44    0.32
   5   2   8    4.71    0.18
   5   2   8    3.32    0.16
  -6  -2  -8   15.88    0.68
   6   2   8   14.42    0.44
   6   2   8   15.98    0.44
  -7  -2  -8    0.28    0.16
   7   2   8    0.02    0.07
  -8  -2  -8    0.59    0.22
   8   2   8    0.80    0.10
  -9  -2  -8   -0.02    0.19
   9   2   8    0.17    0.09
  10   2   8    0.02    0.10
 -10  -3   8   -0.32    0.17
  10  -3  -8    0.11    0.12
  10   3  -8    0.06    0.14
  -9  -3   8    1.15    0.27
   9  -3  -8    1.20    0.17
   9   3  -8    0.64    0.16
  -8  -3   8   -0.14    0.14
   8  -3  -8   -0.05    0.10
   8   3  -8   -0.08    0.11
  -7  -3   8    1.20    0.24
   7  -3  -8    1.18    0.15
   7   3  -8    0.99    0.17
  -7   3   8    1.29    0.18
   6  -3  -8    0.07    0.08
  -6  -3   8   -0.26    0.10
  -6   3   8    0.01    0.09
   6   3  -8    0.04    0.11
   5  -3  -8    0.10    0.08
  -5  -3   8    0.03    0.11
   5   3  -8    0.11    0.10
  -5   3   8   -0.09    0.06
   4  -3  -8    1.00    0.12
   4  -3  -8    1.02    0.11
  -4  -3   8    1.12    0.10
   4   3  -8    1.14    0.14
  -4   3   8    0.90    0.10
   3  -3  -8    2.01    0.15
  -3  -3   8    1.87    0.15
   3   3  -8    1.99    0.18
  -3   3   8    1.98    0.11
  -2  -3   8    2.34    0.16
   2  -3  -8    1.95    0.16
  -2   3   8    1.34    0.11
   2   3  -8    2.16    0.16
  -1  -3   8   71.08    1.80
   1  -3  -8   72.19    1.81
   1   3  -8   73.27    1.81
  -1   3   8   72.28    1.87
  -1   3   8   71.52    1.79
   0  -3  -8   11.80    0.38
   0  -3   8   11.50    0.38
   0  -3  -8   12.23    0.41
   0  -3  -8   11.58    0.38
   0   3  -8   11.46    0.31
   0   3   8   11.16    0.38
   0   3  -8   11.43    0.37
   0   3   8   11.66    0.38
   1  -3   8    3.62    0.17
   1  -3   8    3.90    0.18
  -1  -3  -8    4.21    0.22
  -1  -3  -8    4.05    0.22
  -1  -3  -8    4.28    0.20
   1   3   8    4.06    0.20
   1   3   8    3.61    0.21
  -2  -3  -8    1.77    0.18
   2  -3   8    1.71    0.11
   2  -3   8    1.60    0.08
  -2  -3  -8    1.90    0.18
   2   3   8    1.67    0.14
  -3  -3  -8   28.21    0.93
  -3  -3  -8   29.07    0.85
   3   3   8   29.24    0.80
   3   3   8   29.42    0.80
  -4  -3  -8    6.60    0.36
  -4  -3  -8    6.51    0.33
   4   3   8    6.39    0.26
   4   3   8    6.30    0.26
  -5  -3  -8    2.31    0.26
  -5  -3  -8    2.07    0.23
   5   3   8    1.97    0.15
  -6  -3  -8    9.87    0.53
   6   3   8   10.54    0.37
  -7  -3  -8    4.13    0.41
   7   3   8    5.12    0.24
  -8  -3  -8    1.35    0.27
   8   3   8    1.00    0.14
  -9  -3  -8    0.16    0.21
   9   3   8    0.14    0.11
  10   3   8    0.06    0.12
  10  -4  -8    0.60    0.15
  10   4  -8    0.33    0.18
   9  -4  -8    0.11    0.11
  -9  -4   8    0.16    0.19
   9   4  -8   -0.13    0.12
   8  -4  -8    0.22    0.11
  -8  -4   8    0.12    0.17
   8   4  -8    0.30    0.13
   7  -4  -8    2.14    0.19
  -7  -4   8    2.35    0.31
   7   4  -8    2.35    0.24
  -6  -4   8    0.27    0.15
   6   4  -8    0.01    0.12
  -6   4   8    0.34    0.09
   5  -4  -8   12.70    0.43
  -5  -4   8   12.21    0.57
   5   4  -8   12.49    0.48
  -5   4   8   11.97    0.39
   4  -4  -8    0.00    0.07
   4  -4  -8    0.02    0.07
  -4  -4   8    0.03    0.04
   4   4  -8    0.10    0.09
   3  -4  -8    0.48    0.10
  -3  -4   8    0.44    0.09
   3   4  -8    0.71    0.13
   2  -4  -8   54.48    1.42
  -2  -4   8   54.38    1.41
   2   4  -8   54.36    1.43
   1  -4  -8    2.17    0.18
  -1  -4   8    2.39    0.16
   1   4  -8    2.09    0.16
  -1   4   8    2.10    0.15
  -1   4   8    2.23    0.12
   0  -4  -8    4.46    0.22
   0  -4  -8    4.12    0.20
   0  -4  -8    3.94    0.23
   0  -4   8    3.62    0.20
   0   4   8    3.93    0.20
   0   4   8    3.31    0.19
   0   4  -8    3.35    0.18
  -1  -4  -8    0.54    0.10
   1  -4   8    0.68    0.09
  -1  -4  -8    0.56    0.11
   1  -4   8    0.55    0.09
   1  -4   8    0.59    0.05
  -1  -4  -8    0.61    0.11
   1   4   8    0.61    0.11
   1   4   8    0.60    0.12
   2  -4   8    3.88    0.18
   2  -4   8    3.97    0.17
  -2  -4  -8    3.91    0.25
  -2  -4  -8    3.91    0.19
  -2  -4  -8    4.01    0.24
   2   4   8    3.66    0.21
  -3  -4  -8    2.16    0.21
   3  -4   8    2.32    0.11
   3  -4   8    2.41    0.11
  -3  -4  -8    2.32    0.23
   3   4   8    2.71    0.18
  -4  -4  -8   -0.07    0.08
  -4  -4  -8   -0.02    0.10
   4   4   8   -0.04    0.07
  -5  -4  -8    3.87    0.32
  -5  -4  -8    3.84    0.29
   5   4   8    4.19    0.23
  -6  -4  -8    4.55    0.37
   6   4   8    4.53    0.25
  -7  -4  -8    1.08    0.24
   7   4   8    1.40    0.16
  -8  -4  -8    0.19    0.18
   8   4   8    0.07    0.11
  -9  -4  -8    0.37    0.23
   9   4   8    0.25    0.13
  10   4   8    0.10    0.13
   9  -5  -8    0.57    0.15
  -9  -5   8    0.51    0.24
   9   5  -8    0.52    0.19
  -8  -5   8    0.45    0.22
   8  -5  -8    0.57    0.14
   8   5  -8    0.44    0.16
  -7  -5   8    2.94    0.34
   7  -5  -8    3.06    0.22
   7   5  -8    2.60    0.27
  -6  -5   8    0.26    0.15
   6  -5  -8    0.49    0.12
   6   5  -8    0.32    0.14
  -5  -5   8    0.02    0.13
   5  -5  -8    0.03    0.09
   5   5  -8    0.01    0.11
  -4  -5   8    0.33    0.09
   4  -5  -8    0.24    0.10
   4   5  -8    0.10    0.10
  -3  -5   8    1.04    0.14
   3  -5  -8    0.74    0.13
   3   5  -8    0.90    0.14
   2  -5  -8   85.99    2.18
  -2  -5   8   87.78    2.18
   2   5  -8   85.85    2.19
   1  -5  -8    8.72    0.34
  -1  -5   8    7.78    0.33
   1   5  -8    7.71    0.33
  -1   5   8    8.32    0.32
  -1   5   8    8.15    0.27
   0  -5   8   40.93    1.11
   0  -5  -8   42.17    1.12
   0  -5  -8   40.51    1.14
   0  -5  -8   41.38    1.15
   0  -5   8   41.63    1.03
   0   5   8   41.57    1.11
   0   5  -8   40.26    1.08
   0   5   8   40.80    1.14
   1  -5   8   12.47    0.41
  -1  -5  -8   11.81    0.45
   1  -5   8   12.54    0.35
  -1  -5  -8   12.92    0.43
  -1  -5  -8   12.32    0.48
   1   5   8   11.99    0.45
   1   5   8   12.13    0.43
   2  -5   8    0.02    0.05
   2  -5   8    0.01    0.06
   2  -5   8    0.03    0.07
  -2  -5  -8    0.08    0.10
  -2  -5  -8   -0.03    0.08
  -2  -5  -8   -0.03    0.06
   2   5   8   -0.01    0.08
  -3  -5  -8    6.41    0.25
  -3  -5  -8    6.20    0.34
   3  -5   8    6.50    0.23
  -3  -5  -8    6.56    0.36
   3  -5   8    6.66    0.24
   3   5   8    6.90    0.31
  -4  -5  -8   14.55    0.62
  -4  -5  -8   15.62    0.59
   4   5   8   14.75    0.51
  -5  -5  -8    1.21    0.22
  -5  -5  -8    1.65    0.23
   5   5   8    1.16    0.16
  -6  -5  -8    3.49    0.36
  -6  -5  -8    3.34    0.33
   6   5   8    3.97    0.25
  -7  -5  -8    7.64    0.51
   7   5   8    7.29    0.35
  -8  -5  -8   -0.05    0.15
   8   5   8    0.20    0.13
   9   5   8    0.01    0.12
   9  -6  -8    0.44    0.15
   9   6  -8    0.37    0.19
   8  -6  -8    0.13    0.11
  -8  -6   8    0.14    0.20
   8   6  -8    0.04    0.14
  -7  -6   8   -0.08    0.14
   7  -6  -8    0.05    0.11
   7   6  -8   -0.06    0.12
  -6  -6   8    1.71    0.28
   6  -6  -8    1.66    0.19
   6   6  -8    2.00    0.24
   5  -6  -8   18.42    0.62
  -5  -6   8   19.58    0.80
   5   6  -8   19.02    0.68
   4  -6  -8    4.47    0.26
   4   6  -8    4.94    0.30
   3  -6  -8    2.11    0.20
  -3  -6   8    2.20    0.19
   3   6  -8    1.93    0.20
   2  -6  -8   17.13    0.58
  -2  -6   8   18.61    0.58
   2   6  -8   18.33    0.59
  -2   6   8   15.57    0.51
   1  -6  -8    0.46    0.13
  -1  -6   8    0.30    0.08
   1  -6  -8    0.34    0.11
   1  -6  -8    0.28    0.10
  -1  -6   8    0.25    0.10
   1   6  -8    0.09    0.09
  -1   6   8    0.04    0.08
   0  -6  -8    2.17    0.22
   0  -6   8    2.11    0.15
   0  -6   8    1.96    0.18
   0  -6  -8    1.81    0.18
   0  -6  -8    2.05    0.15
   0   6   8    2.34    0.19
   0   6  -8    1.98    0.16
   0   6   8    1.90    0.16
   1  -6   8   41.20    1.13
  -1  -6  -8   43.32    1.15
  -1  -6  -8   40.94    1.22
   1  -6   8   42.87    1.07
  -1  -6  -8   42.57    1.21
   1   6   8   41.81    1.16
  -2  -6  -8   13.69    0.54
  -2  -6  -8   13.08    0.53
   2  -6   8   15.05    0.42
   2  -6   8   13.22    0.45
   2  -6   8   13.20    0.45
  -2  -6  -8   14.01    0.47
   2   6   8   13.42    0.49
  -3  -6  -8    0.25    0.12
   3  -6   8   -0.03    0.06
  -3  -6  -8    0.08    0.06
  -3  -6  -8    0.23    0.12
   3  -6   8    0.12    0.07
   3   6   8   -0.04    0.09
   4  -6   8    0.38    0.08
   4  -6   8    0.46    0.08
  -4  -6  -8    0.66    0.18
  -4  -6  -8    0.42    0.15
   4   6   8    0.49    0.13
  -5  -6  -8    0.49    0.16
  -5  -6  -8    0.05    0.14
   5   6   8    0.07    0.11
  -6  -6  -8    6.33    0.41
  -6  -6  -8    5.80    0.44
   6   6   8    6.15    0.33
  -7  -6  -8    0.14    0.17
   7   6   8   -0.02    0.11
  -8  -6  -8    1.58    0.30
   8   6   8    1.58    0.21
   9   6   8   -0.02    0.13
   9  -7  -8    0.13    0.15
   9   7  -8    0.34    0.19
   8  -7  -8    1.02    0.17
  -8  -7   8    0.51    0.22
   8   7  -8    0.79    0.21
  -7  -7   8    3.99    0.44
   7  -7  -8    4.15    0.27
   7   7  -8    3.63    0.34
   6  -7  -8    0.37    0.13
  -6  -7   8    0.64    0.21
   6   7  -8    0.72    0.17
  -5  -7   8    0.80    0.21
   5  -7  -8    0.85    0.16
   5   7  -8    0.63    0.16
   4  -7  -8    0.68    0.14
   4   7  -8    0.43    0.15
  -3  -7   8    2.07    0.20
   3  -7  -8    1.67    0.19
   3   7  -8    1.81    0.21
   2  -7  -8    0.04    0.10
  -2  -7   8    0.00    0.08
   2  -7  -8    0.23    0.10
  -2  -7   8    0.17    0.09
   2   7  -8    0.29    0.11
   1  -7  -8    5.10    0.21
  -1  -7   8    4.70    0.25
   1  -7  -8    4.98    0.28
   1  -7  -8    4.83    0.31
  -1  -7   8    4.75    0.27
  -1   7   8    5.01    0.26
   1   7  -8    4.67    0.26
   0  -7  -8    2.15    0.24
   0  -7  -8    2.08    0.20
   0  -7   8    2.38    0.18
   0  -7   8    2.66    0.20
   0  -7  -8    2.22    0.17
   0   7  -8    2.43    0.19
   0   7   8    2.06    0.20
   1  -7   8    2.29    0.16
  -1  -7  -8    2.00    0.23
   1  -7   8    2.10    0.19
  -1  -7  -8    1.97    0.19
  -1  -7  -8    1.83    0.19
   1   7   8    2.09    0.20
   2  -7   8    0.41    0.09
  -2  -7  -8    0.29    0.13
  -2  -7  -8    0.33    0.12
   2  -7   8    0.33    0.10
  -2  -7  -8    0.40    0.10
   2   7   8    0.37    0.12
  -3  -7  -8    0.08    0.12
  -3  -7  -8    0.02    0.11
   3  -7   8    0.05    0.08
   3  -7   8    0.27    0.09
   3   7   8    0.07    0.11
  -4  -7  -8    0.05    0.12
   4  -7   8    0.05    0.07
  -4  -7  -8   -0.12    0.11
   4   7   8    0.13    0.11
  -5  -7  -8    0.19    0.15
  -5  -7  -8    0.19    0.16
   5  -7   8    0.12    0.07
   5   7   8    0.21    0.12
  -6  -7  -8   -0.08    0.15
  -6  -7  -8    0.09    0.15
   6   7   8    0.16    0.13
  -7  -7  -8    1.22    0.28
   7   7   8    1.01    0.19
  -8  -7  -8   -0.09    0.19
   8   7   8    0.25    0.14
   9   7   8    0.03    0.14
   8  -8  -8   -0.06    0.13
   8   8  -8    0.06    0.16
  -7  -8   8    0.46    0.22
   7  -8  -8    0.34    0.15
   7   8  -8    0.27    0.17
   6  -8  -8    2.20    0.23
  -6  -8   8    2.38    0.34
   6   8  -8    2.64    0.29
  -5  -8   8    1.80    0.29
   5  -8  -8    2.35    0.23
   5   8  -8    1.83    0.25
   4  -8  -8    8.24    0.39
   4   8  -8    8.33    0.42
  -3  -8   8    3.21    0.24
   3  -8  -8    2.61    0.24
   3   8  -8    2.31    0.25
   2  -8  -8    9.90    0.44
  -2  -8   8   10.91    0.44
   2  -8  -8   10.96    0.45
   2  -8  -8    9.88    0.49
  -2  -8   8   10.43    0.44
   2   8  -8   10.32    0.44
   1  -8  -8    5.98    0.36
   1  -8  -8    5.87    0.25
  -1  -8   8    5.76    0.30
  -1  -8   8    6.22    0.33
   1  -8  -8    6.50    0.33
   1   8  -8    6.63    0.33
   0  -8   8    1.52    0.18
   0  -8  -8    1.28    0.17
   0  -8  -8    1.16    0.15
   0  -8  -8    1.13    0.20
   0  -8   8    1.14    0.15
   0   8   8    1.08    0.16
  -1  -8  -8   -0.09    0.09
   1  -8   8    0.20    0.10
  -1  -8  -8   -0.14    0.08
   1  -8   8   -0.03    0.08
  -1  -8  -8   -0.07    0.08
   1   8   8    0.03    0.10
  -2  -8  -8    0.01    0.11
   2  -8   8    0.14    0.10
   2  -8   8    0.10    0.09
  -2  -8  -8   -0.03    0.09
  -2  -8  -8    0.01    0.11
   2   8   8    0.09    0.11
  -3  -8  -8    0.69    0.19
   3  -8   8    0.48    0.12
   3  -8   8    0.49    0.12
  -3  -8  -8    0.39    0.15
   3   8   8    0.63    0.15
   4  -8   8    0.01    0.10
  -4  -8  -8    0.21    0.14
   4  -8   8    0.09    0.10
  -4  -8  -8   -0.02    0.14
   4   8   8    0.06    0.11
  -5  -8  -8    0.22    0.17
  -5  -8  -8    0.20    0.16
   5  -8   8    0.31    0.11
   5   8   8    0.31    0.15
   6  -8   8    1.63    0.15
  -6  -8  -8    1.11    0.24
  -6  -8  -8    1.62    0.29
   6   8   8    1.16    0.21
   7  -8   8    2.42    0.16
  -7  -8  -8    2.63    0.37
  -7  -8  -8    1.64    0.29
   7   8   8    2.05    0.26
   8   8   8    0.25    0.16
   8  -9  -8    0.04    0.14
   8   9  -8    0.11    0.18
   7  -9  -8    0.08    0.12
  -7  -9   8    0.15    0.20
   7   9  -8    0.00    0.17
  -6  -9   8    0.61    0.21
   6  -9  -8    0.52    0.16
   6   9  -8    0.06    0.15
  -5  -9   8    2.05    0.31
   5  -9  -8    2.02    0.24
   5   9  -8    2.16    0.27
   4  -9  -8    2.90    0.26
   4   9  -8    2.75    0.28
   3  -9  -8    5.53    0.33
   3  -9  -8    5.80    0.34
  -3  -9   8    5.70    0.33
   3   9  -8    5.32    0.34
  -2  -9   8    8.58    0.41
   2  -9  -8    8.35    0.41
   2  -9  -8    8.44    0.47
  -2  -9   8    7.87    0.40
   2   9  -8    8.55    0.41
  -1  -9   8    3.76    0.28
  -1  -9   8    4.08    0.27
   1  -9  -8    3.71    0.35
   1  -9  -8    3.78    0.29
   0  -9   8    0.16    0.11
   0  -9   8   -0.01    0.11
   0  -9  -8    0.29    0.14
   0  -9  -8    0.10    0.11
   0  -9  -8    0.04    0.09
   1  -9   8   10.56    0.42
   1  -9   8   10.38    0.45
  -1  -9  -8   10.82    0.46
  -1  -9  -8   10.51    0.51
  -1  -9  -8    9.88    0.45
   1   9   8    9.76    0.45
   2  -9   8    0.09    0.12
  -2  -9  -8    0.13    0.15
  -2  -9  -8   -0.02    0.11
   2  -9   8    0.08    0.10
   2   9   8   -0.04    0.12
  -3  -9  -8    0.29    0.16
  -3  -9  -8    0.33    0.16
   3  -9   8    0.35    0.12
   3   9   8    0.37    0.15
  -4  -9  -8   -0.10    0.13
   4  -9   8   -0.09    0.11
  -4  -9  -8   -0.09    0.14
   4   9   8    0.06    0.13
  -5  -9  -8    0.37    0.19
   5  -9   8    0.25    0.11
  -5  -9  -8    0.04    0.14
   5   9   8    0.19    0.15
   6  -9   8    6.79    0.31
  -6  -9  -8    5.20    0.48
  -6  -9  -8    6.56    0.50
   6   9   8    6.02    0.40
  -7  -9  -8    4.23    0.46
  -7  -9  -8    2.60    0.36
   7  -9   8    3.56    0.23
   7   9   8    3.39    0.34
   8  -9   8    0.91    0.15
   8   9   8    0.88    0.22
   7 -10  -8    0.13    0.15
   7  10  -8    0.08    0.18
   6 -10  -8    0.50    0.17
  -6 -10   8    0.39    0.21
   6  10  -8    0.56    0.20
  -5 -10   8    0.34    0.20
   5 -10  -8    0.06    0.14
   5  10  -8   -0.03    0.15
   4 -10  -8    0.73    0.18
   4 -10  -8    0.87    0.17
  -4 -10   8    0.59    0.21
   4  10  -8    0.73    0.19
   3 -10  -8   -0.05    0.16
  -3 -10   8   -0.09    0.12
   3 -10  -8    0.10    0.13
  -2 -10   8    3.30    0.30
   2 -10  -8    2.29    0.26
  -2 -10   8    2.74    0.28
   2 -10  -8    3.38    0.36
   1 -10  -8    2.82    0.33
   1 -10  -8    3.19    0.29
  -1 -10   8    3.25    0.29
  -1 -10   8    3.26    0.29
   0 -10  -8   23.97    0.79
   0 -10   8   22.61    0.74
   0 -10   8   23.16    0.79
   0 -10  -8   20.55    0.84
   1 -10   8   22.11    0.72
  -1 -10  -8   21.93    0.78
   1 -10   8   21.57    0.76
  -1 -10  -8   22.73    0.77
  -1 -10  -8   21.04    0.84
   2 -10   8   23.84    0.83
  -2 -10  -8   25.56    0.95
  -2 -10  -8   26.52    0.93
   2  10   8   27.00    0.88
  -3 -10  -8    0.03    0.15
   3 -10   8   -0.06    0.11
  -3 -10  -8   -0.12    0.13
   3  10   8    0.04    0.14
   4 -10   8    3.99    0.28
  -4 -10  -8    4.58    0.42
  -4 -10  -8    3.98    0.41
   4  10   8    3.91    0.35
  -5 -10  -8    1.65    0.30
  -5 -10  -8    1.41    0.28
   5 -10   8    1.05    0.17
   5  10   8    1.56    0.25
  -6 -10  -8    1.48    0.29
  -6 -10  -8    2.73    0.38
   6 -10   8    2.08    0.22
   6  10   8    1.83    0.27
   7 -10   8    0.12    0.11
  -7 -10  -8   -0.04    0.18
   7  10   8    0.06    0.16
   6 -11  -8    0.04    0.13
   6 -11  -8    0.21    0.16
   6  11  -8    0.00    0.17
   5 -11  -8    0.11    0.15
   5 -11  -8   -0.03    0.13
  -5 -11   8    0.33    0.20
  -4 -11   8    0.31    0.19
   4 -11  -8    0.54    0.17
   4 -11  -8    0.49    0.22
   3 -11  -8    1.39    0.26
   3 -11  -8    1.68    0.24
  -3 -11   8    1.66    0.26
  -2 -11   8   -0.19    0.12
   2 -11  -8   -0.01    0.13
  -2 -11   8    0.14    0.14
   2 -11  -8   -0.02    0.16
  -1 -11   8   -0.05    0.13
  -1 -11   8    0.07    0.13
   1 -11  -8   -0.14    0.13
   1 -11  -8    0.36    0.16
   0 -11   8    8.91    0.43
   0 -11   8    8.89    0.45
   0 -11  -8    9.21    0.46
   0 -11  -8    7.62    0.49
  -1 -11  -8    5.21    0.46
   1 -11   8    4.67    0.33
  -1 -11  -8    5.49    0.35
   2 -11   8    0.48    0.16
  -2 -11  -8    0.31    0.18
  -2 -11  -8    0.56    0.18
  -3 -11  -8    1.83    0.28
   3 -11   8    1.85    0.24
  -3 -11  -8    2.12    0.31
   3  11   8    1.33    0.24
  -4 -11  -8    3.25    0.38
  -4 -11  -8    2.60    0.35
   4 -11   8    2.66    0.26
   4  11   8    2.71    0.31
  -5 -11  -8    0.65    0.23
   5 -11   8    1.13    0.19
  -5 -11  -8    0.77    0.26
   5  11   8    1.19    0.24
  -6 -11  -8    0.12    0.22
   6 -11   8   -0.03    0.13
  -6 -11  -8   -0.10    0.18
   6  11   8   -0.02    0.16
   5 -12  -8    0.70    0.26
   5 -12  -8    0.80    0.20
  -4 -12   8    0.18    0.18
   4 -12  -8   -0.03    0.14
   4 -12  -8    0.27    0.21
  -3 -12   8    0.84    0.22
   3 -12  -8    1.23    0.27
   3 -12  -8    0.90    0.20
   2 -12  -8    1.94    0.26
   2 -12  -8    1.61    0.29
  -2 -12   8    1.91    0.28
   1 -12  -8    1.78    0.30
  -1 -12   8    1.65    0.25
  -1 -12   8    2.06    0.27
   1 -12  -8    1.89    0.26
   0 -12   8    4.75    0.35
   0 -12  -8    5.44    0.38
   0 -12  -8    5.29    0.46
  -1 -12  -8   -0.01    0.16
   1 -12   8    0.05    0.14
  -2 -12  -8    0.04    0.17
   2 -12   8    0.05    0.14
  -3 -12  -8    8.43    0.56
   4 -12   8    0.28    0.16
  -4 -12  -8    0.13    0.21
  -4 -12  -8   -0.05    0.17
  -5 -12  -8    0.18    0.22
   5 -12   8    0.07    0.14
  -5 -12  -8    0.26    0.19
   5  12   8    0.06    0.19
   4 -13  -8    1.48    0.32
   4 -13  -8    1.26    0.24
  -3 -13   8    2.60    0.33
   3 -13  -8    1.95    0.33
  -3 -13   8    1.82    0.32
   3 -13  -8    2.36    0.30
   2 -13  -8    1.16    0.27
   2 -13  -8    1.71    0.27
  -1 -13   8   15.72    0.69
   1 -13  -8   15.36    0.76
   1 -13  -8   16.44    0.70
   0 -13   8    3.66    0.36
   0 -13  -8    3.38    0.40
  -1 -13  -8    1.79    0.31
   1 -13   8    0.95    0.22
   2 -13   8    0.60    0.19
  -2 -13  -8    0.88    0.26
   3 -13   8    0.25    0.16
  -3 -13  -8    0.34    0.21
   4 -13   8    2.52    0.31
  -4 -13  -8    2.38    0.36
   2 -14  -8    0.14    0.20
  -2 -14   8    0.17    0.21
   2 -14  -8    0.00    0.17
   1 -14  -8    0.11    0.17
   1 -14  -8    0.07    0.20
   0 -14  -8    6.09    0.55
   0 -14   8    5.08    0.44
   1 -14   8    0.81    0.23
  -1 -14  -8    0.93    0.26
   2 -14   8    0.44    0.20
  -2 -14  -8   -0.02    0.19
  10   0  -9   -0.02    0.14
   9   0  -9    7.63    0.38
  -9   0   9    8.63    0.50
  -8   0   9    0.06    0.15
   8   0  -9    0.17    0.12
   7   0  -9    2.79    0.23
  -7   0   9    3.22    0.30
  -6   0   9   -0.01    0.10
   6   0  -9   -0.06    0.09
   5   0  -9    0.87    0.13
  -5   0   9    0.82    0.15
   4   0  -9    0.12    0.08
  -3   0   9   -0.06    0.04
   3   0  -9    0.07    0.07
  -2   0   9    0.05    0.06
   2   0  -9    0.10    0.07
   1   0  -9   33.89    0.90
  -1   0   9   32.90    0.88
   0   0   9    0.02    0.05
   0   0  -9    0.05    0.06
   1   0   9    4.16    0.18
  -1   0  -9    4.30    0.17
   2   0   9    0.00    0.05
   2   0   9   -0.01    0.05
  -2   0  -9    0.06    0.06
   3   0   9   16.28    0.44
  -3   0  -9   16.48    0.49
   3   0   9   15.90    0.43
  10  -1  -9   -0.12    0.12
  10   1  -9    0.15    0.15
   9  -1  -9    2.26    0.23
  -9  -1   9    2.64    0.34
   9   1  -9    2.67    0.25
   8  -1  -9    0.79    0.15
  -8  -1   9    0.92    0.22
   8   1  -9    1.14    0.17
  -8   1   9    0.58    0.18
   7  -1  -9    0.27    0.11
  -7  -1   9    0.49    0.17
  -7   1   9    0.14    0.13
   7   1  -9   -0.04    0.11
  -6  -1   9    0.32    0.13
   6  -1  -9    0.34    0.11
  -6   1   9    0.30    0.12
   6   1  -9    0.10    0.10
  -5  -1   9    3.64    0.27
   5  -1  -9    3.66    0.21
   5   1  -9    3.68    0.22
  -5   1   9    3.54    0.24
   4  -1  -9    9.53    0.35
   4   1  -9    9.61    0.37
  -3  -1   9   26.41    0.71
   3  -1  -9   26.68    0.74
  -3   1   9   26.70    0.68
   3   1  -9   24.44    0.74
   2  -1  -9    1.99    0.15
  -2  -1   9    2.15    0.14
   2   1  -9    2.10    0.15
  -2   1   9    1.95    0.13
   1  -1  -9    0.53    0.10
  -1  -1   9    0.41    0.08
  -1   1   9    0.55    0.09
   1   1  -9    0.45    0.09
   0  -1  -9    3.14    0.17
   0  -1   9    3.50    0.17
   0   1  -9    3.79    0.17
   1  -1   9   27.68    0.73
  -1  -1  -9   27.55    0.73
  -1  -1  -9   28.03    0.72
   1  -1   9   26.43    0.73
   1   1   9   27.74    0.83
   1   1   9   27.35    0.74
  -1   1  -9   26.82    0.67
  -1   1  -9   26.79    0.69
   2  -1   9    7.06    0.24
  -2  -1  -9    7.25    0.27
   2  -1   9    6.96    0.24
   2   1   9    7.62    0.26
   2   1   9    7.50    0.26
   2   1   9    7.19    0.26
   3  -1   9   17.37    0.45
  -3  -1  -9   18.06    0.55
   3  -1   9   17.84    0.45
   3   1   9   17.39    0.49
   3   1   9   17.08    0.49
   4   1   9    0.12    0.05
   4   1   9    0.18    0.05
  -5  -1  -9    5.04    0.34
  -6  -1  -9    1.80    0.26
  -7  -1  -9    0.23    0.17
  -8  -1  -9    0.02    0.15
 -10  -2   9    0.08    0.20
  10  -2  -9    0.23    0.14
  10   2  -9   -0.09    0.14
  -9  -2   9    0.41    0.20
   9  -2  -9    0.36    0.13
   9   2  -9    0.31    0.15
   8  -2  -9    1.00    0.16
  -8  -2   9    0.85    0.23
   8   2  -9    0.70    0.16
  -7  -2   9   48.10    1.55
   7  -2  -9   48.56    1.31
  -7   2   9   49.58    1.45
   7   2  -9   49.59    1.36
   6  -2  -9    0.05    0.09
  -6  -2   9   -0.02    0.11
  -6   2   9    0.02    0.09
   6   2  -9   -0.03    0.10
   5  -2  -9    2.01    0.17
  -5  -2   9    2.17    0.23
   5   2  -9    2.01    0.19
  -5   2   9    2.00    0.18
  -4  -2   9    3.01    0.16
   4  -2  -9    3.70    0.20
   4  -2  -9    3.38    0.19
   4   2  -9    3.09    0.20
  -4   2   9    3.07    0.18
  -3  -2   9    9.64    0.33
   3  -2  -9    9.13    0.34
   3   2  -9    9.11    0.36
  -2  -2   9   10.06    0.34
   2  -2  -9    9.72    0.35
   2   2  -9    9.99    0.36
  -2   2   9    9.17    0.32
  -1  -2   9    6.49    0.26
   1  -2  -9    6.17    0.26
  -1   2   9    6.22    0.25
   1   2  -9    6.61    0.27
   0  -2  -9    0.05    0.07
   0  -2   9    0.02    0.05
   0   2   9    0.12    0.06
   0   2  -9    0.04    0.06
   0   2   9    0.16    0.07
   1  -2   9   20.44    0.58
  -1  -2  -9   20.80    0.60
  -1  -2  -9   21.17    0.58
   1  -2   9   19.69    0.58
  -1   2  -9   20.71    0.54
   1   2   9   20.86    0.66
   1   2   9   21.44    0.60
  -2  -2  -9   66.47    1.67
   2  -2   9   66.74    1.62
  -2  -2  -9   67.50    1.61
   2  -2   9   65.72    1.56
   2  -2   9   65.42    1.63
   2   2   9   67.50    1.67
  -3  -2  -9    0.31    0.11
  -3  -2  -9    0.25    0.09
   3   2   9    0.21    0.07
   3   2   9    0.28    0.07
  -4  -2  -9    0.11    0.11
  -4  -2  -9    0.03    0.08
   4   2   9    0.10    0.06
   4   2   9    0.03    0.06
  -5  -2  -9    4.26    0.33
   5   2   9    4.61    0.20
   5   2   9    4.71    0.20
  -6  -2  -9    9.28    0.52
   6   2   9    9.67    0.32
  -7  -2  -9    4.80    0.39
   7   2   9    4.36    0.21
  -8  -2  -9    3.60    0.41
   8   2   9    3.68    0.20
  -9  -2  -9    1.31    0.30
   9   2   9    1.84    0.16
  10   2   9    0.62    0.13
  10  -3  -9    1.57    0.21
 -10  -3   9    1.77    0.33
  10   3  -9    1.50    0.23
  -9  -3   9    0.78    0.23
   9  -3  -9    0.55    0.15
   9   3  -9    0.57    0.17
  -8  -3   9    0.57    0.21
   8  -3  -9    0.64    0.14
   8   3  -9    0.65    0.17
   7  -3  -9   22.20    0.69
  -7  -3   9   22.10    0.88
   7   3  -9   22.55    0.75
   6  -3  -9   12.40    0.44
  -6  -3   9   11.79    0.57
   6   3  -9   12.36    0.49
  -6   3   9   12.79    0.46
  -5  -3   9    4.17    0.31
   5  -3  -9    4.04    0.22
  -5   3   9    3.93    0.21
   5   3  -9    3.57    0.24
   4  -3  -9    0.70    0.11
   4  -3  -9    0.50    0.10
  -4  -3   9    0.80    0.10
  -4   3   9    0.74    0.09
   4   3  -9    0.87    0.14
  -3  -3   9    6.30    0.27
   3  -3  -9    6.57    0.28
   3   3  -9    6.45    0.29
   2  -3  -9   12.16    0.42
  -2  -3   9   12.65    0.42
  -2   3   9   12.06    0.39
   2   3  -9   13.04    0.44
  -1  -3   9   17.06    0.53
   1  -3  -9   17.79    0.54
  -1   3   9   17.75    0.52
   1   3  -9   17.20    0.54
  -1   3   9   17.57    0.53
   0  -3  -9    0.65    0.10
   0  -3   9    0.57    0.10
   0  -3  -9    0.93    0.13
   0   3  -9    0.69    0.10
   0   3   9    0.68    0.10
   0   3   9    0.70    0.10
   0   3  -9    0.79    0.06
  -1  -3  -9   18.35    0.54
  -1  -3  -9   18.29    0.58
   1  -3   9   18.23    0.53
   1  -3   9   17.81    0.53
   1   3   9   18.31    0.56
   1   3   9   19.55    0.61
  -2  -3  -9    3.41    0.23
   2  -3   9    3.44    0.16
  -2  -3  -9    3.46    0.21
   2  -3   9    3.10    0.16
   2   3   9    3.25    0.18
  -3  -3  -9    2.12    0.22
   3  -3   9    2.04    0.10
  -3  -3  -9    1.75    0.18
   3  -3   9    1.92    0.09
   3   3   9    1.85    0.16
  -4  -3  -9    0.89    0.15
  -4  -3  -9    0.76    0.16
   4   3   9    0.86    0.11
   4   3   9    0.99    0.12
  -5  -3  -9    0.02    0.11
   5   3   9    0.25    0.09
  -6  -3  -9    6.59    0.44
   6   3   9    7.33    0.29
  -7  -3  -9    0.74    0.21
   7   3   9    0.50    0.11
  -8  -3  -9   -0.05    0.17
   8   3   9   -0.11    0.08
  -9  -3  -9   -0.04    0.20
   9   3   9    0.21    0.11
  10   3   9   -0.24    0.11
  10  -4  -9    1.83    0.23
  10   4  -9    1.83    0.26
  -9  -4   9    2.34    0.36
   9  -4  -9    2.45    0.23
   9   4  -9    2.48    0.27
   8  -4  -9    4.66    0.27
  -8  -4   9    4.29    0.44
   8   4  -9    4.29    0.31
   7  -4  -9    0.12    0.11
  -7  -4   9    0.25    0.17
   7   4  -9    0.29    0.14
  -6  -4   9    0.21    0.14
   6  -4  -9    0.34    0.12
   6   4  -9    0.29    0.13
   5  -4  -9    0.77    0.13
   5   4  -9    0.85    0.15
  -5   4   9    0.77    0.09
   4  -4  -9    1.44    0.16
  -4  -4   9    1.90    0.14
   4   4  -9    1.61    0.18
  -3  -4   9    0.05    0.08
   3  -4  -9   -0.01    0.08
   3   4  -9    0.00    0.09
   2  -4  -9   25.36    0.75
  -2  -4   9   25.50    0.73
   2   4  -9   25.07    0.75
  -2   4   9   25.40    0.70
  -2   4   9   24.81    0.67
   1  -4  -9    0.95    0.13
  -1  -4   9    0.59    0.11
   1   4  -9    0.62    0.12
  -1   4   9    0.83    0.11
  -1   4   9    0.97    0.09
   0  -4  -9   12.41    0.42
   0  -4  -9   12.22    0.42
   0  -4   9   12.61    0.42
   0  -4  -9   11.89    0.45
   0   4  -9   11.89    0.39
   0   4   9   12.54    0.42
   0   4   9   12.40    0.42
  -1  -4  -9   23.74    0.76
  -1  -4  -9   24.64    0.74
   1  -4   9   24.76    0.69
  -1  -4  -9   24.10    0.69
   1   4   9   23.92    0.75
   1   4   9   24.12    0.71
   2  -4   9    5.98    0.24
  -2  -4  -9    5.90    0.24
  -2  -4  -9    5.83    0.31
   2  -4   9    6.04    0.24
  -2  -4  -9    6.78    0.31
   2   4   9    6.28    0.27
   3  -4   9    0.15    0.06
  -3  -4  -9    0.20    0.10
   3  -4   9    0.08    0.05
  -3  -4  -9    0.18    0.11
   3   4   9    0.13    0.08
  -4  -4  -9    4.65    0.33
  -4  -4  -9    5.96    0.33
   4   4   9    5.65    0.27
  -5  -4  -9    0.35    0.14
  -5  -4  -9    0.30    0.15
   5   4   9    0.26    0.10
  -6  -4  -9    0.37    0.16
   6   4   9    0.41    0.11
  -7  -4  -9    2.07    0.32
   7   4   9    1.79    0.19
  -8  -4  -9   -0.19    0.17
   8   4   9    0.08    0.11
  -9  -4  -9    0.10    0.18
   9   4   9   -0.03    0.11
   9  -5  -9    0.80    0.17
  -9  -5   9    1.35    0.30
   9   5  -9    1.21    0.22
   8  -5  -9    0.80    0.16
  -8  -5   9    0.87    0.24
   8   5  -9    0.92    0.20
  -7  -5   9    1.32    0.26
   7  -5  -9    1.18    0.17
   7   5  -9    1.32    0.21
   6  -5  -9    7.43    0.34
  -6  -5   9    6.97    0.45
   6   5  -9    7.49    0.39
   5  -5  -9    6.19    0.30
   5   5  -9    6.06    0.33
   4  -5  -9    2.59    0.20
  -4  -5   9    2.49    0.19
   4   5  -9    2.20    0.22
   3  -5  -9    7.68    0.33
  -3  -5   9    7.51    0.32
   3   5  -9    7.29    0.35
  -2  -5   9   42.89    1.18
   2  -5  -9   44.39    1.19
   2   5  -9   43.30    1.19
   1  -5  -9    1.07    0.14
  -1  -5   9    1.20    0.14
  -1   5   9    1.15    0.10
   1   5  -9    1.29    0.15
  -1   5   9    1.54    0.15
   0  -5  -9    0.48    0.12
   0  -5   9    0.44    0.10
   0  -5  -9    0.52    0.11
   0   5   9    0.63    0.11
   0   5  -9    0.46    0.10
   0   5   9    0.65    0.11
  -1  -5  -9    3.67    0.25
   1  -5   9    4.41    0.21
  -1  -5  -9    3.07    0.21
   1  -5   9    3.62    0.14
  -1  -5  -9    3.28    0.22
   1   5   9    3.83    0.22
   2  -5   9   17.19    0.54
  -2  -5  -9   17.63    0.65
   2  -5   9   18.36    0.55
   2  -5   9   18.33    0.47
  -2  -5  -9   19.42    0.64
  -2  -5  -9   18.59    0.56
   2   5   9   18.77    0.59
  -3  -5  -9    0.06    0.10
  -3  -5  -9    0.18    0.11
   3  -5   9    0.16    0.07
   3  -5   9    0.13    0.07
  -3  -5  -9    0.16    0.07
   3   5   9    0.13    0.09
   4  -5   9    0.13    0.05
   4  -5   9    0.06    0.05
  -4  -5  -9    0.08    0.12
  -4  -5  -9    0.00    0.10
   4   5   9    0.25    0.10
  -5  -5  -9    0.42    0.16
  -5  -5  -9    0.35    0.15
   5   5   9    0.47    0.12
  -6  -5  -9   13.91    0.62
  -6  -5  -9   13.99    0.68
   6   5   9   13.99    0.51
  -7  -5  -9   -0.05    0.14
   7   5   9    0.17    0.12
  -8  -5  -9    0.55    0.22
   8   5   9    0.67    0.15
   9   5   9    0.04    0.12
   9  -6  -9   -0.01    0.12
   9   6  -9   -0.16    0.15
   8  -6  -9    5.95    0.33
  -8  -6   9    6.17    0.50
   8   6  -9    6.08    0.40
   7  -6  -9    1.45    0.19
  -7  -6   9    1.38    0.27
   7   6  -9    1.78    0.25
  -6  -6   9    7.83    0.50
   6  -6  -9    7.60    0.36
   6   6  -9    8.06    0.41
   5  -6  -9    7.20    0.34
  -5  -6   9    6.33    0.43
   5   6  -9    6.39    0.36
   4  -6  -9    0.01    0.10
   4   6  -9    0.03    0.10
   3  -6  -9    0.93    0.15
  -3  -6   9    1.57    0.17
   3   6  -9    1.29    0.18
   2  -6  -9   27.40    0.84
  -2  -6   9   28.54    0.84
   2   6  -9   27.37    0.84
   1  -6  -9    9.02    0.38
  -1  -6   9    9.62    0.38
   1  -6  -9    9.30    0.42
   1  -6  -9    8.87    0.38
  -1   6   9    9.83    0.36
   1   6  -9    9.00    0.37
   0  -6   9   10.15    0.39
   0  -6  -9    9.33    0.36
   0  -6  -9    9.86    0.44
   0  -6   9    9.91    0.33
   0  -6  -9    8.96    0.38
   0   6   9    9.68    0.37
   0   6  -9   10.13    0.36
   0   6   9    9.44    0.38
   1  -6   9    1.18    0.10
  -1  -6  -9    1.16    0.18
   1  -6   9    1.14    0.14
  -1  -6  -9    0.85    0.14
  -1  -6  -9    0.85    0.14
   1   6   9    1.03    0.15
  -2  -6  -9    7.16    0.30
   2  -6   9    6.73    0.23
  -2  -6  -9    6.41    0.36
  -2  -6  -9    6.64    0.35
   2  -6   9    6.17    0.28
   2  -6   9    6.52    0.29
   2   6   9    6.52    0.32
  -3  -6  -9   12.40    0.52
   3  -6   9   12.39    0.38
   3  -6   9   12.13    0.40
  -3  -6  -9   11.86    0.53
   3   6   9   11.59    0.46
  -4  -6  -9    2.21    0.26
  -4  -6  -9    1.91    0.24
   4  -6   9    2.00    0.14
   4   6   9    1.73    0.19
  -5  -6  -9    6.64    0.40
  -5  -6  -9    7.39    0.45
   5   6   9    6.89    0.35
  -6  -6  -9   18.09    0.74
  -6  -6  -9   17.40    0.80
   6   6   9   17.63    0.63
  -7  -6  -9    1.96    0.32
   7   6   9    1.44    0.20
  -8  -6  -9    0.17    0.21
   8   6   9    0.08    0.13
   9   6   9    0.53    0.17
   9  -7  -9    0.86    0.19
   9   7  -9    0.73    0.22
  -8  -7   9    0.45    0.22
   8  -7  -9    0.76    0.16
   8   7  -9    0.59    0.20
   7  -7  -9    0.21    0.13
  -7  -7   9    0.39    0.21
   7   7  -9    0.25    0.16
   6  -7  -9    0.40    0.13
  -6  -7   9    0.39    0.19
   6   7  -9    0.36    0.15
  -5  -7   9    0.80    0.21
   5  -7  -9    0.99    0.17
   5   7  -9    1.01    0.20
   4  -7  -9   18.10    0.64
   4   7  -9   19.58    0.68
  -3  -7   9   23.63    0.74
   3  -7  -9   23.20    0.75
   3   7  -9   21.78    0.75
  -2  -7   9    1.82    0.20
   2  -7  -9    1.76    0.19
   2   7  -9    1.89    0.20
   1  -7  -9    8.35    0.38
  -1  -7   9    8.95    0.38
  -1  -7   9    8.83    0.35
   1  -7  -9    8.17    0.42
  -1   7   9    8.16    0.35
   1   7  -9    8.68    0.37
   0  -7  -9    0.30    0.10
   0  -7  -9    0.13    0.09
   0  -7  -9    0.39    0.14
   0  -7   9    0.36    0.11
   0  -7   9    0.34    0.09
   0   7  -9    0.22    0.10
   0   7   9    0.22    0.10
   1  -7   9    0.10    0.09
   1  -7   9    0.18    0.07
  -1  -7  -9    0.03    0.09
  -1  -7  -9    0.16    0.10
  -1  -7  -9   -0.03    0.09
   1   7   9    0.16    0.10
   2  -7   9    0.22    0.08
   2  -7   9    0.22    0.09
  -2  -7  -9    0.13    0.12
  -2  -7  -9    0.13    0.09
  -2  -7  -9    0.01    0.09
   2   7   9    0.35    0.12
  -3  -7  -9    7.20    0.40
  -3  -7  -9    7.72    0.41
   3  -7   9    7.44    0.31
   3  -7   9    7.36    0.29
   3   7   9    7.49    0.37
   4  -7   9    0.88    0.12
  -4  -7  -9    1.13    0.21
  -4  -7  -9    0.82    0.19
   4   7   9    0.74    0.16
  -5  -7  -9    3.21    0.34
  -5  -7  -9    3.48    0.37
   5  -7   9    3.90    0.20
   5   7   9    3.34    0.29
   6  -7   9    0.19    0.07
  -6  -7  -9    0.02    0.15
  -6  -7  -9    0.03    0.13
   6   7   9    0.08    0.13
  -7  -7  -9    3.09    0.39
   7   7   9    3.66    0.31
  -8  -7  -9    0.45    0.24
   8   7   9    0.31    0.15
   9   7   9    3.71    0.34
   8  -8  -9    0.26    0.15
   8   8  -9   -0.01    0.16
  -7  -8   9    0.78    0.25
   7  -8  -9    0.64    0.17
   7   8  -9    0.72    0.21
   6  -8  -9    0.55    0.15
  -6  -8   9    0.25    0.19
   6   8  -9    0.34    0.16
  -5  -8   9    2.75    0.34
   5  -8  -9    3.39    0.28
   5   8  -9    3.08    0.30
   4  -8  -9    1.49    0.20
   4   8  -9    1.41    0.21
   3  -8  -9    2.22    0.23
  -3  -8   9    2.90    0.25
   3   8  -9    2.32    0.25
   2  -8  -9    0.96    0.17
  -2  -8   9    1.30    0.18
   2  -8  -9    1.24    0.18
   2  -8  -9    1.72    0.24
  -2  -8   9    1.32    0.18
   2   8  -9    1.61    0.20
  -1  -8   9   23.81    0.71
   1  -8  -9   22.09    0.75
   1  -8  -9   21.73    0.81
   1  -8  -9   22.20    0.67
  -1  -8   9   23.64    0.76
   1   8  -9   23.02    0.73
   0  -8   9   10.04    0.39
   0  -8  -9    9.92    0.40
   0  -8   9    9.70    0.43
   0  -8  -9   10.55    0.50
   0  -8  -9   10.23    0.44
   0   8   9   11.01    0.44
   1  -8   9    1.81    0.20
  -1  -8  -9    1.47    0.22
   1  -8   9    2.01    0.18
  -1  -8  -9    1.95    0.21
  -1  -8  -9    1.85    0.20
   1   8   9    1.78    0.21
  -2  -8  -9    0.14    0.12
   2  -8   9   -0.06    0.08
  -2  -8  -9   -0.12    0.11
   2  -8   9    0.11    0.10
  -2  -8  -9    0.09    0.10
   2   8   9   -0.08    0.10
  -3  -8  -9    0.76    0.18
  -3  -8  -9    0.73    0.18
   3  -8   9    0.84    0.14
   3   8   9    1.14    0.19
  -4  -8  -9    1.21    0.23
   4  -8   9    1.30    0.16
  -4  -8  -9    1.33    0.24
   4   8   9    1.18    0.19
   5  -8   9    0.10    0.09
  -5  -8  -9    0.03    0.14
  -5  -8  -9   -0.04    0.12
   5   8   9    0.18    0.13
  -6  -8  -9    1.26    0.25
   6  -8   9    1.30    0.15
  -6  -8  -9    0.84    0.25
   6   8   9    1.36    0.22
   7  -8   9    0.07    0.08
  -7  -8  -9    0.28    0.20
  -7  -8  -9    0.23    0.16
   7   8   9    0.00    0.14
   8   8   9    0.32    0.16
   8  -9  -9    0.60    0.19
   8   9  -9    0.58    0.23
   7  -9  -9    0.11    0.14
   7   9  -9    0.23    0.18
  -6  -9   9    0.78    0.24
   6  -9  -9    1.23    0.21
   6   9  -9    1.34    0.24
  -5  -9   9    0.55    0.21
   5  -9  -9    0.41    0.16
   5   9  -9    0.64    0.18
   4  -9  -9    0.15    0.12
   4   9  -9    0.19    0.15
   3  -9  -9   22.34    0.77
  -3  -9   9   22.58    0.77
   3  -9  -9   22.49    0.78
   3   9  -9   22.40    0.78
   2  -9  -9    0.93    0.18
   2  -9  -9    1.06    0.22
  -2  -9   9    0.85    0.17
  -2  -9   9    0.92    0.17
   1  -9  -9   10.88    0.55
  -1  -9   9   11.04    0.48
  -1  -9   9   11.86    0.46
   1  -9  -9   10.50    0.48
   0  -9  -9   16.78    0.57
   0  -9   9   15.80    0.60
   0  -9   9   15.60    0.55
   0  -9  -9   16.11    0.61
   0  -9  -9   15.83    0.67
  -1  -9  -9    3.41    0.34
  -1  -9  -9    3.52    0.26
   1  -9   9    2.53    0.25
   1  -9   9    3.13    0.24
  -1  -9  -9    3.27    0.29
   1   9   9    2.83    0.27
   2  -9   9    0.98    0.17
  -2  -9  -9    1.14    0.22
  -2  -9  -9    0.85    0.18
   2   9   9    0.83    0.18
  -3  -9  -9    2.13    0.27
  -3  -9  -9    2.77    0.33
   3  -9   9    2.03    0.21
   3   9   9    2.49    0.26
  -4  -9  -9    0.91    0.22
   4  -9   9    0.90    0.16
  -4  -9  -9    0.79    0.22
   4   9   9    1.25    0.21
   5  -9   9    0.16    0.12
  -5  -9  -9    0.11    0.18
  -5  -9  -9    0.18    0.17
   5   9   9    0.09    0.15
  -6  -9  -9    1.72    0.31
   6  -9   9    1.18    0.17
  -6  -9  -9    1.63    0.29
   6   9   9    1.48    0.24
   7  -9   9    0.82    0.14
  -7  -9  -9    0.31    0.21
  -7  -9  -9    0.54    0.22
   7   9   9    0.74    0.20
   8  -9   9    1.25    0.16
   8   9   9    1.44    0.26
   7 -10  -9    0.21    0.16
   7  10  -9    0.20    0.19
   6 -10  -9    0.71    0.18
  -6 -10   9    0.34    0.21
   6  10  -9    0.69    0.21
  -5 -10   9    0.30    0.18
   5 -10  -9    0.36    0.16
   5  10  -9    0.15    0.17
   4 -10  -9    2.66    0.28
   4 -10  -9    2.59    0.27
   4  10  -9    2.98    0.31
   3 -10  -9    0.12    0.13
   3 -10  -9   -0.06    0.15
  -2 -10   9    0.27    0.14
   2 -10  -9    0.58    0.20
   2 -10  -9    0.18    0.14
  -2 -10   9    0.46    0.16
  -1 -10   9    1.39    0.21
   1 -10  -9    1.08    0.20
  -1 -10   9    1.35    0.19
   1 -10  -9    0.62    0.21
   0 -10  -9    3.08    0.34
   0 -10   9    2.74    0.27
   0 -10   9    3.26    0.27
   0 -10  -9    3.17    0.30
   1 -10   9   21.47    0.76
  -1 -10  -9   21.44    0.78
  -1 -10  -9   23.22    0.78
  -1 -10  -9   21.89    0.85
  -2 -10  -9    0.91    0.22
   2 -10   9    1.10    0.21
  -2 -10  -9    0.91    0.20
   2  10   9    0.89    0.20
   3 -10   9    4.85    0.32
  -3 -10  -9    3.78    0.40
  -3 -10  -9    3.66    0.36
   3  10   9    3.73    0.33
   4 -10   9    0.08    0.12
  -4 -10  -9    0.21    0.17
  -4 -10  -9    0.05    0.16
   4  10   9    0.00    0.14
  -5 -10  -9    3.89    0.42
   5 -10   9    3.08    0.27
  -5 -10  -9    3.54    0.39
   5  10   9    3.48    0.34
  -6 -10  -9    0.55    0.23
   6 -10   9    0.42    0.14
  -6 -10  -9    0.40    0.21
   6  10   9    0.18    0.18
   7 -10   9    0.16    0.12
  -7 -10  -9    0.38    0.21
   7  10   9    0.13    0.19
   6 -11  -9    0.13    0.16
   6 -11  -9    0.03    0.15
   6  11  -9   -0.04    0.17
   5 -11  -9    3.47    0.33
   5 -11  -9    3.52    0.32
  -5 -11   9    3.18    0.40
   4 -11  -9   -0.01    0.17
   4 -11  -9    0.02    0.13
  -4 -11   9    0.00    0.15
   3 -11  -9    0.09    0.14
   3 -11  -9    0.50    0.21
   2 -11  -9    0.70    0.19
  -2 -11   9    0.94    0.20
  -2 -11   9    0.96    0.20
   2 -11  -9    0.63    0.22
   1 -11  -9    4.08    0.41
  -1 -11   9    3.92    0.34
  -1 -11   9    3.73    0.33
   1 -11  -9    4.05    0.35
   0 -11  -9    0.21    0.17
   0 -11   9   -0.01    0.13
   0 -11  -9   -0.12    0.12
  -1 -11  -9    6.92    0.47
   1 -11   9    7.35    0.41
  -2 -11  -9    0.84    0.22
   2 -11   9    1.05    0.20
  -2 -11  -9    0.99    0.21
  -3 -11  -9    1.74    0.28
   3 -11   9    1.23    0.22
  -3 -11  -9    2.30    0.32
   3  11   9    2.22    0.29
  -4 -11  -9   -0.02    0.18
   4 -11   9   -0.12    0.12
  -4 -11  -9   -0.07    0.13
   4  11   9    0.19    0.17
  -5 -11  -9    0.04    0.19
   5 -11   9    0.06    0.13
  -5 -11  -9    0.06    0.17
   5  11   9    0.24    0.18
   6 -11   9    1.22    0.20
  -6 -11  -9    1.38    0.31
  -6 -11  -9    0.95    0.26
   6  11   9    1.28    0.26
   5 -12  -9   -0.05    0.14
   5 -12  -9   -0.16    0.18
   4 -12  -9   -0.22    0.17
   4 -12  -9    0.12    0.16
  -4 -12   9    0.28    0.20
   3 -12  -9    0.01    0.14
   3 -12  -9    0.16    0.19
   2 -12  -9    3.32    0.33
  -2 -12   9    3.63    0.35
   2 -12  -9    3.44    0.40
   1 -12  -9    6.15    0.46
  -1 -12   9    6.05    0.40
   1 -12  -9    6.44    0.41
   0 -12   9    0.06    0.15
   0 -12  -9   -0.16    0.15
   0 -12  -9    0.22    0.16
   1 -12   9    0.08    0.15
  -1 -12  -9    0.25    0.18
  -2 -12  -9    1.08    0.26
   2 -12   9    0.76    0.19
   3 -12   9    0.69    0.19
  -3 -12  -9    0.77    0.25
  -4 -12  -9    0.09    0.18
   4 -12   9    0.16    0.17
  -4 -12  -9    0.57    0.23
  -5 -12  -9    2.14    0.35
  -5 -12  -9    2.12    0.36
   5 -12   9    2.66    0.29
   5  12   9    2.48    0.33
   4 -13  -9    0.57    0.20
   4 -13  -9    0.92    0.27
   3 -13  -9    0.17    0.17
  -3 -13   9   -0.23    0.17
   3 -13  -9    0.64    0.25
   2 -13  -9    0.12    0.20
   2 -13  -9    0.08    0.16
   1 -13  -9    1.13    0.23
  -1 -13   9    1.03    0.24
   1 -13  -9    1.04    0.27
   0 -13  -9   -0.03    0.18
   0 -13   9    0.19    0.16
   1 -13   9   -0.21    0.14
  -1 -13  -9    0.16    0.19
   2 -13   9    0.85    0.22
  -2 -13  -9    1.77    0.32
  -3 -13  -9   -0.14    0.18
   3 -13   9    0.00    0.16
  -4 -13  -9    1.84    0.34
   4 -13   9    1.50    0.25
   2 -14  -9    4.29    0.47
   2 -14  -9    3.41    0.37
   1 -14  -9    0.23    0.20
   0 -14  -9    0.73    0.24
   0 -14   9    1.00    0.25
  -1 -14  -9    1.14    0.28
   1 -14   9    1.08    0.25
  10   0 -10    0.03    0.13
   9   0 -10    0.07    0.14
   8   0 -10   26.67    0.85
  -8   0  10   26.87    0.98
   7   0 -10   -0.01    0.11
  -7   0  10   -0.01    0.13
  -6   0  10    0.13    0.12
   6   0 -10    0.13    0.11
  -5   0  10    0.03    0.09
   5   0 -10    0.11    0.09
   4   0 -10    1.47    0.15
   3   0 -10    0.06    0.08
  -3   0  10    0.11    0.06
  -2   0  10   21.89    0.63
   2   0 -10   23.07    0.67
  -1   0  10   -0.07    0.06
   1   0 -10    0.02    0.07
   0   0 -10   71.02    1.76
   0   0  10   70.31    1.76
   1   0  10    0.09    0.06
  -1   0 -10   -0.01    0.02
  -1   0 -10    0.01    0.03
  -1   0 -10    0.06    0.05
   2   0  10   13.69    0.41
  -2   0 -10   13.65    0.40
   2   0  10   13.10    0.40
  -3   0 -10    0.01    0.06
   3   0  10    0.02    0.05
   3   0  10    0.05    0.05
   4   0  10   19.97    0.53
   4   0  10   21.26    0.54
  10  -1 -10    0.11    0.15
  10   1 -10    0.18    0.16
   9  -1 -10   10.86    0.47
  -9  -1  10   10.08    0.58
   9   1 -10   11.36    0.49
   8  -1 -10   17.90    0.62
  -8  -1  10   16.87    0.75
  -8   1  10   18.92    0.73
   8   1 -10   17.54    0.64
  -7  -1  10   19.61    0.79
   7  -1 -10   20.71    0.67
   7   1 -10   19.75    0.68
  -7   1  10   20.57    0.75
   6  -1 -10   19.47    0.62
  -6  -1  10   19.55    0.73
   6   1 -10   19.16    0.64
  -6   1  10   18.59    0.68
  -5  -1  10    2.10    0.23
   5  -1 -10    2.29    0.19
  -5   1  10    2.58    0.20
   5   1 -10    1.91    0.19
   4  -1 -10    0.63    0.11
   4   1 -10    0.17    0.09
  -3  -1  10    8.29    0.30
   3  -1 -10    8.13    0.33
   3   1 -10    9.55    0.35
   2  -1 -10    8.90    0.34
  -2  -1  10    8.44    0.32
  -2   1  10    8.98    0.32
   2   1 -10    9.07    0.34
   1  -1 -10    0.10    0.07
  -1  -1  10    0.04    0.07
  -1   1  10    0.01    0.06
   1   1 -10    0.13    0.07
   0  -1  10   73.60    1.84
   0  -1 -10   75.61    1.84
   0   1 -10   72.89    1.83
  -1  -1 -10    8.62    0.29
  -1  -1 -10    8.82    0.30
   1  -1  10    8.31    0.29
  -1   1 -10    8.57    0.27
  -1   1 -10    8.47    0.25
   1   1  10    8.59    0.30
   2  -1  10    8.07    0.28
   2  -1  10    8.65    0.29
  -2  -1 -10    8.87    0.31
   2   1  10    8.72    0.30
   2   1  10    8.49    0.30
  -2   1 -10    8.24    0.26
  -3  -1 -10    9.27    0.35
   3  -1  10    9.11    0.28
   3  -1  10    9.13    0.28
   3  -1  10    9.63    0.29
   3   1  10    9.40    0.31
   3   1  10    9.82    0.32
  -4  -1 -10    5.92    0.29
   4   1  10    5.23    0.21
   4   1  10    5.39    0.21
   5   1  10    4.79    0.18
   5   1  10    4.74    0.18
   6   1  10  162.77    3.85
   9   1  10    0.05    0.07
  10   1  10    1.76    0.16
 -10  -2  10    0.57    0.24
  10  -2 -10    0.63    0.17
  10   2 -10    0.58    0.18
  -9  -2  10    0.55    0.22
   9  -2 -10    0.41    0.15
   9   2 -10    0.25    0.14
  -8  -2  10    2.60    0.33
   8  -2 -10    2.62    0.24
   8   2 -10    2.12    0.24
   7  -2 -10    1.22    0.17
  -7  -2  10    1.61    0.25
   7   2 -10    1.64    0.21
  -7   2  10    1.34    0.20
  -6  -2  10    5.95    0.38
   6  -2 -10    5.78    0.29
  -6   2  10    5.44    0.30
   6   2 -10    5.09    0.30
   5  -2 -10   17.62    0.57
   5   2 -10   17.52    0.59
  -5   2  10   17.19    0.59
   4  -2 -10    0.21    0.09
  -4  -2  10    0.25    0.07
   4   2 -10    0.24    0.10
  -3  -2  10   17.37    0.53
   3  -2 -10   17.76    0.56
   3   2 -10   17.06    0.56
  -3   2  10   17.68    0.49
   2  -2 -10    0.33    0.09
  -2  -2  10    0.24    0.08
  -2   2  10    0.25    0.08
   2   2 -10    0.15    0.08
  -1  -2  10   16.91    0.51
   1  -2 -10   17.01    0.53
  -1   2  10   16.57    0.51
   1   2 -10   17.05    0.52
   0  -2 -10    2.68    0.17
   0  -2  10    2.67    0.16
   0   2 -10    2.93    0.16
   0   2  10    2.49    0.17
  -1  -2 -10   55.23    1.41
   1  -2  10   56.32    1.42
  -1  -2 -10   56.47    1.43
  -1   2 -10   55.91    1.37
   1   2  10   57.68    1.57
   1   2  10   56.26    1.44
  -2  -2 -10   21.10    0.55
   2  -2  10   21.19    0.58
  -2  -2 -10   20.53    0.62
   2  -2  10   21.20    0.58
   2   2  10   21.15    0.62
  -3  -2 -10    4.37    0.24
   3  -2  10    4.67    0.16
   3  -2  10    4.58    0.17
   3   2  10    4.31    0.21
   3   2  10    4.00    0.19
  -4  -2 -10    8.77    0.45
  -4  -2 -10    9.35    0.39
   4   2  10    9.20    0.32
   4   2  10    8.94    0.32
  -5  -2 -10    8.10    0.45
   5   2  10    8.35    0.30
  -6  -2 -10    2.40    0.31
   6   2  10    2.59    0.16
  -7  -2 -10    9.40    0.55
   7   2  10    9.52    0.34
  -8  -2 -10    0.68    0.22
   8   2  10    0.64    0.11
  -9  -2 -10    1.27    0.30
   9   2  10    0.62    0.13
  10   2  10    5.07    0.27
 -10  -3  10    0.94    0.28
  10  -3 -10    0.91    0.19
  10   3 -10    0.90    0.21
  -9  -3  10    0.24    0.21
   9  -3 -10    0.45    0.15
   9   3 -10    0.43    0.17
  -8  -3  10    2.33    0.32
   8  -3 -10    1.94    0.21
   8   3 -10    2.12    0.25
  -7  -3  10   14.02    0.66
   7  -3 -10   14.23    0.51
   7   3 -10   14.02    0.55
  -6  -3  10    9.32    0.50
   6  -3 -10    9.71    0.39
  -6   3  10    9.72    0.39
   6   3 -10   10.02    0.43
   5  -3 -10   15.63    0.52
  -5   3  10   16.04    0.51
   5   3 -10   14.82    0.55
   4  -3 -10    2.32    0.19
   4   3 -10    2.39    0.21
  -4   3  10    2.53    0.15
  -3  -3  10   10.55    0.37
   3  -3 -10   10.72    0.40
   3   3 -10   10.48    0.40
  -3   3  10   10.40    0.33
  -2  -3  10    0.26    0.08
   2  -3 -10    0.36    0.10
   2   3 -10    0.13    0.09
  -2   3  10    0.40    0.09
  -1  -3  10   45.86    1.21
   1  -3 -10   45.35    1.21
   1   3 -10   45.27    1.21
  -1   3  10   46.54    1.24
  -1   3  10   45.01    1.20
   0  -3 -10    1.88    0.18
   0  -3 -10    1.90    0.16
   0  -3  10    1.87    0.15
   0   3 -10    1.85    0.14
   0   3  10    1.80    0.16
   0   3  10    1.76    0.15
   0   3 -10    1.81    0.09
   1  -3  10    7.23    0.28
  -1  -3 -10    7.34    0.31
  -1  -3 -10    7.27    0.28
   1   3  10    7.10    0.29
   2  -3  10    0.02    0.06
  -2  -3 -10    0.07    0.08
  -2  -3 -10    0.03    0.04
   2  -3  10    0.08    0.06
   2   3  10    0.03    0.07
  -3  -3 -10   -0.11    0.08
  -3  -3 -10   -0.07    0.07
   3  -3  10    0.05    0.04
   3  -3  10    0.03    0.05
   3   3  10    0.04    0.07
  -4  -3 -10    4.35    0.31
  -4  -3 -10    4.52    0.28
   4   3  10    4.22    0.22
   4   3  10    4.49    0.23
  -5  -3 -10   16.37    0.61
  -5  -3 -10   15.95    0.68
   5   3  10   16.37    0.52
  -6  -3 -10    1.48    0.25
   6   3  10    1.39    0.15
  -7  -3 -10    1.55    0.27
   7   3  10    1.34    0.16
  -8  -3 -10   -0.14    0.17
   8   3  10    0.04    0.10
  -9  -3 -10    0.11    0.22
   9   3  10    0.10    0.11
  10   3  10    0.92    0.17
  10  -4 -10    3.90    0.30
  10   4 -10    4.11    0.36
  -9  -4  10    2.17    0.35
   9  -4 -10    1.92    0.22
   9   4 -10    2.09    0.26
   8  -4 -10    0.15    0.12
  -8  -4  10    0.10    0.18
   8   4 -10   -0.15    0.13
  -7  -4  10    1.28    0.25
   7  -4 -10    1.18    0.17
   7   4 -10    1.60    0.21
  -6  -4  10    0.80    0.20
   6  -4 -10    0.77    0.14
   6   4 -10    0.94    0.17
   5  -4 -10   -0.10    0.09
  -5   4  10    0.00    0.06
   5   4 -10    0.14    0.11
   4  -4 -10    1.09    0.15
  -4  -4  10    1.25    0.14
   4   4 -10    1.10    0.16
  -4   4  10    1.11    0.08
   3  -4 -10    0.87    0.13
  -3  -4  10    0.71    0.12
   3   4 -10    0.48    0.12
  -2  -4  10   33.93    0.96
   2  -4 -10   34.85    0.97
  -2   4  10   35.04    0.93
   2   4 -10   33.68    0.97
  -2   4  10   34.28    0.92
  -1  -4  10    0.02    0.07
   1  -4 -10   -0.01    0.07
  -1   4  10    0.09    0.06
   1   4 -10   -0.04    0.07
  -1   4  10    0.05    0.07
   0  -4 -10    5.88    0.30
   0  -4  10    6.15    0.27
   0  -4 -10    5.93    0.27
   0  -4 -10    6.05    0.27
   0   4  10    6.46    0.28
   0   4  10    6.38    0.27
   0   4 -10    5.82    0.25
   1  -4  10   32.22    0.88
  -1  -4 -10   31.91    0.93
  -1  -4 -10   31.62    0.88
   1   4  10   31.69    0.90
   2  -4  10    6.60    0.25
  -2  -4 -10    6.08    0.32
  -2  -4 -10    6.44    0.26
   2  -4  10    6.16    0.26
  -2  -4 -10    6.53    0.32
   2   4  10    6.07    0.28
  -3  -4 -10    1.30    0.18
  -3  -4 -10    1.17    0.18
   3  -4  10    1.03    0.10
   3   4  10    1.08    0.14
  -4  -4 -10    1.15    0.18
   4  -4  10    1.33    0.09
  -4  -4 -10    1.23    0.21
   4   4  10    1.32    0.15
  -5  -4 -10    6.80    0.43
  -5  -4 -10    6.29    0.37
   5   4  10    7.01    0.31
  -6  -4 -10    6.59    0.46
   6   4  10    7.04    0.32
  -7  -4 -10   12.95    0.67
   7   4  10   13.18    0.48
  -8  -4 -10    4.74    0.48
   8   4  10    4.80    0.28
   9   4  10    0.80    0.16
   9  -5 -10    1.62    0.22
  -9  -5  10    1.38    0.31
   9   5 -10    1.35    0.24
   8  -5 -10   -0.09    0.11
  -8  -5  10    0.22    0.19
   8   5 -10   -0.17    0.12
  -7  -5  10    0.26    0.17
   7  -5 -10    0.16    0.12
   7   5 -10    0.22    0.14
  -6  -5  10    0.21    0.17
   6  -5 -10    0.32    0.12
   6   5 -10    0.26    0.14
   5  -5 -10    0.06    0.11
   5   5 -10    0.03    0.11
   4  -5 -10    3.97    0.24
  -4  -5  10    3.67    0.22
   4   5 -10    3.03    0.26
   3  -5 -10    6.49    0.32
  -3  -5  10    6.85    0.31
   3   5 -10    6.79    0.33
  -2  -5  10    2.69    0.20
   2  -5 -10    2.62    0.22
  -2   5  10    2.62    0.17
   2   5 -10    2.56    0.22
  -1  -5  10   30.28    0.85
   1  -5 -10   28.40    0.85
  -1   5  10   28.37    0.83
  -1   5  10   29.20    0.82
   1   5 -10   28.76    0.84
   0  -5  10    1.70    0.17
   0  -5 -10    1.31    0.15
   0  -5 -10    1.44    0.18
   0   5  10    1.43    0.15
   0   5 -10    1.89    0.15
   0   5  10    1.42    0.15
  -1  -5 -10    1.11    0.14
   1  -5  10    1.00    0.13
  -1  -5 -10    1.07    0.17
  -1  -5 -10    1.01    0.14
   1   5  10    0.80    0.13
   2  -5  10    0.68    0.11
  -2  -5 -10    0.87    0.15
  -2  -5 -10    0.84    0.12
  -2  -5 -10    0.81    0.16
   2  -5  10    0.82    0.12
   2   5  10    0.69    0.13
   3  -5  10    0.23    0.08
   3  -5  10    0.25    0.08
  -3  -5 -10    0.31    0.12
  -3  -5 -10    0.42    0.14
   3   5  10    0.25    0.10
  -4  -5 -10    0.07    0.12
   4  -5  10    0.01    0.05
   4  -5  10   -0.03    0.06
  -4  -5 -10    0.05    0.12
   4   5  10    0.05    0.10
  -5  -5 -10    0.13    0.14
  -5  -5 -10   -0.02    0.12
   5   5  10    0.01    0.10
  -6  -5 -10   -0.02    0.11
  -6  -5 -10   -0.07    0.14
   6   5  10    0.09    0.11
  -7  -5 -10    0.38    0.21
   7   5  10    0.60    0.14
  -8  -5 -10   -0.07    0.18
   8   5  10   -0.08    0.11
   9   5  10   -0.10    0.13
   9  -6 -10   -0.01    0.14
   9   6 -10   -0.03    0.16
   8  -6 -10    0.33    0.15
  -8  -6  10    0.36    0.22
   8   6 -10    0.46    0.18
   7  -6 -10    1.22    0.19
  -7  -6  10    1.32    0.27
   7   6 -10    1.03    0.21
   6  -6 -10    0.03    0.10
  -6  -6  10    0.26    0.17
   6   6 -10    0.00    0.13
   5  -6 -10    0.17    0.11
   5   6 -10    0.14    0.13
   4  -6 -10    0.25    0.12
   4   6 -10    0.06    0.12
  -3  -6  10   19.32    0.63
   3  -6 -10   18.70    0.64
   3   6 -10   18.84    0.65
  -2  -6  10    0.61    0.13
   2  -6 -10    0.75    0.14
   2   6 -10    0.59    0.14
  -2   6  10    0.88    0.12
   1  -6 -10    3.84    0.27
  -1  -6  10    3.46    0.23
   1  -6 -10    3.69    0.24
   1  -6 -10    3.66    0.24
  -1   6  10    3.58    0.18
   1   6 -10    3.81    0.23
  -1   6  10    3.47    0.22
   0  -6 -10    0.80    0.16
   0  -6  10    0.75    0.13
   0  -6 -10    1.05    0.14
   0   6  10    0.71    0.12
   0   6 -10    0.70    0.11
   0   6  10    0.92    0.14
   1  -6  10   27.12    0.79
  -1  -6 -10   26.14    0.85
  -1  -6 -10   27.11    0.79
   1  -6  10   25.93    0.67
  -1  -6 -10   25.22    0.83
   1   6  10   26.47    0.80
  -2  -6 -10    6.70    0.31
  -2  -6 -10    6.85    0.37
   2  -6  10    6.89    0.22
  -2  -6 -10    6.20    0.35
   2  -6  10    7.28    0.30
   2   6  10    7.38    0.33
  -3  -6 -10    0.83    0.18
  -3  -6 -10    0.47    0.15
   3  -6  10    0.84    0.12
   3  -6  10    0.66    0.09
   3   6  10    0.39    0.13
   4  -6  10    1.27    0.12
  -4  -6 -10    1.22    0.21
  -4  -6 -10    1.47    0.23
   4   6  10    1.24    0.18
  -5  -6 -10   -0.06    0.13
   5  -6  10    0.11    0.06
  -5  -6 -10    0.09    0.13
   5   6  10    0.08    0.11
  -6  -6 -10    0.06    0.15
  -6  -6 -10    0.23    0.17
   6   6  10    0.02    0.11
  -7  -6 -10    0.88    0.25
   7   6  10    0.82    0.17
  -8  -6 -10    0.07    0.20
   8   6  10    0.07    0.12
   9   6  10    0.58    0.17
   9  -7 -10    0.30    0.15
   9   7 -10   -0.14    0.17
   8  -7 -10    0.01    0.13
  -8  -7  10    0.31    0.22
   8   7 -10   -0.10    0.16
   7  -7 -10    0.24    0.14
  -7  -7  10    0.14    0.19
   7   7 -10    0.14    0.16
  -6  -7  10    0.16    0.16
   6  -7 -10    0.26    0.13
   6   7 -10    0.45    0.17
   5  -7 -10    3.26    0.27
   5   7 -10    3.82    0.33
   4  -7 -10    5.22    0.32
   4   7 -10    5.63    0.34
   3  -7 -10    4.41    0.28
  -3  -7  10    4.33    0.27
   3   7 -10    4.14    0.28
  -2  -7  10    5.75    0.32
   2  -7 -10    6.27    0.33
   2   7 -10    5.99    0.33
   1  -7 -10    1.08    0.19
  -1  -7  10    1.61    0.19
   1  -7 -10    1.64    0.19
  -1   7  10    1.49    0.17
   1   7 -10    1.34    0.17
   0  -7 -10    8.35    0.42
   0  -7  10    8.36    0.37
   0  -7 -10    9.07    0.36
   0  -7 -10    8.87    0.39
   0  -7  10    8.54    0.32
   0   7  10    9.11    0.38
   0   7  10    8.42    0.36
  -1  -7 -10    5.77    0.31
  -1  -7 -10    5.55    0.30
   1  -7  10    5.55    0.23
  -1  -7 -10    5.72    0.34
   1  -7  10    5.55    0.29
   1   7  10    5.85    0.31
  -2  -7 -10    9.57    0.45
   2  -7  10    9.52    0.31
  -2  -7 -10    9.62    0.47
   2  -7  10    9.96    0.39
  -2  -7 -10    9.13    0.39
   2   7  10    9.21    0.42
  -3  -7 -10    0.40    0.15
  -3  -7 -10    0.25    0.14
   3  -7  10    0.24    0.10
   3   7  10    0.12    0.12
  -4  -7 -10    0.17    0.15
  -4  -7 -10    0.09    0.14
   4  -7  10    0.37    0.10
   4   7  10    0.37    0.14
  -5  -7 -10    4.14    0.39
  -5  -7 -10    4.61    0.40
   5  -7  10    4.05    0.21
   5   7  10    4.15    0.29
  -6  -7 -10    3.03    0.35
  -6  -7 -10    3.22    0.37
   6  -7  10    3.47    0.19
   6   7  10    3.64    0.31
  -7  -7 -10    6.22    0.50
  -7  -7 -10    6.88    0.47
   7   7  10    6.22    0.37
   8   7  10    0.83    0.19
   8  -8 -10   -0.01    0.14
   8   8 -10   -0.02    0.17
   7  -8 -10    0.79    0.18
  -7  -8  10    0.86    0.26
   7   8 -10    0.68    0.20
   6  -8 -10    0.10    0.13
  -6  -8  10    0.13    0.18
   6   8 -10    0.08    0.16
   5  -8 -10   11.68    0.50
  -5  -8  10   10.61    0.61
   5   8 -10   11.14    0.53
   4  -8 -10    0.14    0.13
   4   8 -10    0.16    0.13
   3  -8 -10    1.21    0.19
  -3  -8  10    0.98    0.17
   3   8 -10    1.22    0.20
  -2  -8  10    0.14    0.12
   2  -8 -10    0.13    0.11
   2  -8 -10    0.00    0.15
   2  -8 -10    0.22    0.12
   2   8 -10    0.08    0.12
   1  -8 -10   14.18    0.62
  -1  -8  10   14.53    0.51
  -1  -8  10   14.53    0.55
   1  -8 -10   13.30    0.55
   0  -8 -10    7.60    0.38
   0  -8 -10    7.86    0.34
   0  -8  10    7.47    0.32
   0  -8  10    7.60    0.37
   0  -8 -10    6.91    0.41
   0   8  10    7.37    0.36
  -1  -8 -10   22.28    0.80
  -1  -8 -10   22.36    0.73
  -1  -8 -10   22.83    0.76
   1  -8  10   21.02    0.72
   1  -8  10   22.73    0.64
   1   8  10   20.30    0.72
  -2  -8 -10    0.62    0.16
   2  -8  10    0.99    0.15
  -2  -8 -10    1.08    0.21
   2   8  10    0.35    0.14
  -3  -8 -10    2.69    0.29
  -3  -8 -10    2.92    0.32
   3   8  10    2.45    0.25
  -4  -8 -10    0.20    0.15
  -4  -8 -10    0.03    0.14
   4  -8  10    0.11    0.10
   4   8  10    0.12    0.13
  -5  -8 -10    0.27    0.17
  -5  -8 -10    0.39    0.18
   5   8  10    0.29    0.14
  -6  -8 -10    1.71    0.31
   6  -8  10    2.12    0.18
  -6  -8 -10    1.86    0.29
   6   8  10    2.36    0.27
  -7  -8 -10    0.41    0.22
   7  -8  10    0.21    0.10
  -7  -8 -10    0.03    0.17
   7   8  10    0.04    0.15
   8  -8  10    0.86    0.12
   8   8  10    0.52    0.19
   8  -9 -10   -0.01    0.15
   8   9 -10    0.03    0.18
   7  -9 -10    2.53    0.28
   7   9 -10    2.28    0.31
   6  -9 -10   -0.06    0.13
  -6  -9  10   -0.05    0.15
   6   9 -10    0.00    0.16
   5  -9 -10    0.43    0.15
  -5  -9  10    0.20    0.18
   5   9 -10    0.02    0.15
   4  -9 -10    3.34    0.30
   4   9 -10    3.66    0.33
   3  -9 -10   13.27    0.56
  -3  -9  10   13.01    0.54
   3  -9 -10   13.57    0.57
   3   9 -10   13.93    0.57
   2  -9 -10    1.91    0.28
  -2  -9  10    2.15    0.24
   2  -9 -10    1.35    0.21
  -1  -9  10    0.54    0.14
   1  -9 -10    0.49    0.15
   1  -9 -10    0.51    0.19
  -1  -9  10    0.76    0.17
   0  -9  10    7.30    0.34
   0  -9 -10    7.99    0.45
   0  -9 -10    7.54    0.35
   0  -9 -10    7.25    0.39
   0  -9  10    8.38    0.40
  -1  -9 -10    2.58    0.25
  -1  -9 -10    2.83    0.27
  -1  -9 -10    3.61    0.35
   1  -9  10    1.65    0.22
   1   9  10    2.56    0.27
   2  -9  10    0.11    0.11
  -2  -9 -10   -0.10    0.12
  -2  -9 -10   -0.11    0.13
   2   9  10   -0.08    0.11
   3  -9  10    0.09    0.12
  -3  -9 -10    0.41    0.18
  -3  -9 -10    0.00    0.14
   3   9  10    0.28    0.15
   4  -9  10    0.74    0.15
  -4  -9 -10    0.43    0.19
  -4  -9 -10    0.66    0.20
   4   9  10    0.69    0.18
  -5  -9 -10   12.17    0.63
   5  -9  10   10.93    0.44
  -5  -9 -10   11.25    0.61
   5   9  10   10.15    0.51
  -6  -9 -10    0.34    0.20
   6  -9  10    0.36    0.12
  -6  -9 -10    0.75    0.24
   6   9  10    0.37    0.18
  -7  -9 -10    0.41    0.22
   7  -9  10    0.27    0.12
   7   9  10    0.44    0.19
   7 -10 -10    0.06    0.15
   7  10 -10   -0.17    0.17
  -6 -10  10    4.66    0.48
   6 -10 -10    4.04    0.35
   6  10 -10    4.38    0.41
  -5 -10  10    0.15    0.17
   5 -10 -10    0.01    0.13
   5  10 -10    0.06    0.17
   4 -10 -10    0.48    0.17
   4 -10 -10    0.46    0.16
   3 -10 -10    1.89    0.25
   3 -10 -10    1.92    0.30
   2 -10 -10    7.22    0.48
   2 -10 -10    8.11    0.43
  -2 -10  10    8.26    0.43
  -2 -10  10    7.85    0.41
   1 -10 -10    1.68    0.24
  -1 -10  10    1.77    0.23
  -1 -10  10    1.87    0.22
   1 -10 -10    1.72    0.28
   0 -10 -10    4.70    0.42
   0 -10  10    3.98    0.31
   0 -10 -10    3.72    0.32
  -1 -10 -10   -0.23    0.11
  -1 -10 -10    0.06    0.13
  -1 -10 -10   -0.03    0.13
   1 -10  10   -0.10    0.12
  -2 -10 -10    0.92    0.19
  -2 -10 -10    0.68    0.20
   2 -10  10    0.42    0.16
   2  10  10    0.79    0.19
  -3 -10 -10    0.53    0.19
   3 -10  10    0.48    0.15
  -3 -10 -10    0.90    0.23
   3  10  10    0.87    0.19
  -4 -10 -10    0.99    0.24
  -4 -10 -10    1.48    0.27
   4 -10  10    1.31    0.20
   4  10  10    1.04    0.21
   5 -10  10    4.74    0.30
  -5 -10 -10    3.90    0.42
  -5 -10 -10    4.05    0.43
   5  10  10    4.35    0.38
  -6 -10 -10    1.02    0.27
   6 -10  10    1.08    0.18
  -6 -10 -10    0.91    0.26
   6  10  10    0.77    0.22
  -7 -10 -10    0.19    0.20
   7 -10  10    0.27    0.13
   7  10  10    0.31    0.18
   6 -11 -10    2.48    0.29
   6 -11 -10    2.98    0.32
   5 -11 -10    0.06    0.16
   5 -11 -10   -0.09    0.12
  -5 -11  10   -0.05    0.19
   4 -11 -10   -0.08    0.17
   4 -11 -10    0.15    0.14
   3 -11 -10    1.26    0.23
   3 -11 -10    1.38    0.28
  -2 -11  10    0.05    0.14
   2 -11 -10   -0.04    0.13
   2 -11 -10    0.39    0.19
  -2 -11  10    0.11    0.14
  -1 -11  10    0.58    0.17
   1 -11 -10    0.55    0.18
   1 -11 -10    0.51    0.19
   0 -11  10    0.05    0.14
   0 -11 -10    0.23    0.15
   0 -11 -10    0.30    0.18
  -1 -11 -10    0.59    0.21
   1 -11  10    0.90    0.19
   2 -11  10    0.07    0.14
  -2 -11 -10    0.06    0.16
  -3 -11 -10   19.65    0.86
   3 -11  10   20.80    0.76
  -3 -11 -10   20.96    0.86
   3  11  10   21.70    0.81
  -4 -11 -10    0.27    0.20
   4 -11  10    0.41    0.17
  -4 -11 -10    0.24    0.20
   4  11  10    0.56    0.19
  -5 -11 -10    0.82    0.24
  -5 -11 -10    0.19    0.22
   5 -11  10    0.60    0.17
   5  11  10    0.60    0.21
   6 -11  10    0.59    0.17
  -6 -11 -10    0.74    0.25
   6  11  10    0.50    0.21
   5 -12 -10    1.23    0.24
   5 -12 -10    1.39    0.31
   4 -12 -10    0.72    0.25
   4 -12 -10    0.75    0.20
   3 -12 -10    0.36    0.22
   3 -12 -10    0.52    0.19
   2 -12 -10    0.35    0.21
   2 -12 -10    0.35    0.18
   1 -12 -10    1.07    0.26
   1 -12 -10    1.30    0.23
  -1 -12  10    1.03    0.22
   0 -12 -10    2.27    0.29
   0 -12  10    1.62    0.26
   0 -12 -10    1.37    0.27
   1 -12  10    5.21    0.37
  -1 -12 -10    6.05    0.45
   2 -12  10    0.45    0.17
  -2 -12 -10    0.53    0.22
   3 -12  10    0.40    0.18
  -3 -12 -10    0.17    0.19
   4 -12  10   -0.04    0.14
  -4 -12 -10   -0.11    0.17
   5 -12  10    0.14    0.16
  -5 -12 -10    0.54    0.23
  -5 -12 -10    0.34    0.24
   5  12  10    0.38    0.20
   4 -13 -10    1.19    0.31
   4 -13 -10    1.48    0.27
   3 -13 -10   -0.13    0.18
   3 -13 -10    0.25    0.18
   2 -13 -10    1.84    0.33
   2 -13 -10    1.17    0.25
   1 -13 -10    0.16    0.20
  -1 -13  10    0.80    0.22
   1 -13 -10    0.42    0.19
   0 -13  10   -0.23    0.14
   0 -13 -10   -0.13    0.16
   1 -13  10   -0.03    0.15
  -1 -13 -10   -0.07    0.17
   2 -13  10    1.74    0.27
  -2 -13 -10    2.48    0.37
  -3 -13 -10   -0.06    0.19
   3 -13  10    0.02    0.16
   1 -14 -10   -0.18    0.18
   0 -14  10    0.14    0.20
   0 -14 -10    0.08    0.21
   1 -14  10    1.16    0.26
  -1 -14 -10    0.99    0.27
  10   0 -11   -0.06    0.15
   9   0 -11    1.64    0.23
  -8   0  11   -0.13    0.14
   8   0 -11    0.09    0.13
   7   0 -11    8.98    0.41
  -7   0  11    9.30    0.48
   6   0 -11   -0.03    0.10
  -6   0  11    0.03    0.11
  -5   0  11    3.65    0.26
   5   0 -11    3.73    0.24
   4   0 -11   -0.03    0.08
   3   0 -11   31.90    0.91
  -3   0  11   31.55    0.85
  -2   0  11   -0.01    0.06
   2   0 -11    0.08    0.08
   1   0 -11   27.41    0.78
  -1   0  11   27.90    0.77
   0   0  11    0.11    0.07
  -2   0 -11    0.05    0.06
   2   0  11    0.05    0.06
   2   0  11    0.12    0.07
   3   0  11   66.20    1.63
   3   0  11   64.11    1.62
   3   0  11   66.34    1.63
  -3   0 -11   65.79    1.63
   4   0  11    0.01    0.05
   4   0  11    0.04    0.05
   5   0  11  105.74    2.52
  10  -1 -11    0.39    0.17
  10   1 -11    0.16    0.16
  -9  -1  11    1.14    0.26
   9  -1 -11    1.61    0.22
   9   1 -11    1.55    0.22
   8  -1 -11    0.29    0.14
  -8  -1  11    0.14    0.18
   8   1 -11    0.42    0.15
  -7  -1  11    0.96    0.20
   7  -1 -11    0.51    0.14
   7   1 -11    0.69    0.16
  -7   1  11    0.64    0.17
  -6  -1  11    0.86    0.18
   6  -1 -11    0.71    0.14
   6   1 -11    0.60    0.15
  -6   1  11    0.78    0.16
   5  -1 -11   12.83    0.46
   5   1 -11   11.87    0.46
  -5   1  11   12.68    0.49
  -4  -1  11   17.30    0.49
   4  -1 -11   16.32    0.55
   4   1 -11   16.74    0.56
   3  -1 -11    2.58    0.19
  -3  -1  11    2.43    0.16
   3   1 -11    2.34    0.20
  -2  -1  11    2.82    0.17
   2  -1 -11    2.59    0.18
   2   1 -11    3.11    0.20
  -2   1  11    3.10    0.17
   1  -1 -11    0.14    0.07
  -1  -1  11   -0.02    0.06
   1   1 -11    0.10    0.08
  -1   1  11    0.05    0.07
   0  -1  11    0.56    0.10
   0   1  11    0.34    0.08
   0   1 -11    0.52    0.09
  -1  -1 -11    0.79    0.11
   1  -1  11    0.90    0.11
  -1  -1 -11    0.79    0.09
  -1   1 -11    0.84    0.08
   1   1  11    0.82    0.11
  -1   1 -11    0.95    0.09
  -2  -1 -11    0.39    0.09
   2  -1  11    0.32    0.08
   2  -1  11    0.26    0.07
   2   1  11    0.32    0.08
  -2   1 -11    0.48    0.07
   3  -1  11    5.15    0.20
  -3  -1 -11    4.92    0.24
   3  -1  11    4.96    0.20
   3   1  11    5.27    0.23
   3   1  11    4.93    0.22
   3   1  11    5.38    0.22
   4  -1  11   14.59    0.40
  -4  -1 -11   15.17    0.52
   4  -1  11   15.11    0.41
   4   1  11   15.03    0.45
   4   1  11   14.50    0.45
   5   1  11   51.46    1.30
   5   1  11   52.22    1.30
   6   1  11   15.71    0.46
   7   1  11   -0.11    0.06
   8   1  11    2.67    0.16
   9   1  11    0.89    0.12
  10   1  11    0.03    0.10
  10  -2 -11    0.06    0.15
  10   2 -11    0.21    0.17
   9  -2 -11   -0.07    0.12
  -9  -2  11   -0.31    0.17
   9   2 -11    0.13    0.14
  -8  -2  11    0.52    0.20
   8  -2 -11    0.49    0.15
   8   2 -11    0.42    0.15
   7  -2 -11    2.26    0.22
  -7  -2  11    2.82    0.31
   7   2 -11    2.46    0.25
  -7   2  11    2.11    0.23
  -6  -2  11    8.59    0.46
   6  -2 -11    8.62    0.37
   6   2 -11    7.83    0.38
  -6   2  11    7.56    0.37
   5  -2 -11    6.39    0.30
   5   2 -11    6.47    0.32
  -5   2  11    6.01    0.29
   4  -2 -11    0.39    0.11
  -4  -2  11    0.29    0.07
   4   2 -11    0.16    0.10
  -3  -2  11    1.46    0.14
   3  -2 -11    1.05    0.14
  -3   2  11    1.10    0.11
   3   2 -11    1.41    0.16
  -2  -2  11    0.06    0.07
   2  -2 -11    0.06    0.08
  -2   2  11    0.10    0.07
   2   2 -11   -0.07    0.07
  -1  -2  11    5.65    0.26
   1  -2 -11    5.57    0.26
   1   2 -11    5.61    0.26
  -1   2  11    5.36    0.25
   0  -2  11    3.08    0.18
   0  -2 -11    3.03    0.18
   0   2  11    2.89    0.18
   0   2 -11    2.78    0.16
   1  -2  11    2.21    0.15
  -1  -2 -11    2.36    0.17
  -1  -2 -11    1.95    0.15
   1   2  11    2.38    0.17
  -1   2 -11    2.20    0.12
  -2  -2 -11    9.96    0.37
  -2  -2 -11    9.60    0.30
   2  -2  11    9.24    0.33
   2  -2  11    9.65    0.33
   2   2  11   10.22    0.36
  -3  -2 -11    0.13    0.09
   3  -2  11    0.03    0.05
   3  -2  11    0.11    0.06
   3   2  11   -0.02    0.06
   3   2  11    0.00    0.07
   3   2  11    0.04    0.06
  -4  -2 -11    0.10    0.09
   4  -2  11    0.07    0.04
   4   2  11    0.12    0.07
   4   2  11    0.15    0.07
   5   2  11    8.74    0.32
  -6  -2 -11    7.25    0.47
   6   2  11    7.68    0.29
  -7  -2 -11    0.79    0.23
   7   2  11    0.71    0.12
   8   2  11    0.48    0.11
   9   2  11   -0.04    0.10
  10   2  11    0.77    0.15
  10  -3 -11    1.28    0.22
 -10  -3  11    1.05    0.28
  10   3 -11    1.56    0.25
   9  -3 -11    1.67    0.23
  -9  -3  11    1.88    0.32
   9   3 -11    2.06    0.26
  -8  -3  11    2.85    0.35
   8  -3 -11    3.06    0.26
   8   3 -11    2.80    0.29
  -7  -3  11    3.51    0.36
   7  -3 -11    3.12    0.26
   7   3 -11    3.45    0.29
  -6  -3  11    1.94    0.27
   6  -3 -11    1.74    0.19
  -6   3  11    2.14    0.19
   6   3 -11    1.96    0.22
   5  -3 -11    3.41    0.24
   5   3 -11    4.03    0.26
  -5   3  11    3.65    0.21
  -4  -3  11    1.57    0.14
   4  -3 -11    1.32    0.16
  -4   3  11    1.55    0.13
   4   3 -11    1.24    0.16
  -3  -3  11   15.03    0.49
   3  -3 -11   14.69    0.51
  -3   3  11   15.21    0.45
   3   3 -11   15.74    0.54
   2  -3 -11   12.62    0.44
  -2  -3  11   11.99    0.43
   2   3 -11   11.98    0.44
  -2   3  11   12.29    0.41
  -1  -3  11    5.90    0.27
   1  -3 -11    6.34    0.28
   1   3 -11    5.37    0.27
  -1   3  11    6.22    0.26
  -1   3  11    5.45    0.26
   0  -3 -11    0.68    0.13
   0  -3  11    0.30    0.09
   0  -3 -11    0.42    0.09
   0   3  11    0.59    0.11
   0   3 -11    0.60    0.06
   0   3 -11    0.46    0.09
   0   3  11    0.46    0.10
   1  -3  11    2.61    0.17
  -1  -3 -11    2.46    0.21
  -1  -3 -11    2.45    0.17
   1   3  11    2.45    0.18
   2  -3  11   25.52    0.70
  -2  -3 -11   25.49    0.76
  -2  -3 -11   22.58    0.67
   2  -3  11   25.45    0.70
   2   3  11   26.12    0.74
  -3  -3 -11    5.47    0.29
   3  -3  11    5.44    0.21
   3  -3  11    5.25    0.21
   3   3  11    5.52    0.26
  -4  -3 -11    0.28    0.12
  -4  -3 -11    0.25    0.14
   4  -3  11    0.59    0.06
   4  -3  11    0.51    0.06
   4   3  11    0.32    0.10
  -5  -3 -11    3.16    0.33
  -5  -3 -11    3.31    0.29
   5   3  11    3.45    0.21
  -6  -3 -11    0.01    0.13
   6   3  11    0.06    0.09
  -7  -3 -11    5.49    0.45
   7   3  11    6.44    0.29
  -8  -3 -11    0.14    0.19
   8   3  11    0.10    0.11
   9   3  11    0.71    0.15
   9  -4 -11    0.08    0.14
  -9  -4  11    0.15    0.21
   9   4 -11    0.03    0.16
   8  -4 -11   -0.03    0.12
  -8  -4  11   -0.13    0.16
   8   4 -11   -0.21    0.12
  -7  -4  11    0.01    0.15
   7  -4 -11    0.14    0.12
   7   4 -11    0.19    0.14
  -6  -4  11    3.99    0.38
   6  -4 -11    4.46    0.27
   6   4 -11    3.82    0.29
   5  -4 -11    0.13    0.11
   5   4 -11    0.13    0.12
  -5   4  11   -0.03    0.06
  -4  -4  11    0.14    0.08
   4  -4 -11    0.23    0.11
   4   4 -11    0.20    0.12
  -4   4  11    0.15    0.06
  -3  -4  11    6.82    0.31
   3  -4 -11    6.43    0.31
   3   4 -11    6.50    0.33
  -3   4  11    6.93    0.25
   2  -4 -11    5.82    0.29
  -2  -4  11    5.13    0.27
  -2   4  11    5.86    0.25
   2   4 -11    5.11    0.28
  -2   4  11    5.66    0.22
   1  -4 -11    8.02    0.34
  -1  -4  11    7.50    0.33
  -1   4  11    8.21    0.30
   1   4 -11    7.52    0.32
  -1   4  11    8.16    0.32
   0  -4 -11    1.35    0.15
   0  -4 -11    1.95    0.19
   0  -4 -11    1.59    0.16
   0  -4  11    1.76    0.17
   0   4 -11    1.80    0.15
   0   4  11    1.66    0.16
   0   4 -11    1.60    0.09
   0   4  11    1.68    0.16
   1  -4  11    0.15    0.08
  -1  -4 -11    0.15    0.08
  -1  -4 -11    0.27    0.11
   1   4  11    0.15    0.09
  -2  -4 -11    2.75    0.24
   2  -4  11    2.02    0.16
  -2  -4 -11    2.41    0.16
   2  -4  11    2.19    0.15
  -2  -4 -11    2.15    0.22
   2   4  11    1.96    0.18
   3  -4  11    5.84    0.23
   3  -4  11    5.71    0.24
  -3  -4 -11    5.72    0.35
  -3  -4 -11    5.61    0.31
   3   4  11    6.54    0.29
   4  -4  11    0.24    0.07
  -4  -4 -11    0.14    0.11
  -4  -4 -11    0.25    0.13
   4  -4  11    0.22    0.06
   4   4  11    0.21    0.10
  -5  -4 -11    6.30    0.41
  -5  -4 -11    6.17    0.37
   5   4  11    6.11    0.30
  -6  -4 -11    0.91    0.20
  -6  -4 -11    1.05    0.23
   6   4  11    0.80    0.14
  -7  -4 -11    1.98    0.31
   7   4  11    1.80    0.19
  -8  -4 -11    0.22    0.19
   8   4  11    0.32    0.13
   9   4  11    0.68    0.16
   9  -5 -11    0.52    0.16
  -9  -5  11    0.56    0.26
   9   5 -11    0.33    0.17
  -8  -5  11    2.11    0.33
   8  -5 -11    2.05    0.23
   8   5 -11    1.79    0.26
  -7  -5  11    1.12    0.25
   7  -5 -11    1.21    0.19
   7   5 -11    1.31    0.22
   6  -5 -11    2.33    0.23
  -6  -5  11    2.39    0.30
   6   5 -11    2.71    0.27
   5  -5 -11    0.70    0.14
   5   5 -11    0.95    0.18
   4  -5 -11    8.28    0.38
   4   5 -11    8.77    0.41
   3  -5 -11    0.65    0.13
  -3  -5  11    0.63    0.12
   3   5 -11    0.58    0.14
   2  -5 -11    0.09    0.09
  -2  -5  11    0.14    0.10
   2   5 -11    0.10    0.10
  -2   5  11    0.14    0.08
  -2   5  11    0.16    0.05
  -1  -5  11    4.87    0.26
   1  -5 -11    4.64    0.25
   1   5 -11    4.54    0.25
  -1   5  11    4.31    0.24
  -1   5  11    4.23    0.21
   0  -5 -11    8.91    0.41
   0  -5  11    8.85    0.37
   0  -5 -11   10.45    0.39
   0   5  11    9.36    0.37
   0   5  11    9.52    0.37
   0   5 -11    9.09    0.34
   1  -5  11    1.08    0.14
  -1  -5 -11    1.31    0.15
  -1  -5 -11    1.08    0.17
   1   5  11    1.29    0.15
  -2  -5 -11   12.08    0.40
  -2  -5 -11   10.95    0.47
   2  -5  11   10.97    0.39
  -2  -5 -11   10.56    0.47
   2  -5  11   11.22    0.40
   2   5  11   10.87    0.43
  -3  -5 -11    3.79    0.28
  -3  -5 -11    3.33    0.29
   3  -5  11    3.19    0.19
   3   5  11    3.67    0.24
  -4  -5 -11    4.44    0.33
   4  -5  11    4.94    0.21
  -4  -5 -11    4.88    0.33
   4   5  11    5.33    0.28
  -5  -5 -11    0.14    0.13
  -5  -5 -11   -0.04    0.12
   5   5  11   -0.07    0.09
  -6  -5 -11    0.14    0.14
  -6  -5 -11    0.57    0.21
   6   5  11    0.02    0.11
  -7  -5 -11    0.45    0.22
   7   5  11    0.50    0.14
  -8  -5 -11    1.10    0.27
   8   5  11    0.76    0.16
   9   5  11    0.92    0.18
   9  -6 -11    0.72    0.19
   9   6 -11    0.99    0.23
   8  -6 -11    0.79    0.17
  -8  -6  11    0.44    0.22
   8   6 -11    0.26    0.17
   7  -6 -11    0.06    0.13
  -7  -6  11    0.08    0.17
   7   6 -11    0.08    0.15
   6  -6 -11    0.87    0.16
  -6  -6  11    1.06    0.24
   6   6 -11    0.75    0.18
   5  -6 -11    0.72    0.15
   5   6 -11    0.68    0.17
   4  -6 -11    1.71    0.20
   4   6 -11    2.04    0.23
   3  -6 -11    1.82    0.20
  -3  -6  11    2.36    0.21
   3   6 -11    1.80    0.21
  -2  -6  11    0.32    0.11
   2  -6 -11    0.41    0.13
  -2   6  11    0.37    0.11
   2   6 -11    0.35    0.12
   1  -6 -11    9.36    0.39
   1  -6 -11    9.00    0.39
  -1  -6  11    8.46    0.37
   1  -6 -11    8.97    0.43
  -1   6  11    8.48    0.32
  -1   6  11    8.74    0.36
   1   6 -11    8.71    0.37
   0  -6 -11    6.58    0.32
   0  -6 -11    6.09    0.35
   0  -6  11    6.16    0.31
   0   6  11    6.46    0.30
   0   6  11    6.78    0.32
   0   6 -11    6.27    0.28
  -1  -6 -11    3.21    0.29
   1  -6  11    2.96    0.22
  -1  -6 -11    3.64    0.25
  -1  -6 -11    3.83    0.24
   1   6  11    3.42    0.24
  -2  -6 -11    1.87    0.21
  -2  -6 -11    1.90    0.18
   2  -6  11    1.31    0.15
  -2  -6 -11    2.20    0.25
   2   6  11    1.49    0.18
  -3  -6 -11    1.55    0.22
   3  -6  11    1.76    0.16
  -3  -6 -11    1.97    0.24
   3   6  11    1.63    0.19
   4  -6  11    0.07    0.07
  -4  -6 -11    0.07    0.13
  -4  -6 -11    0.05    0.11
   4   6  11    0.16    0.11
   5  -6  11   -0.07    0.06
  -5  -6 -11    0.15    0.14
  -5  -6 -11    0.09    0.13
   5   6  11   -0.05    0.10
  -6  -6 -11    2.82    0.34
  -6  -6 -11    2.81    0.32
   6   6  11    3.11    0.27
  -7  -6 -11    0.60    0.22
   7   6  11    0.79    0.17
  -8  -6 -11    1.77    0.34
   8   6  11    1.69    0.22
   9   6  11    0.26    0.16
  -8  -7  11    0.47    0.22
   8  -7 -11    0.29    0.16
   8   7 -11    0.25    0.17
   7  -7 -11    5.93    0.35
  -7  -7  11    3.96    0.45
   7   7 -11    4.86    0.37
   6  -7 -11    4.60    0.31
  -6  -7  11    3.62    0.40
   6   7 -11    3.98    0.35
   5  -7 -11    8.63    0.43
   5   7 -11    9.99    0.48
   4  -7 -11    0.24    0.14
   4   7 -11    0.01    0.13
  -3  -7  11   10.99    0.46
   3  -7 -11   12.14    0.49
   3   7 -11   11.16    0.49
  -2  -7  11   20.18    0.69
   2  -7 -11   20.92    0.70
   2   7 -11   20.17    0.69
   1  -7 -11   22.03    0.80
   1  -7 -11   22.09    0.74
  -1  -7  11   23.34    0.74
   1   7 -11   22.33    0.71
  -1   7  11   22.43    0.71
   0  -7  11    0.03    0.10
   0  -7 -11    0.14    0.13
   0  -7 -11    0.33    0.12
   0   7  11    0.24    0.11
   0   7  11    0.29    0.12
  -1  -7 -11   38.86    1.14
   1  -7  11   37.15    0.94
   1  -7  11   37.14    1.07
  -1  -7 -11   37.09    1.07
  -1  -7 -11   37.38    1.15
   1   7  11   35.04    1.08
  -2  -7 -11    8.74    0.46
  -2  -7 -11    8.52    0.43
   2  -7  11    8.73    0.38
  -2  -7 -11    9.17    0.39
   2   7  11    9.14    0.41
   3  -7  11    0.00    0.08
  -3  -7 -11    0.08    0.12
  -3  -7 -11   -0.17    0.11
   3   7  11    0.05    0.11
  -4  -7 -11    3.65    0.35
  -4  -7 -11    3.09    0.33
   4  -7  11    3.65    0.21
   4   7  11    3.03    0.27
  -5  -7 -11    1.88    0.29
   5  -7  11    1.78    0.16
  -5  -7 -11    1.84    0.27
   5   7  11    1.74    0.23
   6  -7  11    2.96    0.18
  -6  -7 -11    2.83    0.35
  -6  -7 -11    2.70    0.33
   6   7  11    2.63    0.26
  -7  -7 -11    1.13    0.26
   7  -7  11    1.45    0.13
  -7  -7 -11    1.45    0.30
   7   7  11    1.07    0.20
   8   7  11    4.20    0.32
   8  -8 -11    0.79    0.19
   8   8 -11    0.65    0.23
  -7  -8  11    0.43    0.23
   7  -8 -11    0.55    0.18
   7   8 -11    0.40    0.19
   6  -8 -11   -0.21    0.11
  -6  -8  11   -0.04    0.16
   6   8 -11   -0.18    0.14
   5  -8 -11    1.02    0.19
   5   8 -11    1.35    0.23
   4  -8 -11    0.54    0.16
   4   8 -11    0.45    0.17
   3  -8 -11    7.63    0.39
  -3  -8  11    7.47    0.39
   3   8 -11    7.64    0.40
   2  -8 -11    2.75    0.26
   2  -8 -11    2.81    0.31
  -2  -8  11    2.93    0.27
   2  -8 -11    2.83    0.26
   2   8 -11    3.11    0.27
   1  -8 -11   27.89    0.98
   1  -8 -11   28.48    0.91
  -1  -8  11   28.94    0.90
   0  -8  11    4.20    0.23
   0  -8 -11    5.06    0.27
   0  -8 -11    4.24    0.30
   0  -8 -11    4.85    0.36
   0  -8  11    4.37    0.29
   0   8  11    4.81    0.30
  -1  -8 -11   53.75    1.55
   1  -8  11   53.59    1.47
  -1  -8 -11   52.48    1.46
  -1  -8 -11   51.05    1.54
   1   8  11   53.06    1.48
  -2  -8 -11    0.54    0.17
  -2  -8 -11    0.38    0.14
   2  -8  11    0.31    0.12
   2   8  11    0.44    0.15
  -3  -8 -11   -0.06    0.12
   3  -8  11    0.00    0.10
  -3  -8 -11    0.27    0.15
   3   8  11   -0.01    0.11
   4  -8  11    0.12    0.10
  -4  -8 -11   -0.07    0.13
  -4  -8 -11    0.13    0.15
   4   8  11    0.17    0.14
  -5  -8 -11    0.05    0.15
   5  -8  11   -0.03    0.10
  -5  -8 -11    0.39    0.19
   5   8  11   -0.03    0.13
   6  -8  11    0.66    0.13
  -6  -8 -11    1.05    0.26
  -6  -8 -11    0.46    0.19
   6   8  11    0.76    0.19
  -7  -8 -11    3.70    0.41
   7  -8  11    4.40    0.24
  -7  -8 -11    4.40    0.47
   7   8  11    3.88    0.35
   8  -8  11    0.22    0.10
   8   8  11    0.24    0.17
   7  -9 -11   -0.02    0.14
   7   9 -11    0.21    0.19
  -6  -9  11    0.41    0.21
   6  -9 -11    0.26    0.16
   6   9 -11    0.75    0.21
   5  -9 -11    0.15    0.14
   5   9 -11    0.05    0.15
   4  -9 -11    0.74    0.17
   4   9 -11    0.27    0.17
   3  -9 -11    3.29    0.31
   3  -9 -11    3.28    0.30
   3   9 -11    3.67    0.32
   2  -9 -11    0.07    0.12
   2  -9 -11    0.21    0.17
  -2  -9  11    0.01    0.12
   1  -9 -11    1.04    0.23
  -1  -9  11    1.57    0.22
   1  -9 -11    1.12    0.19
   0  -9  11   10.24    0.47
   0  -9 -11    9.75    0.52
   0  -9 -11   11.42    0.48
  -1  -9 -11   17.53    0.73
   1  -9  11   17.81    0.67
  -1  -9 -11   17.94    0.68
  -1  -9 -11   19.66    0.68
   1   9  11   18.97    0.68
  -2  -9 -11    0.15    0.15
  -2  -9 -11    0.35    0.16
   2  -9  11   -0.05    0.12
   2   9  11    0.02    0.13
   3  -9  11    0.36    0.14
  -3  -9 -11    0.44    0.18
  -3  -9 -11    0.35    0.17
   3   9  11    0.66    0.18
   4  -9  11    0.03    0.12
  -4  -9 -11    0.95    0.23
  -4  -9 -11    0.12    0.18
   4   9  11    0.24    0.15
  -5  -9 -11    3.08    0.38
  -5  -9 -11    3.25    0.38
   5  -9  11    2.76    0.24
   5   9  11    2.86    0.31
  -6  -9 -11    0.05    0.19
   6  -9  11   -0.08    0.10
  -6  -9 -11    0.08    0.17
   6   9  11    0.10    0.16
   7  -9  11    0.10    0.11
  -7  -9 -11    0.04    0.18
   7   9  11    0.08    0.15
   7 -10 -11    0.06    0.16
   7  10 -11    0.42    0.21
   6 -10 -11    0.00    0.15
   6  10 -11    0.03    0.18
  -5 -10  11    1.33    0.29
   5 -10 -11    1.45    0.24
   5  10 -11    2.23    0.29
   4 -10 -11   -0.01    0.15
   4 -10 -11    0.10    0.14
   3 -10 -11    0.77    0.23
   3 -10 -11    1.13    0.20
   2 -10 -11    2.10    0.27
  -2 -10  11    2.16    0.26
   2 -10 -11    2.42    0.33
  -1 -10  11    4.96    0.34
   1 -10 -11    4.83    0.35
   1 -10 -11    4.48    0.42
   0 -10  11   -0.18    0.12
   0 -10 -11   -0.10    0.12
   0 -10 -11    0.07    0.15
   1 -10  11    0.18    0.14
  -1 -10 -11   -0.03    0.14
  -2 -10 -11    0.71    0.20
  -2 -10 -11    0.76    0.19
   2 -10  11    0.30    0.15
   2  10  11    0.67    0.19
  -3 -10 -11    0.19    0.16
   3 -10  11    0.01    0.11
  -3 -10 -11    0.21    0.17
   3  10  11    0.14    0.15
   4 -10  11    0.27    0.15
  -4 -10 -11    0.68    0.21
  -4 -10 -11    0.94    0.24
   4  10  11    0.57    0.19
  -5 -10 -11    0.68    0.24
  -5 -10 -11    0.53    0.21
   5 -10  11    0.47    0.15
   5  10  11    0.70    0.21
  -6 -10 -11    0.92    0.25
   6 -10  11    0.68    0.16
  -6 -10 -11    1.14    0.29
   6  10  11    0.86    0.22
   7 -10  11   -0.20    0.11
  -7 -10 -11    0.11    0.19
   7  10  11    0.31    0.19
   6 -11 -11    0.50    0.19
   6 -11 -11    0.81    0.21
   5 -11 -11    0.52    0.19
   5 -11 -11    0.25    0.17
   4 -11 -11    0.49    0.18
   4 -11 -11    0.49    0.21
   3 -11 -11    0.52    0.18
   3 -11 -11   -0.13    0.15
   2 -11 -11    0.72    0.19
   2 -11 -11    0.64    0.23
  -2 -11  11    0.63    0.18
  -1 -11  11   -0.10    0.13
   1 -11 -11    0.07    0.15
   1 -11 -11    0.00    0.13
   0 -11 -11    1.48    0.23
   0 -11  11    2.09    0.26
   0 -11 -11    1.13    0.25
  -1 -11 -11    2.28    0.32
   1 -11  11    1.64    0.24
  -2 -11 -11    1.33    0.27
   2 -11  11    1.11    0.21
  -3 -11 -11    5.04    0.48
   3 -11  11    5.23    0.35
  -3 -11 -11    5.37    0.42
   3  11  11    5.58    0.40
   4 -11  11   -0.01    0.13
  -4 -11 -11    0.39    0.20
  -4 -11 -11    0.15    0.19
   4  11  11    0.52    0.19
   5 -11  11    1.17    0.21
  -5 -11 -11    0.24    0.20
  -5 -11 -11    0.73    0.25
   5  11  11    0.69    0.22
   6 -11  11    0.12    0.14
  -6 -11 -11   -0.05    0.17
   6  11  11   -0.11    0.18
   5 -12 -11    0.35    0.24
   5 -12 -11   -0.10    0.14
   4 -12 -11    0.12    0.20
   4 -12 -11    0.13    0.16
   3 -12 -11    0.77    0.25
   3 -12 -11    0.81    0.22
   2 -12 -11    0.81    0.24
   2 -12 -11    0.75    0.21
   1 -12 -11    1.14    0.27
   1 -12 -11    1.13    0.23
  -1 -12  11    1.14    0.23
   0 -12 -11    0.21    0.18
   0 -12  11    0.52    0.19
   1 -12  11    0.22    0.17
  -1 -12 -11    0.44    0.21
  -2 -12 -11    0.16    0.18
   2 -12  11   -0.17    0.13
   3 -12  11    0.02    0.15
  -3 -12 -11   -0.14    0.16
  -4 -12 -11    0.03    0.19
   4 -12  11   -0.05    0.15
  -5 -12 -11    0.22    0.22
   5 -12  11    0.19    0.15
  -5 -12 -11    0.29    0.23
   5  12  11    0.19    0.19
   3 -13 -11    0.22    0.18
   3 -13 -11   -0.09    0.21
   2 -13 -11    0.53    0.24
   2 -13 -11    0.18    0.17
   1 -13 -11    0.13    0.19
  -1 -13  11   -0.01    0.16
   1 -13 -11   -0.05    0.16
   0 -13 -11   -0.02    0.16
   0 -13  11    0.23    0.19
   1 -13  11    1.33    0.25
  -1 -13 -11    0.82    0.25
   2 -13  11    3.87    0.38
  -2 -13 -11    3.02    0.41
  -3 -13 -11    0.20    0.20
   3 -13  11   -0.11    0.15
  10   0 -12   -0.02    0.15
   9   0 -12   -0.03    0.13
  -8   0  12    0.51    0.19
   8   0 -12    0.31    0.15
  -7   0  12    0.13    0.13
   7   0 -12    0.04    0.12
   6   0 -12    0.79    0.16
  -6   0  12    0.61    0.16
   5   0 -12    0.09    0.10
   4   0 -12    1.95    0.19
  -3   0  12   -0.03    0.06
   3   0 -12   -0.06    0.08
   2   0 -12   18.30    0.59
  -2   0  12   18.02    0.55
  -1   0  12    0.11    0.07
   1   0 -12    0.03    0.07
   0   0  12   29.82    0.82
   0   0 -12   28.77    0.81
  -1   0 -12    0.01    0.03
  -1   0 -12    0.10    0.07
  -1   0 -12   -0.01    0.03
  -2   0 -12   20.52    0.57
   2   0  12   20.52    0.60
   2   0  12   20.69    0.61
   3   0  12   -0.02    0.06
  -3   0 -12   -0.05    0.07
   3   0  12    0.10    0.07
   4   0  12    0.89    0.10
   4   0  12    0.82    0.10
   5   0  12   -0.08    0.06
   5   0  12    0.03    0.06
   6   0  12    0.83    0.09
  10  -1 -12    0.01    0.15
  10   1 -12   -0.06    0.14
   9  -1 -12    0.73    0.18
   9   1 -12    0.41    0.17
   8  -1 -12   21.34    0.75
  -8  -1  12   23.37    0.91
   8   1 -12   22.07    0.78
  -7  -1  12    0.85    0.20
   7  -1 -12    1.06    0.18
  -7   1  12    0.94    0.19
   7   1 -12    0.66    0.16
  -6  -1  12   25.22    0.89
   6  -1 -12   25.45    0.79
   6   1 -12   24.14    0.80
  -6   1  12   24.78    0.84
   5  -1 -12    4.54    0.27
  -5   1  12    4.97    0.29
   5   1 -12    4.50    0.28
  -4  -1  12    0.81    0.11
   4  -1 -12    0.88    0.14
   4   1 -12    0.84    0.14
  -3  -1  12    0.35    0.09
   3  -1 -12    0.42    0.11
  -3   1  12    0.55    0.10
   3   1 -12    0.60    0.12
   2  -1 -12    0.36    0.10
  -2  -1  12    0.37    0.09
   2   1 -12    0.31    0.10
  -2   1  12    0.22    0.08
  -1  -1  12    6.73    0.28
   1  -1 -12    6.18    0.28
   1   1 -12    6.55    0.28
  -1   1  12    6.32    0.28
   0  -1  12   12.95    0.43
   0  -1 -12   12.48    0.43
   0   1 -12   13.16    0.42
  -1  -1 -12   11.03    0.37
  -1  -1 -12   11.44    0.37
   1  -1  12   11.64    0.39
  -1  -1 -12   10.93    0.38
   1   1  12   11.29    0.39
  -1   1 -12   11.54    0.32
  -1   1 -12   11.62    0.35
   2  -1  12    1.23    0.12
   2  -1  12    1.30    0.13
  -2  -1 -12    1.43    0.14
  -2   1 -12    1.64    0.10
   2   1  12    1.15    0.13
  -3  -1 -12    4.14    0.23
   3  -1  12    4.61    0.20
   3  -1  12    4.39    0.20
   3   1  12    4.32    0.21
   3   1  12    4.19    0.21
  -4  -1 -12    8.59    0.36
   4  -1  12    8.39    0.28
   4  -1  12    7.91    0.27
   4  -1  12    8.59    0.28
   4   1  12    8.55    0.31
   4   1  12    8.27    0.31
   5  -1  12    2.31    0.12
   5  -1  12    2.56    0.13
   5   1  12    3.29    0.18
   6   1  12   39.16    1.02
   7   1  12    0.12    0.08
   8   1  12    0.07    0.08
   9   1  12    0.03    0.09
  10  -2 -12    2.74    0.29
  10   2 -12    2.82    0.31
  -9  -2  12    0.46    0.21
   9  -2 -12    0.20    0.15
   9   2 -12    0.24    0.16
  -8  -2  12    0.74    0.21
   8  -2 -12    0.63    0.17
   8   2 -12    0.42    0.16
  -7  -2  12    1.20    0.23
   7  -2 -12    0.62    0.15
   7   2 -12    0.72    0.18
  -6  -2  12    0.27    0.15
   6  -2 -12    0.29    0.13
  -6   2  12    0.45    0.13
   6   2 -12    0.58    0.16
   5  -2 -12    4.11    0.26
   5   2 -12    4.67    0.28
  -5   2  12    4.70    0.26
   4  -2 -12    7.18    0.33
   4   2 -12    6.91    0.33
   3  -2 -12    2.38    0.21
  -3  -2  12    2.32    0.17
   3   2 -12    2.41    0.21
   2  -2 -12   22.19    0.68
  -2  -2  12   21.62    0.65
   2   2 -12   22.01    0.68
  -2   2  12   21.83    0.65
  -1  -2  12    5.56    0.26
   1  -2 -12    5.99    0.28
   1   2 -12    6.26    0.28
  -1   2  12    5.64    0.26
   0  -2 -12    0.86    0.12
   0  -2  12    0.87    0.12
   0   2 -12    0.65    0.10
   0   2  12    0.67    0.11
  -1  -2 -12    0.54    0.09
   1  -2  12    0.43    0.09
  -1  -2 -12    0.73    0.12
  -1   2 -12    0.62    0.08
   1   2  12    0.78    0.12
   2  -2  12    0.09    0.07
  -2  -2 -12    0.13    0.08
   2  -2  12    0.05    0.07
   2   2  12    0.10    0.08
   3  -2  12   11.82    0.38
   3  -2  12   11.36    0.37
  -3  -2 -12   11.46    0.43
   3   2  12   12.31    0.40
   4  -2  12    2.00    0.13
  -4  -2 -12    1.81    0.20
   4  -2  12    2.17    0.12
   4   2  12    2.09    0.16
   5   2  12    1.32    0.14
   6   2  12   14.20    0.46
   7   2  12    1.08    0.15
   8   2  12    2.49    0.19
   9   2  12    1.42    0.17
  -9  -3  12    0.35    0.23
   9  -3 -12    0.11    0.14
   9   3 -12    0.72    0.20
  -8  -3  12    1.16    0.25
   8  -3 -12    1.00    0.18
   8   3 -12    1.21    0.21
  -7  -3  12   -0.07    0.13
   7  -3 -12    0.02    0.12
   7   3 -12   -0.01    0.11
   6  -3 -12    0.29    0.13
  -6  -3  12    0.28    0.16
   6   3 -12    0.08    0.13
   5  -3 -12    0.04    0.10
   5   3 -12    0.00    0.11
  -5   3  12    0.04    0.07
   4  -3 -12    3.39    0.24
  -4  -3  12    3.37    0.20
   4   3 -12    3.64    0.25
   3  -3 -12    1.92    0.18
  -3  -3  12    2.15    0.18
  -3   3  12    1.34    0.13
   3   3 -12    1.76    0.19
  -2  -3  12    0.14    0.09
   2  -3 -12    0.37    0.10
  -2   3  12    0.39    0.09
   2   3 -12    0.36    0.11
  -1  -3  12    4.05    0.23
   1  -3 -12    3.94    0.23
  -1   3  12    3.59    0.21
   1   3 -12    4.44    0.23
   0  -3 -12    3.30    0.20
   0  -3 -12    3.89    0.23
   0  -3  12    3.46    0.20
   0   3  12    3.52    0.21
   0   3 -12    3.47    0.19
   0   3  12    3.45    0.22
   0   3 -12    3.57    0.13
  -1  -3 -12    0.07    0.08
   1  -3  12    0.07    0.07
  -1  -3 -12   -0.02    0.07
   1   3  12    0.06    0.07
  -2  -3 -12   10.87    0.42
  -2  -3 -12   10.11    0.34
   2  -3  12   11.43    0.37
   2  -3  12   10.44    0.37
   2   3  12   10.60    0.40
   3  -3  12    5.49    0.23
  -3  -3 -12    5.92    0.30
   3  -3  12    5.67    0.23
   3   3  12    5.70    0.27
  -4  -3 -12   15.15    0.56
   4  -3  12   15.10    0.44
   4  -3  12   14.69    0.43
   4   3  12   15.61    0.51
  -5  -3 -12    2.03    0.27
  -5  -3 -12    2.41    0.25
   5   3  12    2.60    0.19
  -6  -3 -12    6.57    0.44
   6   3  12    7.02    0.31
  -7  -3 -12    0.89    0.23
   7   3  12    0.94    0.15
  -8  -3 -12    0.96    0.26
   8   3  12    0.97    0.16
   9   3  12    0.33    0.13
  -9  -4  12    0.69    0.26
   9  -4 -12    0.38    0.16
   9   4 -12    0.99    0.23
   8  -4 -12   -0.03    0.12
  -8  -4  12    0.11    0.17
   8   4 -12    0.17    0.14
  -7  -4  12    2.26    0.31
   7  -4 -12    2.14    0.23
   7   4 -12    2.73    0.28
  -6  -4  12    1.06    0.22
   6  -4 -12    1.36    0.19
   6   4 -12    1.34    0.20
   5  -4 -12    6.75    0.34
   5   4 -12    5.73    0.34
   4  -4 -12    0.86    0.15
  -4   4  12    0.92    0.09
   4   4 -12    0.91    0.17
   3  -4 -12    0.60    0.13
  -3  -4  12    0.68    0.13
   3   4 -12    0.75    0.14
   2  -4 -12    0.18    0.10
  -2  -4  12    0.29    0.10
  -2   4  12    0.09    0.07
  -2   4  12    0.08    0.08
   2   4 -12    0.22    0.11
   1  -4 -12   20.07    0.65
  -1  -4  12   20.41    0.65
  -1   4  12   20.47    0.64
  -1   4  12   20.34    0.63
   1   4 -12   21.69    0.65
   0  -4 -12    7.81    0.34
   0  -4  12    8.48    0.34
   0  -4 -12    8.73    0.38
   0  -4 -12    8.40    0.35
   0   4 -12    7.58    0.31
   0   4  12    8.37    0.35
   0   4  12    7.93    0.34
   0   4 -12    8.12    0.23
  -1  -4 -12    6.76    0.29
   1  -4  12    6.69    0.29
  -1  -4 -12    5.97    0.31
   1   4  12    6.69    0.31
  -2  -4 -12    0.11    0.10
   2  -4  12    0.05    0.07
   2  -4  12    0.10    0.08
  -2  -4 -12    0.10    0.07
   2   4  12   -0.03    0.08
  -3  -4 -12    2.99    0.26
   3  -4  12    2.68    0.16
  -3  -4 -12    2.77    0.28
   3  -4  12    2.78    0.18
   3   4  12    2.77    0.20
  -4  -4 -12    0.06    0.11
  -4  -4 -12    0.05    0.11
   4  -4  12    0.03    0.06
   4   4  12    0.07    0.09
  -5  -4 -12   -0.19    0.10
  -5  -4 -12    0.00    0.11
   5   4  12   -0.01    0.10
  -6  -4 -12    0.86    0.23
  -6  -4 -12    1.39    0.22
   6   4  12    1.16    0.17
  -7  -4 -12    0.29    0.19
   7   4  12    0.05    0.11
  -8  -4 -12    0.10    0.19
   8   4  12    0.21    0.12
   9   4  12    0.37    0.14
   9  -5 -12   -0.17    0.13
  -9  -5  12   -0.14    0.19
   9   5 -12   -0.17    0.14
   8  -5 -12    0.14    0.14
  -8  -5  12    0.02    0.17
   8   5 -12   -0.19    0.14
   7  -5 -12    0.03    0.12
  -7  -5  12   -0.22    0.14
   7   5 -12    0.03    0.14
   6  -5 -12    0.46    0.15
  -6  -5  12    0.55    0.18
   6   5 -12    1.08    0.20
   5  -5 -12    7.99    0.38
   5   5 -12    8.85    0.43
   4  -5 -12    7.91    0.37
   4   5 -12    7.40    0.38
  -3  -5  12   -0.02    0.09
   3  -5 -12    0.06    0.10
   3   5 -12    0.14    0.11
  -2  -5  12    0.09    0.09
   2  -5 -12    0.17    0.10
   2   5 -12    0.01    0.10
  -2   5  12    0.16    0.09
  -2   5  12    0.05    0.06
   1  -5 -12    8.45    0.36
  -1  -5  12    8.28    0.36
   1   5 -12    8.73    0.36
  -1   5  12    8.64    0.33
  -1   5  12    8.29    0.35
   0  -5 -12    3.94    0.25
   0  -5  12    3.80    0.24
   0  -5 -12    4.44    0.29
   0   5  12    3.90    0.23
   0   5  12    3.74    0.24
   0   5 -12    4.11    0.22
  -1  -5 -12    2.24    0.19
   1  -5  12    2.05    0.18
  -1  -5 -12    2.01    0.22
   1   5  12    1.99    0.19
   2  -5  12   30.33    0.86
  -2  -5 -12   29.69    0.99
  -2  -5 -12   31.02    0.86
  -2  -5 -12   29.62    0.94
   2   5  12   29.97    0.90
  -3  -5 -12   -0.18    0.10
  -3  -5 -12    0.07    0.11
   3  -5  12    0.09    0.08
   3   5  12    0.10    0.10
   4  -5  12    0.51    0.09
  -4  -5 -12    0.36    0.14
  -4  -5 -12    0.50    0.17
   4   5  12    0.29    0.12
  -5  -5 -12    1.87    0.27
   5  -5  12    1.93    0.13
  -5  -5 -12    1.63    0.24
   5   5  12    2.10    0.21
  -6  -5 -12   -0.12    0.12
  -6  -5 -12    0.06    0.14
   6   5  12   -0.02    0.11
  -7  -5 -12   -0.19    0.13
   7   5  12    0.03    0.11
  -8  -5 -12   -0.06    0.18
   8   5  12   -0.13    0.11
   9   5  12    1.61    0.22
   9  -6 -12    0.25    0.17
   9   6 -12    0.90    0.23
   8  -6 -12    0.74    0.19
  -8  -6  12    0.52    0.24
   8   6 -12    1.08    0.23
   7  -6 -12    0.28    0.14
  -7  -6  12    0.41    0.21
   7   6 -12    0.50    0.18
  -6  -6  12    0.25    0.18
   6  -6 -12    0.22    0.13
   6   6 -12    0.20    0.15
   5  -6 -12    0.32    0.14
   5   6 -12    0.41    0.16
   4  -6 -12    0.55    0.15
   4   6 -12    0.36    0.15
  -3  -6  12   15.93    0.57
   3  -6 -12   15.73    0.58
   3   6 -12   15.72    0.59
  -2  -6  12    3.61    0.26
   2  -6 -12    3.96    0.26
   2   6 -12    4.24    0.27
  -1  -6  12    1.19    0.17
   1  -6 -12    1.45    0.18
   1  -6 -12    1.50    0.19
   1  -6 -12    2.14    0.25
  -1   6  12    1.75    0.18
  -1   6  12    1.68    0.14
   1   6 -12    1.45    0.18
   0  -6 -12    3.68    0.25
   0  -6 -12    3.16    0.30
   0  -6  12    3.35    0.23
   0   6  12    3.27    0.22
   0   6  12    3.40    0.23
   1  -6  12    7.22    0.33
  -1  -6 -12    7.00    0.38
  -1  -6 -12    6.42    0.32
   1   6  12    6.77    0.34
  -2  -6 -12    2.09    0.25
  -2  -6 -12    1.63    0.21
  -2  -6 -12    1.82    0.18
   2  -6  12    1.60    0.17
   2   6  12    1.38    0.18
  -3  -6 -12    1.15    0.21
  -3  -6 -12    1.16    0.20
   3  -6  12    1.24    0.15
   3   6  12    1.06    0.17
  -4  -6 -12   -0.16    0.11
   4  -6  12    0.14    0.08
  -4  -6 -12    0.07    0.11
   4   6  12   -0.13    0.09
  -5  -6 -12    0.43    0.18
  -5  -6 -12   -0.09    0.12
   5  -6  12    0.14    0.08
   5   6  12   -0.02    0.11
  -6  -6 -12    0.03    0.14
  -6  -6 -12   -0.07    0.15
   6  -6  12    0.13    0.07
   6   6  12   -0.04    0.12
  -7  -6 -12    1.80    0.33
   7   6  12    1.87    0.23
   8   6  12    0.98    0.19
   8  -7 -12    1.18    0.22
   8   7 -12    1.34    0.26
   7  -7 -12    0.54    0.17
  -7  -7  12    0.51    0.24
   7   7 -12    0.62    0.20
   6  -7 -12    0.54    0.16
  -6  -7  12    1.18    0.26
   6   7 -12    0.71    0.20
   5  -7 -12    2.71    0.27
   5   7 -12    2.33    0.28
   4  -7 -12    0.10    0.13
   4   7 -12    0.01    0.13
   3  -7 -12   10.34    0.46
  -3  -7  12   10.09    0.44
   3   7 -12    9.75    0.46
   2  -7 -12    0.82    0.17
  -2  -7  12    1.06    0.17
   2   7 -12    0.76    0.16
   1  -7 -12    3.26    0.32
   1  -7 -12    4.18    0.28
  -1  -7  12    4.10    0.28
  -1   7  12    4.10    0.26
   1   7 -12    3.64    0.26
   0  -7  12    1.22    0.18
   0  -7 -12    1.28    0.21
   0  -7 -12    1.35    0.18
   0   7  12    1.28    0.18
  -1  -7 -12    7.28    0.37
  -1  -7 -12    7.61    0.42
  -1  -7 -12    7.70    0.37
   1  -7  12    6.74    0.35
   1   7  12    7.70    0.38
  -2  -7 -12   -0.20    0.10
  -2  -7 -12    0.02    0.12
   2  -7  12   -0.06    0.09
   2   7  12    0.08    0.12
   3  -7  12    0.02    0.09
  -3  -7 -12   -0.16    0.10
  -3  -7 -12    0.10    0.14
   3   7  12    0.03    0.11
  -4  -7 -12    0.96    0.20
   4  -7  12    0.77    0.13
  -4  -7 -12    1.25    0.24
   4   7  12    1.02    0.19
  -5  -7 -12    1.68    0.27
   5  -7  12    1.56    0.16
  -5  -7 -12    2.09    0.30
   5   7  12    1.92    0.23
  -6  -7 -12    1.59    0.29
   6  -7  12    1.39    0.15
  -6  -7 -12    1.53    0.27
   6   7  12    1.60    0.23
  -7  -7 -12    0.07    0.16
   7  -7  12   -0.03    0.08
  -7  -7 -12   -0.05    0.18
   7   7  12   -0.09    0.13
   8   7  12    0.02    0.15
   8  -8 -12    0.08    0.16
   8   8 -12    0.09    0.19
   7  -8 -12    0.23    0.16
  -7  -8  12    0.12    0.21
   7   8 -12    0.19    0.18
  -6  -8  12    0.63    0.23
   6  -8 -12    0.54    0.18
   6   8 -12    0.39    0.19
   5  -8 -12    0.24    0.14
   5   8 -12    0.20    0.15
   4  -8 -12    3.27    0.30
   4   8 -12    3.88    0.33
  -3  -8  12   28.67    0.91
   3  -8 -12   28.83    0.94
   3   8 -12   28.93    0.95
   2  -8 -12    0.81    0.17
  -2  -8  12    0.69    0.16
   2  -8 -12    0.74    0.20
   2  -8 -12    0.78    0.17
   1  -8 -12   10.12    0.46
  -1  -8  12    9.90    0.45
   1  -8 -12   10.20    0.51
   0  -8  12   30.04    0.93
   0  -8 -12   29.01    1.01
   0  -8 -12   29.65    0.94
   0   8  12   29.86    0.92
  -1  -8 -12   21.70    0.74
   1  -8  12   22.02    0.74
  -1  -8 -12   21.66    0.76
  -1  -8 -12   21.23    0.81
   1   8  12   21.24    0.74
  -2  -8 -12    7.46    0.41
   2  -8  12    8.44    0.38
  -2  -8 -12    7.40    0.43
   2   8  12    7.87    0.40
   3  -8  12   -0.04    0.10
  -3  -8 -12    0.02    0.13
  -3  -8 -12    0.18    0.15
   3   8  12   -0.19    0.11
   4  -8  12    0.04    0.10
  -4  -8 -12   -0.02    0.13
  -4  -8 -12   -0.04    0.15
   4   8  12   -0.06    0.13
   5  -8  12    2.33    0.21
  -5  -8 -12    2.67    0.34
  -5  -8 -12    2.31    0.32
   5   8  12    2.57    0.28
   6  -8  12   -0.05    0.10
  -6  -8 -12    0.14    0.15
  -6  -8 -12   -0.29    0.15
   6   8  12   -0.07    0.14
  -7  -8 -12    0.11    0.20
  -7  -8 -12   -0.03    0.16
   7  -8  12   -0.01    0.10
   7   8  12   -0.15    0.15
   8  -8  12    0.03    0.09
   8   8  12    0.04    0.16
   7  -9 -12    0.71    0.21
   7   9 -12    0.50    0.22
  -6  -9  12    0.81    0.26
   6  -9 -12    1.38    0.23
   6   9 -12    1.48    0.26
   5  -9 -12    2.25    0.27
   5   9 -12    2.46    0.30
   4  -9 -12    3.04    0.30
   4   9 -12    3.78    0.34
   3  -9 -12    8.53    0.45
   3  -9 -12    8.98    0.46
  -2  -9  12    7.09    0.39
   2  -9 -12    6.51    0.44
   2  -9 -12    7.03    0.40
  -1  -9  12    0.23    0.14
   1  -9 -12    0.35    0.18
   1  -9 -12    0.30    0.14
   0  -9 -12   13.28    0.62
   0  -9 -12   14.43    0.58
   0  -9  12   13.79    0.56
  -1  -9 -12   12.10    0.59
  -1  -9 -12   13.00    0.53
  -1  -9 -12   12.71    0.53
   1  -9  12   11.91    0.52
   1   9  12   12.91    0.54
   2  -9  12    4.07    0.28
  -2  -9 -12    3.54    0.36
  -2  -9 -12    3.50    0.33
   2   9  12    3.49    0.31
  -3  -9 -12   11.19    0.58
   3  -9  12   10.66    0.46
  -3  -9 -12   10.86    0.55
   3   9  12   10.49    0.51
  -4  -9 -12   -0.03    0.16
  -4  -9 -12    0.06    0.16
   4  -9  12   -0.09    0.10
   4   9  12   -0.07    0.13
  -5  -9 -12   -0.02    0.16
   5  -9  12    0.07    0.12
  -5  -9 -12    0.43    0.19
   5   9  12    0.12    0.15
  -6  -9 -12    0.16    0.20
   6  -9  12   -0.05    0.11
  -6  -9 -12    0.01    0.15
   6   9  12    0.19    0.16
   7  -9  12    0.00    0.11
  -7  -9 -12    0.19    0.19
   7   9  12   -0.19    0.14
   6 -10 -12    0.43    0.18
   6  10 -12    0.77    0.23
   5 -10 -12   -0.04    0.15
   4 -10 -12    4.48    0.34
   4 -10 -12    4.96    0.35
   3 -10 -12    0.62    0.22
   3 -10 -12    0.29    0.16
   2 -10 -12    3.05    0.37
  -2 -10  12    3.38    0.31
   2 -10 -12    3.47    0.33
   1 -10 -12    7.54    0.48
   1 -10 -12    8.04    0.44
  -1 -10  12    7.27    0.41
   0 -10  12    0.14    0.14
   0 -10 -12    0.21    0.17
   0 -10 -12    0.45    0.16
  -1 -10 -12    2.99    0.35
   1 -10  12    3.48    0.32
  -2 -10 -12    9.56    0.49
   2 -10  12    8.73    0.44
  -2 -10 -12    8.88    0.53
   2  10  12    8.65    0.46
   3 -10  12    0.07    0.12
  -3 -10 -12    0.07    0.16
  -3 -10 -12    0.02    0.14
   3  10  12    0.07    0.15
   4 -10  12    6.20    0.36
  -4 -10 -12    6.67    0.49
  -4 -10 -12    7.87    0.50
   4  10  12    6.75    0.42
   5 -10  12    1.82    0.23
  -5 -10 -12    3.18    0.39
  -5 -10 -12    3.65    0.42
   5  10  12    3.35    0.34
   6 -10  12    0.87    0.17
  -6 -10 -12    0.54    0.21
  -6 -10 -12    0.56    0.25
   6  10  12    0.45    0.20
   6 -11 -12    0.22    0.18
   6 -11 -12   -0.04    0.15
   5 -11 -12    0.58    0.21
   5 -11 -12    1.11    0.22
   4 -11 -12    0.13    0.16
   4 -11 -12    0.24    0.21
   3 -11 -12    1.20    0.23
   3 -11 -12    0.66    0.23
   2 -11 -12    3.36    0.34
   2 -11 -12    3.45    0.39
  -2 -11  12    4.38    0.37
   1 -11 -12    0.17    0.18
  -1 -11  12    0.22    0.15
   1 -11 -12    0.05    0.14
   0 -11 -12    1.07    0.25
   0 -11 -12    1.06    0.22
   0 -11  12    1.50    0.24
  -1 -11 -12   -0.07    0.16
   1 -11  12   -0.09    0.13
  -2 -11 -12    0.17    0.17
   2 -11  12   -0.13    0.12
  -3 -11 -12    0.57    0.23
   3 -11  12    0.62    0.19
   3  11  12    0.47    0.19
   4 -11  12    0.59    0.18
  -4 -11 -12    1.14    0.26
  -4 -11 -12    0.82    0.25
   4  11  12    0.83    0.22
   5 -11  12    2.47    0.27
  -5 -11 -12    3.12    0.40
  -5 -11 -12    1.93    0.33
   5  11  12    2.62    0.33
   4 -12 -12   -0.17    0.15
   4 -12 -12   -0.06    0.19
   3 -12 -12    0.46    0.19
   3 -12 -12    0.36    0.22
   2 -12 -12    0.31    0.19
   2 -12 -12    0.43    0.20
   1 -12 -12    0.15    0.16
  -1 -12  12   -0.07    0.15
   1 -12 -12    0.47    0.21
   0 -12  12    0.53    0.19
   0 -12 -12    0.73    0.23
   1 -12  12    0.73    0.21
  -1 -12 -12    0.83    0.24
   2 -12  12   -0.05    0.14
  -2 -12 -12    0.05    0.16
   3 -12  12   -0.13    0.14
  -3 -12 -12    0.12    0.19
   4 -12  12    2.96    0.31
  -4 -12 -12    3.32    0.42
   3 -13 -12    0.86    0.28
   3 -13 -12    0.68    0.23
   2 -13 -12    2.41    0.33
   2 -13 -12    2.03    0.34
   1 -13 -12    1.38    0.30
  -1 -13  12    0.94    0.24
   0 -13  12   -0.02    0.16
   0 -13 -12   -0.01    0.18
  -1 -13 -12    0.83    0.26
   1 -13  12    0.71    0.22
   2 -13  12    2.47    0.32
  -2 -13 -12    2.35    0.37
   3 -13  12    4.01    0.38
  -3 -13 -12    3.56    0.45
   9   0 -13    1.47    0.24
   8   0 -13   -0.01    0.14
  -8   0  13    0.09    0.15
  -7   0  13    2.61    0.28
   7   0 -13    2.26    0.24
   6   0 -13    0.07    0.12
  -6   0  13    0.05    0.11
   5   0 -13    6.96    0.35
   4   0 -13    0.09    0.10
   3   0 -13   21.69    0.68
  -3   0  13   20.42    0.63
   2   0 -13   -0.03    0.08
  -2   0  13    0.01    0.07
  -1   0  13    1.47    0.15
   1   0 -13    1.70    0.17
   0   0  13    0.35    0.09
  -1   0 -13  164.96    3.91
   1   0  13  167.80    4.03
  -2   0 -13    0.06    0.07
   2   0  13   -0.07    0.06
   3   0  13    1.64    0.14
   3   0  13    1.74    0.15
  -3   0 -13    1.80    0.15
   4   0  13    0.05    0.07
   5   0  13    1.20    0.12
   6   0  13    0.10    0.07
   7   0  13   -0.03    0.06
   9   0  13   19.88    0.58
   9  -1 -13    0.86    0.20
   9   1 -13    0.76    0.19
  -8  -1  13   -0.06    0.17
   8  -1 -13    0.29    0.15
   8   1 -13    0.10    0.14
  -7  -1  13    4.69    0.36
   7  -1 -13    4.88    0.32
   7   1 -13    4.34    0.31
  -7   1  13    4.85    0.33
   6  -1 -13    8.39    0.39
  -6  -1  13    7.25    0.43
  -6   1  13    8.12    0.40
   6   1 -13    7.40    0.38
   5  -1 -13    1.46    0.18
   5   1 -13    1.38    0.19
   4  -1 -13    2.79    0.23
   4   1 -13    2.55    0.23
   3  -1 -13    4.19    0.26
  -3  -1  13    4.52    0.23
   3   1 -13    4.56    0.26
  -3   1  13    4.46    0.22
   2  -1 -13    7.46    0.33
  -2  -1  13    7.57    0.31
  -2   1  13    7.29    0.31
   2   1 -13    7.14    0.33
   1  -1 -13    1.62    0.17
  -1  -1  13    1.35    0.14
   1   1 -13    1.63    0.16
  -1   1  13    1.41    0.15
   0  -1  13    0.33    0.09
   0  -1 -13    0.54    0.10
   0   1 -13    0.51    0.09
   0   1  13    0.11    0.08
   1  -1  13   28.95    0.81
  -1  -1 -13   28.75    0.79
  -1  -1 -13   28.42    0.78
  -1  -1 -13   28.84    0.79
  -1   1 -13   28.33    0.76
   1   1  13   29.28    0.82
  -1   1 -13   28.97    0.73
  -2  -1 -13    1.02    0.13
   2  -1  13    1.10    0.13
   2   1  13    1.01    0.13
  -2   1 -13    1.05    0.09
  -3  -1 -13    6.69    0.29
   3  -1  13    6.53    0.26
   3  -1  13    6.77    0.27
   3   1  13    6.83    0.28
   3   1  13    6.74    0.29
   4  -1  13    2.91    0.16
   4  -1  13    2.79    0.16
  -4  -1 -13    3.10    0.22
   4   1  13    2.75    0.18
   5  -1  13    8.74    0.30
   5   1  13    9.27    0.34
   6  -1  13    8.97    0.28
   6   1  13    9.11    0.33
   7   1  13    3.29    0.19
   8   1  13    0.44    0.11
   9   1  13    5.32    0.25
   9  -2 -13    0.14    0.15
  -9  -2  13    0.40    0.20
   9   2 -13    0.16    0.16
  -8  -2  13    0.38    0.20
   8  -2 -13    0.05    0.14
   8   2 -13    0.16    0.14
  -7  -2  13    0.90    0.21
   7  -2 -13    1.69    0.21
   7   2 -13    1.56    0.22
  -6  -2  13    3.07    0.32
   6  -2 -13    3.66    0.27
  -6   2  13    3.19    0.24
   6   2 -13    3.57    0.27
   5  -2 -13    1.81    0.20
  -5   2  13    1.80    0.18
   5   2 -13    1.43    0.19
   4  -2 -13    0.47    0.13
   4   2 -13    0.49    0.13
  -3  -2  13   11.92    0.42
   3  -2 -13   12.11    0.46
  -3   2  13   12.46    0.41
   3   2 -13   12.29    0.47
   2  -2 -13    0.05    0.09
  -2  -2  13    0.05    0.07
   2   2 -13   -0.12    0.08
  -2   2  13   -0.05    0.07
  -1  -2  13   32.77    0.90
   1  -2 -13   31.20    0.90
   1   2 -13   29.97    0.89
  -1   2  13   30.80    0.88
   0  -2  13    4.60    0.24
   0  -2 -13    4.99    0.24
   0  -2 -13    4.70    0.25
   0   2  13    4.85    0.25
   0   2 -13    4.69    0.23
   1  -2  13    6.82    0.28
  -1  -2 -13    6.54    0.29
  -1  -2 -13    6.26    0.27
  -1   2 -13    6.38    0.23
   1   2  13    6.17    0.28
   2  -2  13    0.24    0.08
  -2  -2 -13    0.23    0.10
   2  -2  13    0.18    0.08
   2   2  13    0.06    0.08
   3  -2  13    6.06    0.25
  -3  -2 -13    5.50    0.29
   3  -2  13    5.69    0.25
   3   2  13    6.70    0.27
  -4  -2 -13    1.42    0.18
   4  -2  13    1.56    0.13
   4  -2  13    1.47    0.12
   4   2  13    1.36    0.15
  -5  -2 -13   11.36    0.47
   5  -2  13   10.41    0.33
   5   2  13   10.66    0.39
   6   2  13    2.21    0.18
   7   2  13    0.09    0.10
   8   2  13   -0.10    0.09
   9   2  13    5.72    0.30
  -9  -3  13    8.30    0.56
   9  -3 -13    7.70    0.43
   9   3 -13    7.56    0.44
  -8  -3  13    6.74    0.47
   8  -3 -13    6.54    0.37
   8   3 -13    6.25    0.39
  -7  -3  13    1.03    0.22
   7  -3 -13    1.07    0.18
   7   3 -13    0.68    0.17
   6  -3 -13    0.03    0.11
  -6  -3  13    0.01    0.13
   6   3 -13   -0.06    0.12
   5  -3 -13    5.96    0.33
   5   3 -13    5.70    0.34
  -5   3  13    6.31    0.29
   4  -3 -13    3.64    0.25
   4   3 -13    3.54    0.26
  -3  -3  13    0.22    0.09
   3  -3 -13    0.21    0.11
   3   3 -13    0.30    0.12
  -3   3  13    0.09    0.06
   2  -3 -13    0.05    0.09
  -2  -3  13    0.04    0.08
   2   3 -13   -0.03    0.08
  -2   3  13    0.04    0.08
  -1  -3  13   -0.07    0.07
   1  -3 -13    0.16    0.09
   1   3 -13    0.09    0.09
  -1   3  13    0.07    0.08
   0  -3 -13    6.12    0.28
   0  -3  13    5.99    0.28
   0  -3 -13    6.34    0.30
   0   3  13    5.68    0.28
   0   3 -13    5.72    0.26
  -1  -3 -13    0.10    0.09
  -1  -3 -13   -0.04    0.07
   1  -3  13    0.05    0.07
   1   3  13    0.05    0.08
   2  -3  13    1.84    0.16
  -2  -3 -13    1.45    0.18
   2  -3  13    1.33    0.14
   2   3  13    1.31    0.16
   3  -3  13    0.16    0.08
  -3  -3 -13   -0.06    0.09
   3  -3  13    0.08    0.07
   3   3  13    0.01    0.08
   4  -3  13    2.23    0.15
  -4  -3 -13    2.33    0.24
   4   3  13    2.50    0.19
  -5  -3 -13    7.62    0.40
   5  -3  13    7.29    0.25
   5   3  13    7.77    0.34
   6   3  13    0.44    0.12
   7   3  13    0.00    0.10
   8   3  13    0.70    0.14
   9   3  13    4.83    0.29
   9  -4 -13    0.07    0.15
  -9  -4  13    0.20    0.22
   9   4 -13    0.03    0.16
   8  -4 -13    2.82    0.28
  -8  -4  13    2.61    0.35
   8   4 -13    2.60    0.30
  -7  -4  13    0.76    0.22
   7  -4 -13    1.40    0.21
   7   4 -13    0.99    0.20
  -6  -4  13    7.71    0.49
   6  -4 -13    8.80    0.41
   6   4 -13    8.51    0.44
   5  -4 -13    2.81    0.25
   5   4 -13    3.12    0.28
   4  -4 -13    7.53    0.37
   4   4 -13    8.27    0.40
  -4   4  13    8.61    0.29
   3  -4 -13    1.53    0.18
  -3  -4  13    1.19    0.15
   3   4 -13    1.15    0.17
  -2  -4  13    0.63    0.13
   2  -4 -13    0.37    0.12
   2   4 -13    0.61    0.13
  -2   4  13    0.49    0.11
  -2   4  13    0.49    0.09
   1  -4 -13    0.78    0.14
  -1  -4  13    0.87    0.13
   1   4 -13    0.62    0.13
  -1   4  13    0.70    0.12
  -1   4  13    0.58    0.11
   0  -4 -13    1.23    0.17
   0  -4 -13    1.30    0.16
   0  -4  13    1.06    0.14
   0  -4 -13    1.44    0.16
   0   4  13    1.36    0.16
   0   4 -13    1.13    0.13
  -1  -4 -13    1.08    0.16
  -1  -4 -13    1.07    0.13
   1  -4  13    1.14    0.14
   1   4  13    1.15    0.15
   2  -4  13    0.05    0.08
  -2  -4 -13   -0.06    0.06
  -2  -4 -13    0.00    0.09
   2   4  13   -0.03    0.08
  -3  -4 -13    0.04    0.10
   3  -4  13    0.07    0.08
   3   4  13   -0.03    0.08
  -4  -4 -13    4.97    0.32
   4  -4  13    4.91    0.22
   4   4  13    4.91    0.27
  -5  -4 -13    0.45    0.18
   5  -4  13    0.33    0.08
  -5  -4 -13    0.42    0.15
   5   4  13    0.31    0.12
  -6  -4 -13    6.90    0.48
  -6  -4 -13    7.38    0.43
   6   4  13    7.15    0.34
  -7  -4 -13    0.77    0.23
   7   4  13    1.24    0.18
  -8  -4 -13    0.35    0.22
   8   4  13    0.49    0.15
   9   4  13    0.49    0.16
   9  -5 -13    1.03    0.22
   9   5 -13    0.67    0.22
   8  -5 -13    0.39    0.16
  -8  -5  13    0.18    0.20
   8   5 -13    0.35    0.19
  -7  -5  13    0.75    0.23
   7  -5 -13    0.91    0.19
   7   5 -13    0.98    0.21
   6  -5 -13   -0.04    0.11
  -6  -5  13    0.21    0.16
   6   5 -13    0.01    0.13
   5  -5 -13    1.02    0.18
   5   5 -13    1.21    0.20
   4  -5 -13    0.23    0.13
   4   5 -13    0.00    0.12
   3  -5 -13    9.44    0.42
  -3  -5  13    9.60    0.40
   3   5 -13    9.46    0.42
   2  -5 -13    6.18    0.33
  -2  -5  13    6.36    0.32
  -2   5  13    6.38    0.25
   2   5 -13    7.00    0.34
  -2   5  13    6.36    0.30
   1  -5 -13    7.37    0.35
  -1  -5  13    8.03    0.36
  -1   5  13    7.88    0.34
   1   5 -13    7.68    0.34
  -1   5  13    7.23    0.31
   0  -5  13    1.85    0.19
   0  -5 -13    1.73    0.18
   0  -5 -13    2.17    0.23
   0   5 -13    2.23    0.18
   0   5  13    2.13    0.20
  -1  -5 -13    3.38    0.23
   1  -5  13    3.78    0.23
  -1  -5 -13    3.66    0.27
   1   5  13    3.87    0.24
   2  -5  13    0.48    0.11
  -2  -5 -13    0.75    0.15
  -2  -5 -13    0.49    0.11
   2   5  13    0.43    0.13
   3  -5  13    0.41    0.10
  -3  -5 -13    0.50    0.15
  -3  -5 -13    0.82    0.18
   3   5  13    0.52    0.13
  -4  -5 -13    2.74    0.31
  -4  -5 -13    2.79    0.28
   4  -5  13    2.93    0.18
   4   5  13    2.78    0.24
   5  -5  13    3.28    0.18
  -5  -5 -13    3.65    0.37
  -5  -5 -13    3.59    0.33
   5   5  13    3.40    0.25
   6  -5  13    0.03    0.06
  -6  -5 -13   -0.04    0.13
  -6  -5 -13   -0.08    0.12
   6   5  13    0.09    0.11
  -7  -5 -13    1.79    0.32
   7   5  13    1.53    0.21
  -8  -5 -13   -0.08    0.19
   8   5  13    0.00    0.13
   9   5  13    0.11    0.14
   8  -6 -13   -0.09    0.14
  -8  -6  13    0.13    0.19
   8   6 -13   -0.06    0.15
   7  -6 -13    0.89    0.19
  -7  -6  13    0.73    0.23
   7   6 -13    0.89    0.22
   6  -6 -13    1.45    0.21
  -6  -6  13    1.81    0.30
   6   6 -13    1.38    0.23
   5  -6 -13    0.63    0.16
   5   6 -13    0.84    0.19
   4  -6 -13   11.22    0.48
   4   6 -13   10.14    0.48
   3  -6 -13   14.98    0.57
  -3  -6  13   14.91    0.55
   3   6 -13   14.66    0.58
   2  -6 -13    8.08    0.39
  -2  -6  13    8.15    0.38
   2   6 -13    7.86    0.38
  -1  -6  13   48.76    1.38
   1  -6 -13   48.95    1.38
   1  -6 -13   50.92    1.44
   1  -6 -13   48.38    1.39
  -1   6  13   50.60    1.37
   1   6 -13   51.80    1.37
  -1   6  13   49.33    1.36
   0  -6  13    0.16    0.11
   0  -6 -13    0.19    0.11
   0  -6 -13    0.28    0.14
   0   6  13    0.32    0.12
   1  -6  13    0.23    0.11
  -1  -6 -13    0.11    0.12
  -1  -6 -13    0.15    0.10
   1   6  13    0.13    0.12
   2  -6  13    6.65    0.31
  -2  -6 -13    6.05    0.37
   2   6  13    6.23    0.34
   3  -6  13    0.08    0.08
  -3  -6 -13    0.06    0.13
  -3  -6 -13    0.06    0.12
   3   6  13   -0.10    0.09
  -4  -6 -13   -0.18    0.12
   4  -6  13    0.06    0.08
  -4  -6 -13   -0.02    0.12
   4   6  13   -0.06    0.10
  -5  -6 -13    1.02    0.23
   5  -6  13    0.55    0.11
  -5  -6 -13    1.05    0.21
   5   6  13    1.12    0.18
  -6  -6 -13    0.08    0.15
  -6  -6 -13    0.09    0.17
   6  -6  13    0.37    0.09
   6   6  13    0.18    0.13
  -7  -6 -13    0.45    0.23
   7  -6  13    0.58    0.10
   7   6  13    0.92    0.19
   8  -7 -13    0.19    0.16
   8   7 -13   -0.05    0.16
   7  -7 -13    4.50    0.34
  -7  -7  13    4.22    0.47
   7   7 -13    4.79    0.41
   6  -7 -13    0.09    0.14
  -6  -7  13   -0.12    0.16
   6   7 -13   -0.19    0.13
   5  -7 -13    0.19    0.14
   5   7 -13    0.25    0.16
   4  -7 -13   19.95    0.73
   4   7 -13   21.23    0.76
   3  -7 -13    1.32    0.21
  -3  -7  13    1.69    0.21
   3   7 -13    1.41    0.21
  -2  -7  13    0.14    0.12
   2  -7 -13   -0.05    0.11
   2   7 -13    0.06    0.12
  -1  -7  13   24.80    0.80
   1  -7 -13   24.24    0.86
   1  -7 -13   24.07    0.80
  -1   7  13   23.82    0.77
   0  -7  13    3.80    0.27
   0  -7 -13    4.67    0.34
   0  -7 -13    4.67    0.30
   0   7  13    4.47    0.29
  -1  -7 -13   15.50    0.63
  -1  -7 -13   15.32    0.57
   1  -7  13   16.04    0.58
   1   7  13   14.91    0.57
  -2  -7 -13    0.65    0.17
   2  -7  13    1.18    0.17
  -2  -7 -13    1.03    0.21
   2   7  13    0.98    0.17
  -3  -7 -13    1.16    0.21
  -3  -7 -13    1.41    0.23
   3  -7  13    1.08    0.15
   3   7  13    1.18    0.19
  -4  -7 -13   12.21    0.61
   4  -7  13   12.80    0.45
  -4  -7 -13   11.42    0.57
   4   7  13   11.68    0.52
  -5  -7 -13    7.50    0.49
   5  -7  13    6.33    0.30
  -5  -7 -13    7.74    0.47
   5   7  13    7.38    0.40
  -6  -7 -13   -0.12    0.13
   6  -7  13    0.10    0.09
  -6  -7 -13   -0.10    0.15
   6   7  13    0.06    0.14
  -7  -7 -13   -0.03    0.15
   7  -7  13    0.04    0.09
  -7  -7 -13    0.00    0.18
   7   7  13    0.01    0.13
   8  -7  13    1.90    0.16
   8   7  13    2.18    0.27
   8  -8 -13    1.14    0.23
   8   8 -13    1.01    0.26
   7  -8 -13   -0.08    0.15
   7   8 -13    0.01    0.17
   6  -8 -13   -0.04    0.14
  -6  -8  13    0.20    0.18
   6   8 -13    0.05    0.16
   5  -8 -13    0.29    0.15
   5   8 -13    0.26    0.15
   4  -8 -13    0.15    0.14
   4   8 -13    0.23    0.15
  -3  -8  13    0.11    0.13
   3  -8 -13    0.43    0.15
   3   8 -13   -0.05    0.14
   2  -8 -13   18.39    0.67
  -2  -8  13   16.98    0.64
   2  -8 -13   17.05    0.71
   2  -8 -13   17.14    0.66
   1  -8 -13    0.29    0.17
  -1  -8  13    0.30    0.14
   1  -8 -13    0.38    0.14
   0  -8  13   15.19    0.60
   0  -8 -13   15.78    0.67
   0  -8 -13   16.32    0.61
   0   8  13   15.50    0.59
  -1  -8 -13    1.67    0.24
   1  -8  13    1.40    0.20
  -1  -8 -13    1.27    0.19
   1   8  13    1.21    0.20
  -2  -8 -13   11.94    0.58
   2  -8  13   12.62    0.50
  -2  -8 -13   12.83    0.57
   2   8  13   12.81    0.54
  -3  -8 -13    3.32    0.36
  -3  -8 -13    4.11    0.33
   3  -8  13    3.64    0.26
   3   8  13    3.29    0.30
  -4  -8 -13    3.09    0.35
   4  -8  13    3.15    0.23
  -4  -8 -13    3.09    0.34
   4   8  13    2.75    0.29
  -5  -8 -13    0.17    0.17
   5  -8  13    0.13    0.11
  -5  -8 -13   -0.02    0.16
   5   8  13   -0.04    0.13
  -6  -8 -13    3.20    0.40
  -6  -8 -13    2.79    0.36
   6  -8  13    2.88    0.23
   6   8  13    3.46    0.32
   7  -8  13    0.13    0.11
  -7  -8 -13    0.16    0.18
   7   8  13    0.04    0.15
   7  -9 -13    4.65    0.39
   7   9 -13    5.43    0.46
   6  -9 -13    0.04    0.16
  -6  -9  13    0.09    0.20
   6   9 -13   -0.05    0.17
   5  -9 -13    0.70    0.19
   5   9 -13    0.59    0.20
   4  -9 -13    0.19    0.15
   3  -9 -13   -0.03    0.13
   3  -9 -13   -0.04    0.12
  -2  -9  13    0.54    0.17
   2  -9 -13    0.29    0.19
   2  -9 -13    0.79    0.18
  -1  -9  13    3.80    0.33
   1  -9 -13    3.42    0.36
   1  -9 -13    4.44    0.33
   0  -9  13    0.06    0.13
   0  -9 -13    0.21    0.14
   0  -9 -13    0.64    0.19
  -1  -9 -13    1.13    0.20
   1  -9  13    1.33    0.21
  -1  -9 -13    1.61    0.25
   1   9  13    1.53    0.22
  -2  -9 -13    0.12    0.16
   2  -9  13    0.18    0.13
  -2  -9 -13    0.18    0.15
   2   9  13    0.31    0.16
   3  -9  13    9.75    0.45
  -3  -9 -13    9.31    0.53
  -3  -9 -13   11.35    0.55
   3   9  13    9.54    0.49
   4  -9  13    1.68    0.21
  -4  -9 -13    1.61    0.28
  -4  -9 -13    1.59    0.27
   4   9  13    2.23    0.27
  -5  -9 -13    0.82    0.25
   5  -9  13    1.19    0.18
  -5  -9 -13    1.39    0.27
   5   9  13    1.16    0.22
  -6  -9 -13    0.81    0.24
  -6  -9 -13    1.02    0.28
   6  -9  13    0.67    0.16
   6   9  13    1.05    0.22
  -7  -9 -13    1.11    0.26
   7  -9  13    1.29    0.18
   7   9  13    1.07    0.23
   6 -10 -13    1.40    0.26
   5 -10 -13    4.87    0.37
   4 -10 -13    3.74    0.34
   4 -10 -13    3.85    0.36
   3 -10 -13    5.22    0.37
   3 -10 -13    5.26    0.48
  -2 -10  13    1.54    0.24
   2 -10 -13    1.22    0.23
   2 -10 -13    1.65    0.28
  -1 -10  13    0.48    0.16
   1 -10 -13    0.02    0.16
   1 -10 -13    0.30    0.16
   0 -10 -13    0.09    0.16
   0 -10 -13    0.05    0.13
   0 -10  13    0.13    0.14
   1 -10  13    8.30    0.43
  -1 -10 -13    7.14    0.47
   2 -10  13    0.25    0.14
  -2 -10 -13    0.72    0.20
   2  10  13    0.56    0.19
  -3 -10 -13   -0.05    0.15
   3 -10  13    0.06    0.14
  -3 -10 -13   -0.15    0.15
   3  10  13   -0.08    0.14
  -4 -10 -13    0.43    0.21
  -4 -10 -13    0.17    0.20
   4 -10  13    0.42    0.16
   4  10  13    0.18    0.18
   5 -10  13    0.00    0.13
  -5 -10 -13    0.12    0.19
  -5 -10 -13    0.20    0.21
   5  10  13   -0.02    0.16
  -6 -10 -13    0.48    0.24
  -6 -10 -13   -0.02    0.17
   6 -10  13    0.42    0.15
   6  10  13    0.09    0.17
   5 -11 -13    0.22    0.17
   5 -11 -13    0.05    0.16
   4 -11 -13    1.98    0.33
   4 -11 -13    2.22    0.28
   3 -11 -13    0.53    0.19
   3 -11 -13    0.39    0.23
   2 -11 -13    1.07    0.26
   2 -11 -13    0.48    0.19
  -1 -11  13    0.49    0.18
   1 -11 -13    0.56    0.21
   1 -11 -13    0.68    0.19
   0 -11 -13    1.53    0.29
   0 -11  13    1.68    0.25
  -1 -11 -13    1.39    0.29
   1 -11  13    1.98    0.26
   2 -11  13    0.04    0.14
  -2 -11 -13    0.05    0.17
  -3 -11 -13    2.38    0.35
   3 -11  13    2.66    0.28
  -4 -11 -13    0.75    0.25
  -4 -11 -13    1.10    0.26
   4 -11  13    0.66    0.18
   4  11  13    0.95    0.23
  -5 -11 -13    0.10    0.22
  -5 -11 -13   -0.25    0.16
   5 -11  13   -0.21    0.13
   5  11  13    0.07    0.19
   4 -12 -13    0.17    0.17
   4 -12 -13   -0.16    0.19
   3 -12 -13    0.04    0.19
   3 -12 -13    0.15    0.18
   2 -12 -13   -0.14    0.15
   2 -12 -13    0.09    0.18
   1 -12 -13   -0.16    0.17
   1 -12 -13   -0.16    0.15
  -1 -12  13   -0.09    0.15
   0 -12 -13    3.48    0.40
   0 -12  13    3.79    0.37
   1 -12  13    1.26    0.24
  -1 -12 -13    1.15    0.27
  -2 -12 -13    0.40    0.22
   2 -12  13    0.59    0.19
  -3 -12 -13    0.14    0.19
   3 -12  13    0.05    0.15
  -4 -12 -13    0.89    0.27
   4 -12  13    0.60    0.19
   2 -13 -13    0.00    0.18
   2 -13 -13    0.12    0.18
   1 -13 -13   -0.32    0.17
  -1 -13  13    0.27    0.19
   0 -13 -13    0.45    0.23
   0 -13  13    0.25    0.19
   1 -13  13    0.06    0.17
  -1 -13 -13    0.16    0.20
  -2 -13 -13    0.45    0.23
   2 -13  13    0.15    0.18
   9   0 -14    0.07    0.15
   8   0 -14    6.29    0.39
  -7   0  14    0.10    0.13
   7   0 -14    0.18    0.14
   6   0 -14    3.25    0.28
  -6   0  14    3.13    0.29
   5   0 -14   -0.06    0.10
   4   0 -14    0.01    0.10
  -3   0  14   -0.02    0.08
   3   0 -14    0.08    0.10
  -2   0  14    8.01    0.33
   2   0 -14    7.62    0.34
  -1   0  14   -0.08    0.06
   1   0 -14    0.05    0.08
   0   0 -14   34.99    0.97
   0   0  14   35.03    0.98
  -1   0 -14   -0.01    0.04
  -1   0 -14   -0.04    0.04
  -2   0 -14   26.73    0.74
   2   0  14   27.54    0.78
  -3   0 -14    0.09    0.07
   3   0  14    0.04    0.08
   4   0  14   29.27    0.82
   5   0  14   -0.07    0.07
   6   0  14    3.33    0.19
   7   0  14   -0.02    0.08
   8   0  14   13.62    0.44
   9   0  14   -0.04    0.09
   9  -1 -14    0.05    0.15
   9   1 -14   -0.12    0.14
   8  -1 -14   13.88    0.59
  -8  -1  14   15.74    0.70
   8   1 -14   13.53    0.59
  -7  -1  14    1.85    0.26
   7  -1 -14    2.12    0.25
   7   1 -14    2.33    0.25
  -6  -1  14   43.98    1.39
   6  -1 -14   43.81    1.27
   6   1 -14   43.25    1.28
  -6   1  14   43.80    1.33
   5  -1 -14    5.96    0.33
   5   1 -14    6.15    0.34
   4  -1 -14    1.45    0.18
   4   1 -14    1.64    0.20
  -3  -1  14    0.17    0.09
   3  -1 -14    0.15    0.10
   3   1 -14    0.10    0.09
  -3   1  14    0.21    0.09
   2  -1 -14   -0.05    0.09
  -2  -1  14    0.17    0.08
   2   1 -14    0.02    0.09
  -2   1  14    0.05    0.08
   1  -1 -14    3.00    0.21
  -1  -1  14    3.49    0.21
   1   1 -14    4.17    0.23
  -1   1  14    3.73    0.21
   0  -1  14    0.54    0.11
   0   1  14    0.44    0.11
   0   1 -14    0.49    0.10
  -1  -1 -14    0.13    0.07
   1  -1  14    0.24    0.09
  -1  -1 -14    0.18    0.08
  -1  -1 -14    0.22    0.08
  -1   1 -14    0.32    0.07
   1   1  14    0.21    0.09
  -2  -1 -14    0.80    0.12
   2  -1  14    1.05    0.13
  -2   1 -14    1.02    0.09
   2   1  14    0.89    0.13
   3  -1  14    0.16    0.08
  -3  -1 -14    0.04    0.08
   3   1  14    0.06    0.08
   4  -1  14    0.02    0.07
  -4  -1 -14    0.18    0.11
   4   1  14   -0.07    0.07
   5  -1  14   55.45    1.42
   5   1  14   57.48    1.46
   6  -1  14    0.18    0.08
   6   1  14    0.21    0.10
   7  -1  14    2.68    0.15
   7   1  14    2.88    0.20
   8   1  14    0.32    0.11
   9   1  14   -0.08    0.10
  -9  -2  14    0.00    0.17
   9  -2 -14    0.28    0.16
   9   2 -14   -0.05    0.15
   8  -2 -14    0.56    0.18
  -8  -2  14    1.33    0.26
   8   2 -14    0.61    0.19
  -7  -2  14   -0.10    0.13
   7  -2 -14   -0.02    0.13
   7   2 -14    0.22    0.14
   6  -2 -14    0.62    0.17
   6   2 -14    0.82    0.18
  -6   2  14    0.86    0.15
   5  -2 -14    0.53    0.15
   5   2 -14    0.42    0.14
   4  -2 -14    2.59    0.24
   4   2 -14    2.37    0.23
   3  -2 -14    0.51    0.13
  -3  -2  14    0.35    0.10
  -3   2  14    0.70    0.12
   3   2 -14    0.45    0.13
  -2  -2  14    0.32    0.10
   2  -2 -14    0.28    0.10
   2   2 -14    0.18    0.10
  -2   2  14    0.28    0.09
  -1  -2  14    5.41    0.28
   1  -2 -14    6.29    0.30
  -1   2  14    5.82    0.28
   1   2 -14    5.47    0.28
   0  -2  14    3.62    0.22
   0  -2 -14    3.34    0.22
   0  -2 -14    3.26    0.21
   0   2  14    3.58    0.22
   0   2 -14    3.21    0.19
  -1  -2 -14    9.72    0.35
   1  -2  14    9.88    0.37
  -1  -2 -14    9.39    0.37
  -1   2 -14    9.84    0.32
   1   2  14    9.31    0.37
  -2  -2 -14   16.73    0.55
   2  -2  14   16.50    0.53
   2   2  14   16.13    0.55
   3  -2  14    1.77    0.15
  -3  -2 -14    1.84    0.19
   3   2  14    1.35    0.15
  -4  -2 -14    4.25    0.28
   4  -2  14    4.43    0.21
   4   2  14    4.23    0.23
  -5  -2 -14    6.70    0.36
   5  -2  14    6.62    0.26
   5   2  14    6.60    0.30
   6  -2  14    0.75    0.09
   6   2  14    0.63    0.11
   7   2  14    2.16    0.20
   8   2  14    6.21    0.31
   9   2  14    0.17    0.12
   9  -3 -14    0.19    0.16
  -9  -3  14   -0.08    0.19
   9   3 -14    0.14    0.17
   8  -3 -14    1.00    0.20
  -8  -3  14    0.63    0.22
   8   3 -14    0.69    0.20
   7  -3 -14    0.03    0.13
  -7  -3  14   -0.04    0.15
   7   3 -14    0.18    0.15
   6  -3 -14    0.16    0.13
   6   3 -14    0.20    0.15
   5  -3 -14    0.67    0.15
   5   3 -14    0.94    0.18
  -5   3  14    0.82    0.13
   4  -3 -14    7.54    0.37
   4   3 -14    7.57    0.38
   3  -3 -14    1.01    0.16
  -3  -3  14    0.86    0.14
   3   3 -14    0.80    0.15
   2  -3 -14    1.96    0.20
  -2  -3  14    1.64    0.18
   2   3 -14    1.52    0.18
  -2   3  14    1.65    0.17
  -1  -3  14    0.04    0.08
   1  -3 -14    0.05    0.09
   1   3 -14    0.03    0.09
  -1   3  14    0.20    0.10
   0  -3  14    0.03    0.08
   0  -3 -14   -0.08    0.07
   0  -3 -14    0.09    0.10
   0   3  14    0.04    0.09
   0   3 -14   -0.02    0.04
   0   3 -14    0.02    0.07
  -1  -3 -14   16.80    0.54
  -1  -3 -14   17.05    0.57
   1  -3  14   16.32    0.54
   1   3  14   15.66    0.55
   2  -3  14    2.14    0.19
  -2  -3 -14    2.72    0.17
  -2  -3 -14    2.78    0.23
   2   3  14    2.51    0.21
   3  -3  14    3.70    0.21
  -3  -3 -14    3.66    0.25
   3   3  14    3.93    0.24
   4  -3  14    7.08    0.28
  -4  -3 -14    6.87    0.37
   4   3  14    7.37    0.33
   5  -3  14    3.04    0.17
  -5  -3 -14    3.02    0.29
   5   3  14    3.29    0.23
   6  -3  14    4.62    0.19
   6   3  14    4.64    0.27
   7   3  14    0.46    0.13
   8   3  14    1.88    0.21
   9   3  14    1.49    0.20
  -9  -4  14    4.82    0.51
   9  -4 -14    5.63    0.37
   9   4 -14    4.72    0.41
  -8  -4  14    1.42    0.29
   8  -4 -14    1.61    0.23
   8   4 -14    1.12    0.23
   7  -4 -14    0.16    0.14
  -7  -4  14    0.19    0.17
   7   4 -14    0.05    0.14
   6  -4 -14    0.24    0.14
   6   4 -14    0.06    0.13
   5  -4 -14    0.30    0.14
   5   4 -14    0.27    0.14
   4  -4 -14    7.86    0.39
   4   4 -14    8.15    0.40
   3  -4 -14    4.48    0.29
  -3  -4  14    4.50    0.27
   3   4 -14    4.28    0.28
   2  -4 -14    8.85    0.39
  -2  -4  14    8.81    0.38
  -2   4  14    8.16    0.35
   2   4 -14    9.05    0.39
  -2   4  14    8.61    0.34
   1  -4 -14    1.10    0.16
  -1  -4  14    1.31    0.17
  -1   4  14    1.04    0.15
  -1   4  14    1.36    0.15
   1   4 -14    1.28    0.17
   0  -4 -14   12.90    0.47
   0  -4 -14   12.39    0.46
   0  -4  14   12.06    0.46
   0  -4 -14   11.99    0.49
   0   4  14   12.71    0.47
   0   4 -14   12.62    0.43
  -1  -4 -14    0.24    0.09
   1  -4  14   -0.03    0.09
  -1  -4 -14    0.07    0.10
   1   4  14    0.05    0.09
   2  -4  14    2.45    0.18
  -2  -4 -14    2.35    0.24
   2   4  14    2.15    0.21
   3  -4  14    9.09    0.34
  -3  -4 -14    7.72    0.39
   3   4  14    8.16    0.37
   4  -4  14    1.36    0.14
  -4  -4 -14    1.36    0.20
   4   4  14    1.47    0.18
  -5  -4 -14    2.17    0.26
   5  -4  14    2.18    0.15
   5   4  14    1.88    0.20
   6  -4  14    5.63    0.22
  -6  -4 -14    6.23    0.39
   6   4  14    5.66    0.31
   7   4  14    0.54    0.15
   8   4  14   -0.02    0.12
   9   4  14    0.05    0.13
   9  -5 -14    2.57    0.30
   9   5 -14    2.02    0.30
   8  -5 -14    1.16    0.21
  -8  -5  14    0.91    0.26
   8   5 -14    1.32    0.25
  -7  -5  14    0.05    0.17
   7  -5 -14   -0.05    0.13
   7   5 -14    0.01    0.15
   6  -5 -14    6.08    0.35
   6   5 -14    6.26    0.39
   5  -5 -14    2.05    0.24
   5   5 -14    1.74    0.24
   4  -5 -14    0.73    0.16
   4   5 -14    0.54    0.16
   3  -5 -14    2.09    0.23
  -3  -5  14    1.78    0.20
   3   5 -14    2.06    0.23
   2  -5 -14    6.92    0.37
  -2  -5  14    7.27    0.35
  -2   5  14    8.25    0.34
   2   5 -14    8.44    0.39
  -2   5  14    7.53    0.30
   1  -5 -14    1.84    0.20
  -1  -5  14    2.15    0.21
  -1   5  14    2.14    0.20
  -1   5  14    2.28    0.19
   1   5 -14    1.80    0.19
   0  -5 -14   12.67    0.53
   0  -5 -14   13.55    0.50
   0  -5  14   12.66    0.49
   0   5  14   12.75    0.49
  -1  -5 -14   14.38    0.56
   1  -5  14   14.19    0.51
  -1  -5 -14   14.78    0.51
   1   5  14   13.41    0.52
   2  -5  14   -0.05    0.08
  -2  -5 -14    0.03    0.11
   2   5  14   -0.11    0.09
  -3  -5 -14    5.19    0.34
   3  -5  14    6.08    0.28
   3   5  14    5.15    0.30
  -4  -5 -14    0.26    0.14
   4  -5  14    0.30    0.10
   4   5  14    0.21    0.12
  -5  -5 -14    0.23    0.15
   5  -5  14    0.25    0.09
  -5  -5 -14    0.22    0.16
   5   5  14    0.08    0.11
  -6  -5 -14    0.07    0.14
  -6  -5 -14    0.07    0.17
   6  -5  14    0.17    0.08
   6   5  14    0.20    0.13
  -7  -5 -14    3.20    0.40
   7   5  14    3.24    0.28
   8   5  14    0.75    0.18
   8  -6 -14   -0.05    0.14
  -8  -6  14   -0.14    0.18
   8   6 -14    0.13    0.18
   7  -6 -14    1.16    0.21
  -7  -6  14    0.96    0.26
   7   6 -14    1.36    0.25
   6  -6 -14    0.07    0.13
   6   6 -14   -0.01    0.14
   5  -6 -14    2.17    0.25
   5   6 -14    2.03    0.27
   4  -6 -14    5.51    0.34
   4   6 -14    6.45    0.37
  -3  -6  14    0.90    0.16
   3  -6 -14    0.72    0.16
   3   6 -14    0.84    0.18
  -2  -6  14    5.60    0.32
   2  -6 -14    6.62    0.35
   2   6 -14    5.02    0.31
   1  -6 -14   16.36    0.65
   1  -6 -14   17.03    0.61
  -1  -6  14   16.53    0.60
   1  -6 -14   17.17    0.62
   1   6 -14   16.41    0.58
  -1   6  14   16.53    0.58
   0  -6  14    6.76    0.34
   0  -6 -14    6.94    0.40
   0  -6 -14    7.06    0.36
   0   6  14    6.75    0.34
  -1  -6 -14    0.14    0.10
   1  -6  14   -0.08    0.09
  -1  -6 -14    0.20    0.13
   1   6  14   -0.05    0.10
  -2  -6 -14    0.19    0.13
   2  -6  14    0.17    0.11
   2   6  14    0.05    0.11
   3  -6  14    0.49    0.12
  -3  -6 -14    0.85    0.19
   3   6  14    0.62    0.15
  -4  -6 -14    1.56    0.24
   4  -6  14    1.03    0.14
  -4  -6 -14    1.39    0.24
   4   6  14    1.33    0.20
   5  -6  14    0.07    0.09
  -5  -6 -14    0.23    0.15
  -5  -6 -14   -0.04    0.15
   5   6  14    0.24    0.14
  -6  -6 -14    1.01    0.25
  -6  -6 -14    0.84    0.21
   6  -6  14    0.84    0.13
   6   6  14    1.06    0.19
  -7  -6 -14    3.83    0.46
   7  -6  14    4.93    0.23
   7   6  14    3.31    0.30
   8   6  14    0.60    0.18
   8  -7 -14    4.30    0.37
   8   7 -14    4.77    0.43
   7  -7 -14    0.03    0.15
  -7  -7  14    0.13    0.18
   7   7 -14    0.26    0.18
   6  -7 -14    0.29    0.16
   6   7 -14    0.39    0.18
   5  -7 -14    3.08    0.30
   5   7 -14    3.53    0.33
   4  -7 -14    1.02    0.19
   4   7 -14    0.63    0.18
   3  -7 -14    0.16    0.13
  -3  -7  14   -0.08    0.11
   3   7 -14    0.26    0.15
   2  -7 -14    1.94    0.23
  -2  -7  14    1.93    0.22
   2   7 -14    1.70    0.22
  -1  -7  14   12.56    0.52
   1  -7 -14   12.06    0.56
   1  -7 -14   12.81    0.52
   0  -7 -14    9.71    0.48
   0  -7  14    9.01    0.42
   0  -7 -14    9.24    0.43
   0   7  14    9.16    0.42
  -1  -7 -14    0.29    0.13
   1  -7  14    0.29    0.14
  -1  -7 -14    0.48    0.17
   1   7  14    0.13    0.12
  -2  -7 -14    0.58    0.17
   2  -7  14    0.51    0.14
   2   7  14    0.60    0.16
   3  -7  14   -0.04    0.10
  -3  -7 -14   -0.04    0.12
  -3  -7 -14    0.06    0.15
   3   7  14   -0.07    0.11
   4  -7  14    9.01    0.39
  -4  -7 -14   10.03    0.53
  -4  -7 -14    9.64    0.54
   4   7  14    9.38    0.46
   5  -7  14   -0.02    0.09
  -5  -7 -14    0.03    0.14
  -5  -7 -14    0.02    0.16
   5   7  14   -0.19    0.12
  -6  -7 -14    0.18    0.19
   6  -7  14    0.01    0.10
  -6  -7 -14   -0.15    0.13
   6   7  14    0.13    0.14
  -7  -7 -14    0.11    0.18
   7  -7  14    0.17    0.11
  -7  -7 -14    0.09    0.17
   7   7  14   -0.12    0.12
   8  -7  14    0.13    0.10
   8   7  14    0.04    0.16
   7  -8 -14    0.00    0.16
   7   8 -14    0.34    0.20
  -6  -8  14    2.71    0.38
   6  -8 -14    2.52    0.29
   6   8 -14    3.11    0.34
   5  -8 -14    0.78    0.19
   5   8 -14    0.80    0.21
   4  -8 -14    1.92    0.25
   4   8 -14    2.17    0.27
   3  -8 -14    0.77    0.18
   2  -8 -14    0.53    0.19
  -2  -8  14    0.23    0.14
   2  -8 -14    0.36    0.15
   2  -8 -14    0.53    0.17
   1  -8 -14    3.38    0.34
  -1  -8  14    3.26    0.29
   1  -8 -14    3.02    0.29
   0  -8 -14    5.91    0.36
   0  -8 -14    5.98    0.39
   0  -8  14    5.73    0.35
   0   8  14    6.39    0.36
   1  -8  14    0.62    0.16
  -1  -8 -14    0.69    0.18
   1   8  14    0.60    0.17
  -2  -8 -14    0.42    0.18
   2  -8  14    0.28    0.14
  -2  -8 -14    0.15    0.14
   2   8  14    0.28    0.15
  -3  -8 -14    2.45    0.30
   3  -8  14    2.69    0.25
  -3  -8 -14    2.84    0.33
   3   8  14    2.51    0.28
  -4  -8 -14    0.35    0.19
  -4  -8 -14    0.67    0.20
   4   8  14    0.21    0.16
  -5  -8 -14    1.50    0.29
  -5  -8 -14    1.52    0.27
   5  -8  14    1.55    0.18
   5   8  14    1.46    0.23
  -6  -8 -14    0.15    0.18
  -6  -8 -14   -0.08    0.17
   6  -8  14   -0.11    0.10
   6   8  14    0.19    0.16
   7  -8  14    0.14    0.12
  -7  -8 -14   -0.10    0.16
   7   8  14    0.02    0.15
   7  -9 -14    1.24    0.24
   7   9 -14    0.81    0.25
   6  -9 -14    0.02    0.16
   6   9 -14    0.17    0.18
   5  -9 -14    1.05    0.22
   5   9 -14    1.04    0.23
   4  -9 -14    0.50    0.17
   3  -9 -14    1.52    0.23
   3  -9 -14    1.75    0.25
   2  -9 -14   -0.05    0.16
   2  -9 -14    0.22    0.16
  -2  -9  14    0.36    0.15
   1  -9 -14    2.74    0.34
  -1  -9  14    1.87    0.25
   1  -9 -14    2.06    0.26
   0  -9 -14    0.03    0.15
   0  -9 -14   -0.07    0.12
   0  -9  14    0.01    0.13
   1  -9  14    4.95    0.33
  -1  -9 -14    5.43    0.40
   1   9  14    5.78    0.36
  -2  -9 -14    3.09    0.31
   2  -9  14    3.13    0.29
  -2  -9 -14    2.84    0.34
   2   9  14    3.18    0.30
  -3  -9 -14    3.74    0.40
   3  -9  14    3.90    0.28
  -3  -9 -14    3.73    0.37
   3   9  14    4.03    0.35
   4  -9  14   -0.02    0.11
  -4  -9 -14    0.05    0.16
  -4  -9 -14    0.08    0.18
   4   9  14   -0.19    0.13
   5  -9  14    2.59    0.25
  -5  -9 -14    2.60    0.36
  -5  -9 -14    1.67    0.31
   5   9  14    2.31    0.29
   6  -9  14    0.98    0.18
  -6  -9 -14    1.13    0.28
  -6  -9 -14    0.33    0.20
   6   9  14    0.75    0.21
  -7  -9 -14    3.94    0.45
   7   9  14    4.41    0.40
   6 -10 -14    4.44    0.40
   5 -10 -14    3.26    0.33
   4 -10 -14    0.48    0.18
   4 -10 -14    0.09    0.14
   3 -10 -14    2.62    0.36
   3 -10 -14    2.87    0.31
   2 -10 -14    2.93    0.37
   2 -10 -14    3.46    0.34
  -2 -10  14    3.43    0.32
  -1 -10  14    0.59    0.19
   1 -10 -14    0.59    0.21
   1 -10 -14    0.69    0.18
   0 -10  14    0.61    0.18
   0 -10 -14    0.47    0.17
   0 -10 -14    0.28    0.17
  -1 -10 -14    2.39    0.32
   1 -10  14    1.78    0.24
  -2 -10 -14    0.03    0.17
   2  10  14    0.54    0.18
   3 -10  14    5.49    0.36
  -3 -10 -14    4.50    0.44
  -3 -10 -14    5.63    0.41
   3  10  14    5.13    0.38
  -4 -10 -14    0.15    0.17
   4 -10  14    0.05    0.13
  -4 -10 -14    0.01    0.18
   4  10  14    0.04    0.15
  -5 -10 -14    0.20    0.20
   5 -10  14    0.45    0.16
  -5 -10 -14    0.46    0.22
   5  10  14    0.52    0.20
   6 -10  14    0.07    0.13
  -6 -10 -14    0.33    0.20
   6  10  14    0.31    0.19
   5 -11 -14    5.41    0.41
   5 -11 -14    5.59    0.41
   4 -11 -14    0.48    0.20
   4 -11 -14    0.79    0.26
   3 -11 -14   -0.20    0.16
   3 -11 -14    0.25    0.16
   2 -11 -14    2.34    0.36
   2 -11 -14    1.66    0.27
  -1 -11  14    0.15    0.16
   1 -11 -14    0.47    0.19
   1 -11 -14    0.67    0.22
   0 -11 -14    0.31    0.20
   0 -11  14    0.51    0.18
   1 -11  14    0.02    0.14
  -1 -11 -14    0.18    0.18
  -2 -11 -14    0.29    0.20
   2 -11  14    0.37    0.17
  -3 -11 -14    0.18    0.19
   3 -11  14    0.08    0.15
  -4 -11 -14    1.80    0.32
   4 -11  14    1.52    0.23
   4  11  14    1.71    0.28
  -5 -11 -14    0.78    0.26
   5 -11  14    0.63    0.19
  -5 -11 -14    0.51    0.24
   5  11  14    0.79    0.24
   4 -12 -14    1.73    0.34
   4 -12 -14    1.09    0.25
   3 -12 -14    1.52    0.32
   3 -12 -14    1.29    0.26
   2 -12 -14   -0.15    0.17
   2 -12 -14    0.05    0.16
  -1 -12  14   -0.19    0.15
   1 -12 -14   -0.08    0.16
   0 -12  14   -0.24    0.14
   0 -12 -14    0.17    0.19
  -1 -12 -14    0.35    0.22
   1 -12  14    0.51    0.20
   2 -12  14    0.28    0.17
  -2 -12 -14    0.26    0.21
  -3 -12 -14    0.03    0.19
   3 -12  14    0.01    0.16
   1 -13 -14    0.81    0.26
   0 -13 -14    1.02    0.28
   0 -13  14    1.30    0.27
   1 -13  14    1.37    0.26
  -1 -13 -14    1.14    0.28
   9   0 -15    0.51    0.19
   8   0 -15    0.10    0.15
   7   0 -15    2.72    0.28
  -7   0  15    1.80    0.26
   6   0 -15   -0.03    0.12
  -6   0  15    0.02    0.12
   5   0 -15   13.22    0.54
   4   0 -15    0.02    0.10
  -3   0  15    9.36    0.37
   3   0 -15   10.11    0.42
  -2   0  15    0.15    0.09
   2   0 -15   -0.07    0.08
   1   0 -15    1.27    0.16
  -1   0  15    1.20    0.14
  -1   0 -15   82.76    2.01
   1   0  15   82.79    2.10
  -2   0 -15   -0.08    0.07
   2   0  15    0.12    0.08
  -3   0 -15   21.05    0.63
   3   0  15   22.12    0.67
   4   0  15   -0.03    0.08
   5   0  15   30.42    0.85
   6   0  15    0.01    0.09
   7   0  15   13.57    0.45
   8   0  15    0.08    0.10
   9   0  15   -0.09    0.10
   9  -1 -15    0.33    0.18
   9   1 -15    0.38    0.18
   8  -1 -15    0.03    0.14
  -8  -1  15   -0.09    0.16
   8   1 -15   -0.09    0.14
  -7  -1  15    1.37    0.23
   7  -1 -15    1.14    0.20
   7   1 -15    1.31    0.22
   6  -1 -15    1.14    0.19
  -6   1  15    0.74    0.17
   6   1 -15    1.35    0.21
   5  -1 -15    5.81    0.35
   5   1 -15    6.72    0.36
   4  -1 -15    0.58    0.15
   4   1 -15    0.88    0.16
  -3  -1  15    0.38    0.10
   3  -1 -15    0.38    0.13
   3   1 -15    0.34    0.12
  -3   1  15    0.31    0.10
  -2  -1  15    1.38    0.15
   2  -1 -15    1.22    0.17
   2   1 -15    1.90    0.20
  -2   1  15    1.50    0.17
  -1  -1  15    3.53    0.23
   1  -1 -15    4.60    0.25
   1   1 -15    4.08    0.24
  -1   1  15    3.80    0.23
   0  -1  15    0.00    0.08
   0  -1 -15    0.02    0.08
   0  -1 -15    0.13    0.08
   0   1  15    0.01    0.08
   0   1 -15    0.07    0.08
  -1  -1 -15    6.85    0.29
  -1  -1 -15    6.49    0.28
  -1  -1 -15    7.37    0.28
   1  -1  15    7.26    0.31
  -1   1 -15    6.85    0.24
   1   1  15    6.46    0.30
  -1   1 -15    6.59    0.26
  -2  -1 -15   -0.05    0.07
   2  -1  15    0.07    0.08
  -2   1 -15    0.03    0.06
   2   1  15    0.10    0.08
  -3  -1 -15    0.37    0.11
   3  -1  15    0.27    0.09
   3   1  15    0.18    0.09
   4  -1  15   30.33    0.85
  -4  -1 -15   31.29    0.90
   4   1  15   30.23    0.87
   5  -1  15    2.81    0.18
   5   1  15    2.62    0.20
   6  -1  15    3.36    0.19
   6   1  15    3.43    0.22
   7  -1  15    0.55    0.10
   7   1  15    0.52    0.12
   8  -1  15    7.94    0.30
   8   1  15    8.04    0.35
   9  -1  15    0.08    0.09
   9   1  15    0.21    0.13
   9  -2 -15    1.17    0.23
   9   2 -15    1.60    0.27
  -8  -2  15   -0.02    0.16
   8  -2 -15    0.08    0.13
   8   2 -15    0.06    0.15
   7  -2 -15    1.47    0.22
  -7  -2  15    1.90    0.28
   7   2 -15    2.03    0.26
   6  -2 -15    0.95    0.19
   6   2 -15    0.63    0.17
   5  -2 -15    3.17    0.28
   5   2 -15    3.53    0.30
   4  -2 -15   -0.12    0.10
   4   2 -15    0.00    0.11
   3  -2 -15    8.40    0.39
  -3  -2  15    9.04    0.37
   3   2 -15    9.48    0.42
  -3   2  15    9.52    0.36
   2  -2 -15    0.98    0.15
  -2  -2  15    0.88    0.14
  -2   2  15    0.77    0.13
   2   2 -15    0.49    0.12
   1  -2 -15    0.25    0.10
  -1  -2  15    0.35    0.10
  -1   2  15    0.06    0.08
   1   2 -15    0.21    0.09
   0  -2 -15   16.21    0.55
   0  -2  15   17.84    0.57
   0  -2 -15   15.98    0.55
   0   2  15   16.60    0.56
   0   2 -15   16.91    0.54
  -1  -2 -15    1.46    0.16
   1  -2  15    1.11    0.15
  -1  -2 -15    1.25    0.14
   1   2  15    1.22    0.15
  -1   2 -15    1.25    0.12
   2  -2  15    0.04    0.07
  -2  -2 -15   -0.04    0.08
   2   2  15    0.04    0.09
   3  -2  15    0.24    0.09
  -3  -2 -15    0.21    0.11
   3   2  15    0.09    0.09
  -4  -2 -15    0.43    0.13
   4  -2  15    0.59    0.11
   4   2  15    0.45    0.11
   5  -2  15   17.46    0.54
  -5  -2 -15   17.01    0.64
   5   2  15   18.22    0.57
   6  -2  15    6.65    0.26
   7  -2  15    0.16    0.08
   7   2  15    0.16    0.12
   8  -2  15    1.54    0.13
   8   2  15    1.45    0.18
   9   2  15    2.03    0.21
   9  -3 -15   -0.05    0.15
  -9  -3  15    0.10    0.20
   9   3 -15    0.36    0.20
   8  -3 -15    1.71    0.25
  -8  -3  15    1.64    0.29
   8   3 -15    1.68    0.27
   7  -3 -15    0.58    0.17
  -7  -3  15    0.53    0.19
   7   3 -15    0.78    0.20
   6  -3 -15   10.04    0.47
   6   3 -15   10.31    0.49
   5  -3 -15    0.05    0.12
   5   3 -15    0.13    0.14
   4  -3 -15    0.39    0.13
   4   3 -15    0.24    0.14
   3  -3 -15    7.69    0.37
  -3  -3  15    7.31    0.34
   3   3 -15    7.58    0.37
   2  -3 -15    0.03    0.09
  -2  -3  15   -0.02    0.09
   2   3 -15   -0.02    0.10
  -2   3  15    0.14    0.09
   1  -3 -15    0.84    0.15
  -1  -3  15    0.96    0.15
  -1   3  15    0.90    0.14
   1   3 -15    0.85    0.14
   0  -3 -15    1.30    0.18
   0  -3  15    1.26    0.16
   0  -3 -15    1.19    0.15
   0   3  15    0.96    0.15
   0   3 -15    1.21    0.14
  -1  -3 -15    2.05    0.20
   1  -3  15    1.92    0.19
  -1  -3 -15    2.00    0.18
   1   3  15    1.68    0.18
   2  -3  15    3.10    0.20
  -2  -3 -15    2.93    0.25
   2   3  15    3.38    0.23
  -3  -3 -15    0.31    0.11
   3  -3  15    0.34    0.10
   3   3  15    0.31    0.11
  -4  -3 -15    8.53    0.41
   4  -3  15    8.76    0.34
   4   3  15    9.32    0.39
   5  -3  15    1.29    0.13
  -5  -3 -15    0.98    0.19
   5   3  15    1.44    0.18
   6  -3  15    5.74    0.24
   6   3  15    5.82    0.31
   7  -3  15    0.09    0.07
   7   3  15   -0.10    0.11
   8   3  15    0.38    0.14
   9   3  15    1.04    0.19
  -9  -4  15    0.06    0.21
   9  -4 -15    0.26    0.17
   9   4 -15    0.38    0.21
  -8  -4  15    0.51    0.22
   8  -4 -15    0.59    0.19
   8   4 -15    0.40    0.19
   7  -4 -15    1.05    0.20
  -7  -4  15    0.16    0.17
   7   4 -15    0.59    0.19
   6  -4 -15    0.08    0.14
   6   4 -15    0.07    0.14
   5  -4 -15    0.44    0.15
   5   4 -15    0.55    0.17
   4  -4 -15    5.27    0.32
   4   4 -15    4.70    0.31
   3  -4 -15    0.76    0.16
  -3  -4  15    1.01    0.16
   3   4 -15    1.07    0.18
  -2  -4  15    5.03    0.29
   2  -4 -15    4.25    0.28
  -2   4  15    4.36    0.24
  -2   4  15    4.62    0.26
   2   4 -15    4.33    0.28
   1  -4 -15    1.55    0.19
  -1  -4  15    1.61    0.19
   1   4 -15    1.55    0.18
  -1   4  15    1.92    0.19
   0  -4  15    0.16    0.10
   0  -4 -15    0.14    0.10
   0  -4 -15    0.09    0.11
   0  -4 -15    0.12    0.09
   0   4 -15    0.04    0.09
   0   4  15    0.19    0.11
   1  -4  15    1.08    0.15
  -1  -4 -15    1.03    0.17
  -1  -4 -15    1.10    0.15
   1   4  15    1.14    0.16
   2  -4  15    4.23    0.24
  -2  -4 -15    3.77    0.27
   2   4  15    4.42    0.27
  -3  -4 -15    0.09    0.12
   3  -4  15    0.14    0.09
   3   4  15    0.24    0.11
  -4  -4 -15    0.47    0.15
   4  -4  15    0.34    0.10
   4   4  15    0.39    0.14
  -5  -4 -15    0.14    0.13
   5  -4  15    0.15    0.08
   5   4  15    0.05    0.11
   6  -4  15    0.55    0.10
  -6  -4 -15    0.58    0.18
   6   4  15    0.40    0.14
   7  -4  15    1.96    0.15
   7   4  15    1.92    0.22
   8   4  15    1.55    0.21
  -8  -5  15    1.73    0.32
   8  -5 -15    2.34    0.28
   8   5 -15    2.32    0.30
  -7  -5  15    0.07    0.17
   7  -5 -15    0.05    0.14
   7   5 -15    0.15    0.16
   6  -5 -15    5.35    0.35
   6   5 -15    5.61    0.38
   5  -5 -15    1.07    0.20
   5   5 -15    0.97    0.20
   4  -5 -15   16.27    0.62
   4   5 -15   15.42    0.62
  -3  -5  15    0.07    0.11
   3  -5 -15    0.59    0.15
   3   5 -15    0.13    0.13
   2  -5 -15    2.98    0.27
  -2  -5  15    2.76    0.25
   2   5 -15    3.10    0.27
   1  -5 -15    3.49    0.25
  -1  -5  15    3.72    0.26
  -1   5  15    3.82    0.26
   1   5 -15    3.43    0.24
   0  -5 -15   38.71    1.14
   0  -5 -15   37.14    1.08
   0  -5  15   36.93    1.09
   0   5  15   37.28    1.09
  -1  -5 -15    5.99    0.30
  -1  -5 -15    5.69    0.34
   1  -5  15    5.62    0.31
   1   5  15    5.72    0.31
   2  -5  15    0.52    0.13
  -2  -5 -15    0.72    0.17
   2   5  15    0.83    0.16
   3  -5  15    1.90    0.19
  -3  -5 -15    2.47    0.27
   3   5  15    2.29    0.23
   4  -5  15    0.44    0.11
  -4  -5 -15    0.59    0.17
   4   5  15    0.46    0.14
  -5  -5 -15    0.26    0.15
   5  -5  15    0.44    0.11
   5   5  15    0.22    0.13
  -6  -5 -15    0.96    0.21
   6  -5  15    0.56    0.11
   6   5  15    1.07    0.19
   7  -5  15    0.10    0.08
   7   5  15   -0.08    0.12
   8   5  15   -0.11    0.13
   8  -6 -15    0.21    0.17
   8   6 -15    0.23    0.19
  -7  -6  15   -0.03    0.18
   7  -6 -15    0.07    0.15
   7   6 -15    0.05    0.16
   6  -6 -15   -0.18    0.13
   6   6 -15    0.11    0.16
   5  -6 -15    5.68    0.36
   5   6 -15    6.13    0.39
   4  -6 -15    0.00    0.13
   4   6 -15    0.15    0.15
  -3  -6  15    0.84    0.17
   3  -6 -15    0.55    0.16
   3   6 -15    0.67    0.17
   2  -6 -15    0.21    0.13
  -2  -6  15    0.00    0.11
   2   6 -15    0.22    0.13
   1  -6 -15    4.77    0.34
  -1  -6  15    4.31    0.30
   1  -6 -15    4.35    0.29
   1  -6 -15    4.75    0.31
  -1   6  15    3.90    0.27
   0  -6 -15   11.14    0.51
   0  -6  15   11.11    0.47
   0  -6 -15   11.28    0.47
   0   6  15   10.65    0.46
   1  -6  15    0.79    0.16
  -1  -6 -15    0.74    0.18
  -1  -6 -15    1.19    0.17
   1   6  15    0.76    0.16
   2  -6  15    6.28    0.32
  -2  -6 -15    6.83    0.40
   2   6  15    6.91    0.36
   3  -6  15    1.55    0.18
  -3  -6 -15    1.36    0.23
   3   6  15    1.37    0.20
   4  -6  15    2.26    0.20
  -4  -6 -15    2.51    0.29
   4   6  15    2.48    0.26
  -5  -6 -15    1.88    0.29
   5  -6  15    1.61    0.17
  -5  -6 -15    1.02    0.23
   5   6  15    1.31    0.21
  -6  -6 -15   -0.02    0.16
   6  -6  15    0.22    0.10
  -6  -6 -15    0.19    0.16
   6   6  15    0.29    0.15
  -7  -6 -15    0.09    0.20
  -7  -6 -15    0.12    0.17
   7  -6  15   -0.05    0.09
   7   6  15    0.14    0.13
   8  -6  15    2.10    0.17
   8   6  15    1.66    0.24
   8  -7 -15    0.23    0.18
   8   7 -15    0.42    0.22
  -7  -7  15    1.78    0.33
   7  -7 -15    1.60    0.26
   7   7 -15    1.53    0.27
   6  -7 -15    1.20    0.22
   6   7 -15    0.77    0.22
   5  -7 -15    0.81    0.19
   5   7 -15    0.88    0.20
   4  -7 -15    6.52    0.39
   3  -7 -15   10.02    0.49
  -3  -7  15   10.86    0.47
   3   7 -15   10.82    0.50
  -2  -7  15    3.07    0.28
   2  -7 -15    3.39    0.30
  -1  -7  15    3.12    0.28
   1  -7 -15    3.14    0.33
   1  -7 -15    2.95    0.27
   0  -7 -15    9.40    0.49
   0  -7  15    9.05    0.43
   0  -7 -15    9.27    0.44
   0   7  15    8.92    0.42
  -1  -7 -15    0.13    0.14
   1  -7  15    0.47    0.14
   1   7  15    0.46    0.15
  -2  -7 -15    5.36    0.37
   2  -7  15    5.21    0.30
   2   7  15    3.96    0.30
   3  -7  15   10.97    0.46
  -3  -7 -15   12.08    0.57
   3   7  15   11.74    0.52
   4  -7  15    0.08    0.11
  -4  -7 -15    0.25    0.17
  -4  -7 -15    0.08    0.15
   4   7  15    0.03    0.14
   5  -7  15    2.33    0.21
  -5  -7 -15    2.75    0.34
  -5  -7 -15    2.96    0.36
   5   7  15    2.22    0.27
  -6  -7 -15    1.82    0.31
  -6  -7 -15    1.64    0.29
   6  -7  15    2.17    0.20
   6   7  15    1.82    0.25
   7  -7  15    0.32    0.12
  -7  -7 -15    0.31    0.19
   7   7  15    0.17    0.16
   7  -8 -15    0.16    0.18
   7   8 -15    0.11    0.19
   6  -8 -15   -0.09    0.14
   6   8 -15   -0.19    0.15
   5  -8 -15    2.04    0.28
   5   8 -15    2.68    0.31
   4  -8 -15    2.24    0.27
   4   8 -15    1.94    0.27
   3  -8 -15    2.61    0.28
   2  -8 -15    0.12    0.14
   2  -8 -15    0.03    0.15
  -2  -8  15    0.44    0.16
   2  -8 -15    0.44    0.16
   1  -8 -15    4.26    0.32
   1  -8 -15    3.75    0.37
  -1  -8  15    3.29    0.30
   0  -8 -15    0.87    0.18
   0  -8  15    0.81    0.18
   0  -8 -15    1.16    0.24
   1  -8  15   10.83    0.49
  -1  -8 -15   11.92    0.57
   1   8  15   11.18    0.51
  -2  -8 -15    1.29    0.25
   2  -8  15    0.80    0.16
   2   8  15    1.15    0.20
  -3  -8 -15    0.18    0.17
   3  -8  15    0.33    0.13
   3   8  15    0.29    0.16
  -4  -8 -15    0.18    0.17
  -4  -8 -15    0.06    0.16
   4  -8  15   -0.03    0.11
   4   8  15   -0.09    0.13
  -5  -8 -15    2.50    0.35
   5  -8  15    2.81    0.24
  -5  -8 -15    2.17    0.32
   5   8  15    1.91    0.27
  -6  -8 -15    0.02    0.19
  -6  -8 -15    0.05    0.17
   6  -8  15    0.31    0.12
   6   8  15    0.02    0.15
  -7  -8 -15    0.14    0.19
   7  -8  15    0.20    0.12
   7   8  15    0.19    0.18
   6  -9 -15    1.19    0.24
   6   9 -15    0.73    0.23
   5  -9 -15    0.87    0.22
   4  -9 -15    1.00    0.22
   3  -9 -15    0.33    0.16
   3  -9 -15    0.06    0.14
   2  -9 -15    0.01    0.16
   2  -9 -15   -0.05    0.13
  -2  -9  15   -0.17    0.12
   1  -9 -15    2.35    0.31
   1  -9 -15    2.09    0.26
  -1  -9  15    2.08    0.26
   0  -9 -15    1.46    0.22
   0  -9  15    1.48    0.22
   0  -9 -15    1.15    0.24
  -1  -9 -15    0.24    0.17
   1  -9  15    0.13    0.14
   2  -9  15    0.38    0.15
  -2  -9 -15    0.02    0.16
   2   9  15    0.12    0.15
  -3  -9 -15    8.10    0.52
  -3  -9 -15    7.97    0.48
   3  -9  15    8.43    0.43
   3   9  15    9.68    0.48
  -4  -9 -15    0.05    0.17
   4  -9  15    0.02    0.12
  -4  -9 -15   -0.08    0.15
   4   9  15    0.01    0.15
   5  -9  15    0.69    0.16
  -5  -9 -15    0.52    0.23
  -5  -9 -15    0.94    0.25
   5   9  15    0.29    0.19
   6  -9  15    0.40    0.15
  -6  -9 -15    0.14    0.24
  -6  -9 -15    0.36    0.21
   6   9  15    0.27    0.19
   6 -10 -15    1.55    0.27
   5 -10 -15    0.10    0.16
   4 -10 -15    1.59    0.27
   4 -10 -15    1.98    0.27
   3 -10 -15    4.04    0.43
   3 -10 -15    3.97    0.37
  -2 -10  15    2.44    0.29
   2 -10 -15    1.74    0.30
   2 -10 -15    2.32    0.29
   1 -10 -15   -0.15    0.13
  -1 -10  15   -0.04    0.13
   1 -10 -15   -0.11    0.16
   0 -10  15    0.01    0.14
   0 -10 -15   -0.05    0.15
   1 -10  15    0.95    0.21
  -1 -10 -15    1.20    0.26
   2 -10  15    1.91    0.25
  -2 -10 -15    2.53    0.34
   3 -10  15    0.53    0.18
  -3 -10 -15    0.41    0.20
   3  10  15    0.62    0.20
  -4 -10 -15    0.03    0.17
   4 -10  15    0.05    0.13
  -4 -10 -15   -0.07    0.17
   4  10  15   -0.02    0.16
   5 -10  15   -0.07    0.13
  -5 -10 -15   -0.11    0.17
  -5 -10 -15    0.15    0.21
   5  10  15    0.26    0.19
   5 -11 -15   -0.03    0.16
   5 -11 -15   -0.07    0.16
   4 -11 -15   -0.41    0.18
   4 -11 -15    0.21    0.18
   3 -11 -15    1.83    0.33
   3 -11 -15    1.80    0.28
   2 -11 -15    9.38    0.52
   2 -11 -15    8.75    0.56
  -1 -11  15    0.88    0.22
   1 -11 -15    0.81    0.21
   1 -11 -15    0.65    0.23
   0 -11  15    0.35    0.18
   0 -11 -15    0.37    0.20
  -1 -11 -15    0.04    0.17
   1 -11  15   -0.05    0.14
   2 -11  15    0.19    0.16
  -2 -11 -15    0.31    0.20
  -3 -11 -15    0.29    0.20
   3 -11  15   -0.05    0.14
  -4 -11 -15    1.41    0.30
   4 -11  15    1.30    0.23
   4  11  15    1.08    0.25
   3 -12 -15    1.03    0.25
   3 -12 -15    1.16    0.29
   2 -12 -15   -0.10    0.17
   2 -12 -15   -0.06    0.18
  -1 -12  15   -0.19    0.15
   1 -12 -15    0.15    0.19
   0 -12 -15   -0.01    0.17
   0 -12  15    0.09    0.17
   1 -12  15    1.04    0.23
  -1 -12 -15    0.94    0.27
   2 -12  15   -0.01    0.15
  -2 -12 -15   -0.17    0.17
  -3 -12 -15    0.12    0.21
   3 -12  15   -0.02    0.17
   9   0 -16    0.01    0.15
   8   0 -16    5.34    0.38
   7   0 -16    0.01    0.13
  -7   0  16   -0.08    0.13
   6   0 -16    2.07    0.25
   5   0 -16    0.08    0.13
   4   0 -16    0.17    0.12
   3   0 -16   -0.03    0.11
  -3   0  16   -0.02    0.09
   2   0 -16   31.15    0.95
  -2   0  16   32.99    0.94
  -1   0  16    0.05    0.08
   1   0 -16   -0.03    0.08
   0   0  16   22.00    0.70
   0   0 -16   22.24    0.68
  -1   0 -16    0.01    0.04
  -1   0 -16   -0.03    0.04
  -2   0 -16    0.41    0.09
   2   0  16    0.38    0.11
  -3   0 -16   -0.07    0.07
   3   0  16    0.21    0.10
   4   0  16    4.48    0.25
   5   0  16    0.03    0.09
   6   0  16    2.70    0.20
   7   0  16    0.03    0.09
   8   0  16    4.70    0.26
   9   0  16   -0.04    0.10
   9  -1 -16    0.24    0.18
   9   1 -16    0.48    0.21
   8  -1 -16    0.95    0.22
   8   1 -16    1.07    0.23
   7  -1 -16    0.41    0.17
  -7  -1  16    0.21    0.16
   7   1 -16    0.09    0.15
   6  -1 -16    0.34    0.16
  -6   1  16    0.12    0.12
   6   1 -16    0.37    0.16
   5  -1 -16    0.65    0.16
   5   1 -16    0.45    0.16
   4  -1 -16   14.53    0.57
   4   1 -16   14.57    0.57
   3  -1 -16    0.02    0.11
  -3  -1  16    0.06    0.09
   3   1 -16    0.14    0.12
  -3   1  16    0.10    0.10
   2  -1 -16    2.53    0.23
  -2  -1  16    2.80    0.21
  -2   1  16    2.78    0.21
   2   1 -16    2.91    0.25
  -1  -1  16   12.69    0.47
   1  -1 -16   12.35    0.47
   1   1 -16   12.72    0.47
  -1   1  16   13.13    0.48
   0  -1 -16    6.78    0.31
   0  -1 -16    6.37    0.30
   0  -1  16    6.80    0.32
   0   1  16    6.96    0.33
   0   1 -16    6.61    0.29
  -1  -1 -16    2.95    0.18
  -1  -1 -16    2.86    0.19
  -1  -1 -16    2.92    0.19
   1  -1  16    2.69    0.20
   1   1  16    3.05    0.21
  -1   1 -16    2.58    0.15
  -1   1 -16    2.61    0.16
   2  -1  16    0.28    0.10
  -2  -1 -16    0.19    0.09
  -2   1 -16    0.31    0.08
   2   1  16    0.41    0.11
   3  -1  16    2.67    0.19
  -3  -1 -16    2.49    0.21
   3   1  16    2.57    0.22
   4  -1  16    2.77    0.19
  -4  -1 -16    2.64    0.24
   4   1  16    2.56    0.22
   5  -1  16    9.19    0.35
   5   1  16    9.12    0.38
   6  -1  16    4.37    0.23
   6   1  16    4.32    0.26
   7  -1  16    2.62    0.18
   7   1  16    2.34    0.21
   8  -1  16    3.42    0.21
   8   1  16    3.56    0.24
   9  -1  16    0.02    0.10
   9   1  16    0.09    0.13
   9  -2 -16    1.17    0.24
   9   2 -16    1.15    0.25
  -8  -2  16    9.65    0.56
   8  -2 -16    8.15    0.47
   8   2 -16    9.15    0.50
   7  -2 -16    2.86    0.29
  -7  -2  16    2.51    0.32
   7   2 -16    2.95    0.31
   6  -2 -16    0.25    0.14
   6   2 -16    0.46    0.17
   5  -2 -16    0.59    0.16
   5   2 -16    0.44    0.16
   4  -2 -16    0.19    0.13
   4   2 -16    0.24    0.13
   3  -2 -16    2.25    0.23
  -3  -2  16    1.56    0.18
   3   2 -16    2.13    0.22
   2  -2 -16    4.27    0.27
  -2  -2  16    4.42    0.26
  -2   2  16    3.96    0.25
   2   2 -16    3.97    0.26
   1  -2 -16    3.09    0.23
  -1  -2  16    3.35    0.23
   1   2 -16    3.02    0.22
  -1   2  16    2.95    0.22
   0  -2 -16   15.63    0.54
   0  -2  16   16.12    0.55
   0  -2 -16   15.56    0.54
   0   2  16   15.85    0.55
   0   2 -16   15.15    0.52
  -1  -2 -16    4.74    0.27
   1  -2  16    4.90    0.26
  -1  -2 -16    4.99    0.25
   1   2  16    5.12    0.28
   2  -2  16    1.02    0.14
  -2  -2 -16    0.97    0.15
   2   2  16    0.91    0.15
   3  -2  16    0.67    0.12
  -3  -2 -16    0.76    0.14
   3   2  16    0.47    0.13
   4  -2  16    0.53    0.11
  -4  -2 -16    0.64    0.15
   4   2  16    0.50    0.12
   5  -2  16    7.00    0.29
  -5  -2 -16    6.49    0.37
   6  -2  16    2.26    0.17
   6   2  16    1.82    0.20
   7  -2  16    0.28    0.10
   7   2  16    0.25    0.12
   8  -2  16    1.52    0.15
   8   2  16    1.06    0.17
   9  -2  16    0.75    0.12
   9   2  16    0.62    0.16
  -9  -3  16    0.57    0.25
   9  -3 -16    0.15    0.18
   9   3 -16    0.61    0.21
   8  -3 -16    0.30    0.17
  -8  -3  16    0.40    0.22
   8   3 -16    0.68    0.21
  -7  -3  16   -0.10    0.14
   7  -3 -16   -0.01    0.14
   7   3 -16   -0.23    0.12
   6  -3 -16    3.16    0.30
   6   3 -16    4.07    0.35
   5  -3 -16    6.21    0.37
   5   3 -16    6.70    0.39
   4  -3 -16    2.54    0.25
   4   3 -16    2.50    0.26
  -3  -3  16    2.40    0.22
   3  -3 -16    2.42    0.24
   3   3 -16    2.49    0.25
  -2  -3  16    8.77    0.39
   2  -3 -16    9.45    0.42
  -2   3  16    9.00    0.38
   2   3 -16    9.25    0.41
   1  -3 -16    4.01    0.26
  -1  -3  16    4.48    0.28
  -1   3  16    4.61    0.27
   1   3 -16    4.32    0.26
   0  -3 -16   14.13    0.51
   0  -3 -16   13.15    0.52
   0  -3  16   14.69    0.52
   0   3  16   13.92    0.52
   0   3 -16   14.93    0.49
  -1  -3 -16   18.39    0.61
  -1  -3 -16   17.62    0.57
   1  -3  16   16.81    0.59
   1   3  16   17.23    0.60
  -2  -3 -16    1.88    0.21
   2  -3  16    1.73    0.18
   2   3  16    2.23    0.21
  -3  -3 -16    2.94    0.26
   3  -3  16    2.93    0.20
   3   3  16    2.89    0.24
   4  -3  16    0.28    0.10
  -4  -3 -16    0.28    0.13
   4   3  16    0.20    0.12
  -5  -3 -16    0.24    0.14
   5  -3  16    0.28    0.10
   5   3  16    0.22    0.13
   6  -3  16    1.72    0.16
   6   3  16    1.72    0.20
   7  -3  16    0.67    0.11
   7   3  16    0.88    0.17
   8  -3  16   -0.03    0.08
   8   3  16   -0.09    0.13
   8  -4 -16    0.20    0.17
  -8  -4  16   -0.11    0.17
   8   4 -16    0.22    0.18
   7  -4 -16    0.30    0.16
  -7  -4  16    0.35    0.20
[truncated: 99,257 more chars]
