# Supplementary material for: 10-(4-Fluoro­phen­yl)-4-[(4-fluoro­phen­yl)amino]-5-phenyl-5,8,9,10-tetra­hydro­pyrimido[4,5-b]quin­olin-6(7H)-one
Source: IUCrdata. 2025 Aug 12;10(Pt 8):x250704. doi: 10.1107/S2414314625007047 (PMC12412685; doi:10.1107/S2414314625007047)
Supplement: Supplementary file 2 [file x-10-x250704-Isup2.hkl]

data_I                                                                          
_shelx_title ' 17zs_boo_zs1_1703_0m in P2(1)/n'                                 
_shelx_refln_list_code          4                                               
_shelx_F_calc_maximum      280.21                                               
_exptl_crystal_F_000      1000.00                                               
_reflns_d_resolution_high  0.7692                                               
                                                                                
loop_                                                                           
 _space_group_symop_operation_xyz                                               
 'x, y, z'                                                                      
 '-x+1/2, y+1/2, -z+1/2'                                                        
 '-x, -y, -z'                                                                   
 'x-1/2, -y-1/2, z-1/2'                                                         
                                                                                
_cell_length_a     8.4575                                                       
_cell_length_b    11.5163                                                       
_cell_length_c    23.0761                                                       
_cell_angle_alpha  90.000                                                       
_cell_angle_beta   91.103                                                       
_cell_angle_gamma  90.000                                                       
                                                                                
_shelx_F_squared_multiplier     1.000                                           
                                                                                
loop_                                                                           
 _refln_index_h                                                                 
 _refln_index_k                                                                 
 _refln_index_l                                                                 
 _refln_F_squared_calc                                                          
 _refln_F_squared_meas                                                          
 _refln_F_squared_sigma                                                         
 _refln_observed_status                                                         
   2   0   0      15265.22      15423.53       344.26 o                         
   4   0   0       4334.70       4576.02        89.45 o                         
   6   0   0       2862.47       2895.10        91.65 o                         
   8   0   0         11.49         -0.78        10.18 o                         
  10   0   0          6.48          7.05        15.67 o                         
   1   1   0       1070.70        788.15        10.23 o                         
   2   1   0       1562.73       1645.77        23.67 o                         
   3   1   0       1403.85       1345.59        27.36 o                         
   4   1   0       1217.31       1484.67        28.31 o                         
   5   1   0        440.46        453.71        17.39 o                         
   6   1   0          8.99          9.79         6.09 o                         
   7   1   0          5.09         -0.69         6.58 o                         
   8   1   0        344.49        277.19        37.60 o                         
   9   1   0          5.43         10.38         5.12 o                         
  10   1   0         32.13         32.63         6.92 o                         
   0   2   0       9366.93       9255.67       109.17 o                         
   1   2   0       2832.01       2917.53        29.19 o                         
   2   2   0       1885.56       1870.77        19.11 o                         
   3   2   0         17.92         32.09         5.95 o                         
   4   2   0       1182.54       1130.93        15.73 o                         
   5   2   0        209.19        197.50         5.75 o                         
   6   2   0        187.56        185.20         6.22 o                         
   7   2   0        439.66        382.96        22.51 o                         
   8   2   0         19.49         12.00         6.96 o                         
   9   2   0        143.58        145.24        10.38 o                         
  10   2   0          0.00         -1.57        11.75 o                         
   1   3   0       2319.02       2216.17        22.99 o                         
   2   3   0        173.27        169.22         5.34 o                         
   3   3   0         48.75         40.38         3.07 o                         
   4   3   0        498.93        544.56        10.89 o                         
   5   3   0        480.19        488.58        12.02 o                         
   6   3   0        177.36        163.10        10.08 o                         
   7   3   0        772.34        794.91        23.91 o                         
   8   3   0        360.13        352.04        21.54 o                         
   9   3   0        247.29        236.93        15.01 o                         
  10   3   0         75.44         77.88        11.75 o                         
   0   4   0       1500.23       1468.63        24.12 o                         
   1   4   0          0.00          3.48         1.63 o                         
   2   4   0       4007.49       4101.59        42.66 o                         
   3   4   0        126.75        119.17         4.67 o                         
   4   4   0        223.57        221.79        15.17 o                         
   5   4   0         65.42         78.42         8.93 o                         
   6   4   0         36.01         30.50        10.57 o                         
   7   4   0         44.00         35.18         7.82 o                         
   8   4   0          2.73         -2.66         6.52 o                         
   9   4   0          2.04          8.42        10.18 o                         
  10   4   0         27.02         23.50        11.75 o                         
   1   5   0       3045.38       2986.90        32.06 o                         
   2   5   0        574.68        578.10         9.27 o                         
   3   5   0        658.27        593.33        10.10 o                         
   4   5   0         58.69         72.64         8.59 o                         
   5   5   0        731.16        737.67        18.18 o                         
   6   5   0         12.87          7.44         6.37 o                         
   7   5   0         12.28          7.02         9.01 o                         
   8   5   0        190.01        145.13        13.62 o                         
   9   5   0          4.23          2.18         8.54 o                         
  10   5   0        152.65        183.29        21.15 o                         
   0   6   0         43.13         42.72         4.40 o                         
   1   6   0         26.42          9.58         2.43 o                         
   2   6   0        505.68        538.08         8.66 o                         
   3   6   0       1165.84       1240.62        16.56 o                         
   4   6   0         19.65         19.13         2.49 o                         
   5   6   0        173.31        174.91        11.02 o                         
   6   6   0          0.02         -6.02         6.02 o                         
   7   6   0         79.76         90.28        15.67 o                         
   8   6   0        258.18        272.36        18.96 o                         
   9   6   0          9.39         14.66         9.84 o                         
  10   6   0          7.06          6.27        12.53 o                         
   1   7   0        402.55        451.37         8.26 o                         
   2   7   0       1116.32       1134.51        18.04 o                         
   3   7   0        261.12        269.00         6.43 o                         
   4   7   0        297.04        313.12         9.89 o                         
   5   7   0       4687.20       4670.08        74.25 o                         
   6   7   0         95.51         83.23         6.46 o                         
   7   7   0         11.29         18.34        12.14 o                         
   8   7   0        118.13        109.14        14.12 o                         
   9   7   0        196.43        213.06        23.50 o                         
   0   8   0        536.63        548.29        16.98 o                         
   1   8   0        632.65        691.53        13.44 o                         
   2   8   0        685.58        689.03        12.61 o                         
   3   8   0        497.54        478.73        11.32 o                         
   4   8   0        136.10        139.81         6.94 o                         
   5   8   0         14.82         12.98         5.20 o                         
   6   8   0        744.17        734.04        19.68 o                         
   7   8   0          3.04          0.70         5.86 o                         
   8   8   0         22.60         25.28         6.36 o                         
   9   8   0        118.48        124.26        10.67 o                         
   1   9   0         73.98         85.69         5.48 o                         
   2   9   0         69.41         58.83         5.11 o                         
   3   9   0         36.83         33.21         4.39 o                         
   4   9   0         86.85         88.84        11.19 o                         
   5   9   0        292.81        266.20         9.91 o                         
   6   9   0        258.90        291.92        13.86 o                         
   7   9   0         56.60         38.85         7.92 o                         
   8   9   0         23.07         20.95         8.06 o                         
   0  10   0         47.10         25.76         6.24 o                         
   1  10   0        203.66        176.89         8.69 o                         
   2  10   0        409.01        420.90        12.49 o                         
   3  10   0        574.41        604.31        14.64 o                         
   4  10   0         98.95         95.84         8.36 o                         
   5  10   0         14.29         10.37         5.52 o                         
   6  10   0        370.47        337.90        11.88 o                         
   7  10   0         17.54         14.92         7.50 o                         
   8  10   0          0.56         -0.13         8.09 o                         
   1  11   0          2.07         -0.78         3.83 o                         
   2  11   0        521.94        475.63        14.55 o                         
   3  11   0         49.14         35.94         5.79 o                         
   4  11   0         47.46         48.56         7.13 o                         
   5  11   0         82.84         66.72         8.21 o                         
   6  11   0        108.45        121.43        10.12 o                         
   7  11   0         31.81         26.60        12.53 o                         
   0  12   0         11.29          9.32         6.30 o                         
   1  12   0          5.25          6.79         4.91 o                         
   2  12   0         81.88         75.40         8.35 o                         
   3  12   0         60.80         60.90         9.44 o                         
   4  12   0          4.87          4.36         5.95 o                         
   5  12   0          6.84         16.63         6.30 o                         
   6  12   0         14.83         20.15         7.22 o                         
   1  13   0          9.97          7.67         6.02 o                         
   2  13   0        155.54        155.25        11.37 o                         
   3  13   0        175.87        188.06        12.45 o                         
   4  13   0         26.68         18.55         7.29 o                         
   5  13   0          0.00          6.04         7.41 o                         
   0  14   0         91.97         85.11        13.56 o                         
   1  14   0         26.22         27.27         8.86 o                         
   2  14   0         13.90         32.83         9.77 o                         
   3  14   0         42.84         34.01         9.22 o                         
  -9   0   1         44.53         61.88        17.23 o                         
  -7   0   1         10.63         18.02        10.97 o                         
  -5   0   1        545.12        469.20        24.28 o                         
  -3   0   1       5129.25       5000.20        94.71 o                         
  -1   0   1      10065.50       8962.70       159.52 o                         
   1   0   1       2207.91       2226.15        59.53 o                         
   3   0   1       4454.14       4545.87        87.23 o                         
   5   0   1        232.50        184.08        17.23 o                         
   7   0   1         36.10         33.68        12.53 o                         
   9   0   1        163.99        110.45        20.37 o                         
 -10   1   1         10.83         -5.31        10.01 o                         
  -9   1   1         89.31         66.92         7.13 o                         
  -8   1   1         11.02         19.56         9.61 o                         
  -7   1   1        170.65        134.41        17.62 o                         
  -6   1   1         16.05         17.37         6.35 o                         
  -5   1   1       3812.70       4085.71        83.35 o                         
  -4   1   1       1048.64        962.84        20.32 o                         
  -3   1   1        763.69        715.03        13.30 o                         
  -2   1   1       6080.74       5879.61        65.43 o                         
  -1   1   1       6489.10       6419.43        78.22 o                         
   0   1   1        120.62         95.78         1.98 o                         
   1   1   1       3355.68       3299.33        30.62 o                         
   2   1   1       3614.11       3472.23        53.81 o                         
   3   1   1        659.79        719.53        13.58 o                         
   4   1   1       5740.96       5963.36        93.31 o                         
   5   1   1        244.57        209.93        12.92 o                         
   6   1   1          7.14         10.22        11.75 o                         
   7   1   1          5.82          3.51         6.21 o                         
   8   1   1        167.98        158.05        15.51 o                         
   9   1   1          2.18         -4.56         8.02 o                         
  10   1   1         21.44         21.37         6.96 o                         
 -10   2   1         49.43         67.94        19.19 o                         
  -9   2   1         29.83         24.63         6.51 o                         
  -8   2   1         34.65         36.69         6.27 o                         
  -7   2   1        400.37        383.95        14.21 o                         
  -6   2   1        212.66        234.32         7.08 o                         
  -5   2   1        277.35        268.67         7.02 o                         
  -4   2   1        339.91        330.32         6.76 o                         
  -3   2   1         25.21         29.38         2.55 o                         
  -2   2   1        126.75        128.27         3.29 o                         
  -1   2   1       5763.85       5347.14        52.28 o                         
   0   2   1       3603.37       3447.96        27.88 o                         
   1   2   1       1588.71       1667.88        18.21 o                         
   2   2   1        590.91        682.53         8.26 o                         
   3   2   1       1577.28       1525.97        19.88 o                         
   4   2   1         13.71         10.78         3.47 o                         
   5   2   1        203.81        282.62         6.72 o                         
   6   2   1        224.64        221.66         8.94 o                         
   7   2   1          0.03         -2.31         3.37 o                         
   8   2   1         87.74         95.40         9.27 o                         
   9   2   1        236.59        199.34        11.28 o                         
  10   2   1         71.70         89.10        13.71 o                         
 -10   3   1         42.06         38.71        10.97 o                         
  -9   3   1          4.31          1.90         7.23 o                         
  -8   3   1         33.02         28.46         6.34 o                         
  -7   3   1          3.13         -2.59         4.46 o                         
  -6   3   1          0.48         -0.91         4.05 o                         
  -5   3   1         73.85         86.24         4.63 o                         
  -4   3   1         24.84         50.81         3.97 o                         
  -3   3   1        308.38        261.20         6.83 o                         
  -2   3   1       2877.69       2872.55        30.51 o                         
  -1   3   1       1745.19       1868.37        19.85 o                         
   0   3   1        512.32        521.14         7.24 o                         
   1   3   1        466.50        325.35         5.05 o                         
   2   3   1         25.25         29.57         2.30 o                         
   3   3   1       1119.70       1057.57        15.31 o                         
   4   3   1        177.66        185.09         6.32 o                         
   5   3   1        172.15        187.29         8.47 o                         
   6   3   1        372.74        354.19        16.45 o                         
   7   3   1        635.21        612.86        26.63 o                         
   8   3   1        241.67        201.90        12.90 o                         
   9   3   1          0.02         -7.77        12.14 o                         
  10   3   1          0.81         -6.32         7.10 o                         
 -10   4   1          0.30         -5.76        12.92 o                         
  -9   4   1        366.08        382.27        19.81 o                         
  -8   4   1        130.49        148.43        12.57 o                         
  -7   4   1        102.25        107.56        11.01 o                         
  -6   4   1        921.38        918.69        26.49 o                         
  -5   4   1       1545.24       1544.13        24.95 o                         
  -4   4   1       2144.65       2214.83        37.85 o                         
  -3   4   1        568.37        621.20        12.19 o                         
  -2   4   1        702.75        696.74         9.81 o                         
  -1   4   1        524.34        527.51         9.30 o                         
   0   4   1        172.64        189.14         7.18 o                         
   1   4   1       1504.02       1405.26        15.05 o                         
   2   4   1       1471.16       1379.26        16.26 o                         
   3   4   1         46.80         39.18         3.52 o                         
   4   4   1         24.92         33.06         3.50 o                         
   5   4   1          6.35          5.61         3.66 o                         
   6   4   1        153.80        177.37        11.27 o                         
   7   4   1         23.61         34.69        10.97 o                         
   8   4   1         80.57         67.56         9.71 o                         
   9   4   1          0.40          1.45         7.23 o                         
  10   4   1          4.44         14.88        10.18 o                         
 -10   5   1        180.93        217.76        22.72 o                         
  -9   5   1         75.13         88.94        14.88 o                         
  -8   5   1         99.60         95.14        11.86 o                         
  -7   5   1         51.25         57.38         9.71 o                         
  -6   5   1         78.04         66.33         9.40 o                         
  -5   5   1        215.56        204.83         9.93 o                         
  -4   5   1        270.65        288.04         8.92 o                         
  -3   5   1       1351.85       1440.81        16.41 o                         
  -2   5   1          4.27          2.69         2.13 o                         
  -1   5   1       1000.44        982.86        16.15 o                         
   0   5   1        842.12       1012.15        13.30 o                         
   1   5   1         52.52         75.64         3.27 o                         
   2   5   1         19.90         21.73         2.50 o                         
   3   5   1       1115.54       1039.68        13.56 o                         
   4   5   1        210.65        204.74         8.13 o                         
   5   5   1       1079.08       1016.87        28.42 o                         
   6   5   1        516.07        544.40        25.07 o                         
   7   5   1         68.61         52.79         9.12 o                         
   8   5   1         86.44        107.50        19.19 o                         
   9   5   1        139.42        141.08        14.63 o                         
  10   5   1          0.22         -9.40         9.40 o                         
 -10   6   1         30.52         43.87        14.88 o                         
  -9   6   1          0.97         11.59        10.57 o                         
  -8   6   1         26.38         25.53        21.93 o                         
  -7   6   1        719.27        679.42        25.97 o                         
  -6   6   1          3.78          8.32         7.05 o                         
  -5   6   1       1706.28       1660.23        24.81 o                         
  -4   6   1        548.96        563.83         9.37 o                         
  -3   6   1        416.93        393.99         8.35 o                         
  -2   6   1          0.03          1.63         1.98 o                         
  -1   6   1       1113.74       1223.72        17.84 o                         
   0   6   1        116.41        116.56         4.70 o                         
   1   6   1         19.30         33.79         2.88 o                         
   2   6   1        700.65        771.56        11.83 o                         
   3   6   1        408.24        421.82         8.12 o                         
   4   6   1        275.45        274.60         9.82 o                         
   5   6   1        715.94        687.83        19.32 o                         
   6   6   1       1170.99       1140.60        33.49 o                         
   7   6   1        116.30        121.76        12.59 o                         
   8   6   1        667.82        695.89        26.65 o                         
   9   6   1          1.96         -0.39         8.66 o                         
  10   6   1         63.00         83.03        16.45 o                         
  -9   7   1          0.52         -8.62        12.53 o                         
  -8   7   1        581.73        646.57        39.17 o                         
  -7   7   1         72.61         74.74         7.11 o                         
  -6   7   1         20.71         10.97         4.81 o                         
  -5   7   1       3901.27       3775.10        56.99 o                         
  -4   7   1        175.20        190.87         7.10 o                         
  -3   7   1         24.89         38.72         3.67 o                         
  -2   7   1          5.25          7.41         3.07 o                         
  -1   7   1          0.05          2.04         2.29 o                         
   0   7   1       1357.43       1441.09        20.43 o                         
   1   7   1        824.81        830.61        12.65 o                         
   2   7   1        112.91        114.29         5.39 o                         
   3   7   1        342.14        350.92         7.24 o                         
   4   7   1        809.14        820.20        17.95 o                         
   5   7   1        350.47        357.51        12.44 o                         
   6   7   1         95.07         93.60        19.97 o                         
   7   7   1       1031.68       1014.27        33.50 o                         
   8   7   1          0.67          4.13        10.97 o                         
   9   7   1         22.27         32.90        14.10 o                         
  -9   8   1         93.98         79.83         9.47 o                         
  -8   8   1          3.67          8.85         6.20 o                         
  -7   8   1        818.81        828.73        21.78 o                         
  -6   8   1          4.11          3.69         6.52 o                         
  -5   8   1        856.32        848.85        19.21 o                         
  -4   8   1        425.31        430.47        14.15 o                         
  -3   8   1          0.01          3.16         3.26 o                         
  -2   8   1        723.44        736.17        13.15 o                         
  -1   8   1       1230.73       1326.05        18.24 o                         
   0   8   1       1558.96       1610.04        19.76 o                         
   1   8   1       1666.41       1634.88        19.91 o                         
   2   8   1        355.95        351.29         8.84 o                         
   3   8   1        307.71        289.44         9.04 o                         
   4   8   1       2399.57       2360.21        32.74 o                         
   5   8   1        432.07        463.92        13.48 o                         
   6   8   1        545.60        536.33        16.40 o                         
   7   8   1        487.63        469.19        15.23 o                         
   8   8   1         11.53         22.85         6.36 o                         
   9   8   1       1508.30       1704.47        65.80 o                         
  -8   9   1         76.41         77.80        10.14 o                         
  -7   9   1        498.72        513.71        17.91 o                         
  -6   9   1          5.25         -1.57         6.04 o                         
  -5   9   1       1275.29       1243.10        25.15 o                         
  -4   9   1          3.81          4.94         4.68 o                         
  -3   9   1          2.56         -3.45         3.45 o                         
  -2   9   1        953.85        885.55        18.10 o                         
  -1   9   1        214.13        207.32         7.89 o                         
   0   9   1         97.55        109.85         5.88 o                         
   1   9   1         70.69        100.89         5.88 o                         
   2   9   1          1.40          7.63         3.57 o                         
   3   9   1         91.39         90.19         6.56 o                         
   4   9   1          9.28          3.56         4.68 o                         
   5   9   1        977.72        933.60        18.00 o                         
   6   9   1        487.86        450.08        14.28 o                         
   7   9   1        367.99        340.43        14.57 o                         
   8   9   1          8.95         24.21         9.01 o                         
  -8  10   1         30.64         27.86         9.97 o                         
  -7  10   1         47.36         67.79        11.92 o                         
  -6  10   1          0.59          4.56         5.19 o                         
  -5  10   1         56.72         54.98         7.17 o                         
  -4  10   1         17.45         17.30         5.58 o                         
  -3  10   1        650.66        634.04        18.14 o                         
  -2  10   1         32.51         34.68         4.87 o                         
  -1  10   1        345.30        357.43         9.78 o                         
   0  10   1       1150.98       1154.60        20.51 o                         
   1  10   1         12.40         14.10         4.45 o                         
   2  10   1        241.20        272.28         9.53 o                         
   3  10   1         41.13         44.00         7.85 o                         
   4  10   1        118.64         88.21         7.27 o                         
   5  10   1         29.05         25.87         6.08 o                         
   6  10   1        171.14        175.66         9.26 o                         
   7  10   1        411.30        429.08        14.12 o                         
   8  10   1         24.43         24.84         9.22 o                         
  -7  11   1         83.83         67.50         8.63 o                         
  -6  11   1         45.61         44.82         8.72 o                         
  -5  11   1         63.11        100.45        23.57 o                         
  -4  11   1        447.62        408.76        13.21 o                         
  -3  11   1        265.20        255.01        10.95 o                         
  -2  11   1         37.90         34.32         5.58 o                         
  -1  11   1         87.67         95.53         7.39 o                         
   0  11   1        771.06        742.37        14.97 o                         
   1  11   1         28.90         18.01         4.91 o                         
   2  11   1        177.69        179.99        14.32 o                         
   3  11   1         44.27         51.28         6.25 o                         
   4  11   1         94.38         84.62         7.62 o                         
   5  11   1        100.48        119.22         9.60 o                         
   6  11   1        122.73        110.53         9.92 o                         
   7  11   1         78.53        101.46        12.02 o                         
  -6  12   1        106.64        121.60        13.73 o                         
  -5  12   1          2.07         -4.94         5.88 o                         
  -4  12   1          7.64          5.15         6.21 o                         
  -3  12   1         78.09         74.37         8.47 o                         
  -2  12   1        115.91        104.48         9.84 o                         
  -1  12   1         22.05         14.27         5.17 o                         
   0  12   1          0.03         -2.11         4.37 o                         
   1  12   1         89.96         90.16         7.60 o                         
   2  12   1          1.73          4.83         5.57 o                         
   3  12   1          0.10          3.09         5.87 o                         
   4  12   1          5.60          5.07         5.79 o                         
   5  12   1          0.47          7.22         5.80 o                         
   6  12   1          0.28          4.09         6.69 o                         
  -5  13   1         19.63         15.07         8.25 o                         
  -4  13   1         38.33         45.32         8.97 o                         
  -3  13   1          0.97         -0.75         6.35 o                         
  -2  13   1          1.12          4.26         5.88 o                         
  -1  13   1          4.10          1.78         5.97 o                         
   0  13   1        162.45        130.68        10.26 o                         
   1  13   1        101.56         98.13         9.39 o                         
   2  13   1         17.62         26.73         6.79 o                         
   3  13   1        138.69        129.51        10.68 o                         
   4  13   1          7.40          6.13         6.91 o                         
   5  13   1         11.96         20.80         9.79 o                         
  -3  14   1         98.88        103.99        15.94 o                         
  -2  14   1          8.03          6.46         8.17 o                         
  -1  14   1        148.44        172.95        14.15 o                         
   0  14   1          0.12         -0.61         7.35 o                         
   1  14   1        125.29        142.30        22.96 o                         
   2  14   1          0.28         -6.90         7.21 o                         
   3  14   1         32.55         24.80         8.89 o                         
 -10   0   2          1.04         -4.18         6.31 o                         
  -8   0   2         49.99         28.20        12.53 o                         
  -6   0   2          1.84         -6.27         6.27 o                         
  -4   0   2       2120.67       2290.60        48.74 o                         
  -2   0   2       1608.72       1475.75        43.08 o                         
   0   0   2       5766.84       4944.87       709.67 o                         
   2   0   2       1300.50       1236.47        27.41 o                         
   4   0   2        773.85        832.65        33.68 o                         
   6   0   2         78.85         52.48        12.53 o                         
   8   0   2          0.01          0.00        10.18 o                         
  10   0   2        417.06        396.35        37.60 o                         
 -10   1   2          3.97          9.26        10.79 o                         
  -9   1   2         51.77         62.98         7.49 o                         
  -8   1   2        239.33        205.60         9.59 o                         
  -7   1   2          7.53          4.04         3.47 o                         
  -6   1   2         40.39         42.36         4.01 o                         
  -5   1   2       2192.36       2172.61        98.84 o                         
  -4   1   2       3785.05       3958.00        63.74 o                         
  -3   1   2        412.86        387.46         6.63 o                         
  -2   1   2       8571.98       8481.90        93.81 o                         
  -1   1   2       2366.43       2100.21        19.53 o                         
   0   1   2       4919.49       4792.96        33.15 o                         
   1   1   2        576.36        540.77         7.71 o                         
   2   1   2      11289.50      11323.48       127.16 o                         
   3   1   2        427.97        372.72         9.38 o                         
   4   1   2       8352.89       8846.17       165.61 o                         
   5   1   2        561.75        618.11        21.03 o                         
   6   1   2        169.72        182.27        14.05 o                         
   7   1   2         74.88         96.72        11.90 o                         
   8   1   2         83.55         53.50        12.92 o                         
   9   1   2         86.48         78.00        13.56 o                         
  10   1   2         15.18         23.27         6.02 o                         
 -10   2   2        237.72        272.26        16.72 o                         
  -9   2   2          5.01          1.04         6.40 o                         
  -8   2   2          0.06         -0.45         4.80 o                         
  -7   2   2          1.11         -0.69         4.41 o                         
  -6   2   2         86.54         76.28         4.96 o                         
  -5   2   2       1735.49       1660.00        22.58 o                         
  -4   2   2        120.76        112.45         4.19 o                         
  -3   2   2        145.00        141.40         5.60 o                         
  -2   2   2       1692.89       1673.41        22.22 o                         
  -1   2   2       5223.38       5320.46        52.12 o                         
   0   2   2      17076.40      16591.57       118.38 o                         
   1   2   2       2951.43       2854.10        29.82 o                         
   2   2   2        425.76        373.98         5.85 o                         
   3   2   2       1208.26       1171.00        14.78 o                         
   4   2   2       2507.97       2771.84        37.23 o                         
   5   2   2        183.20        172.39        12.94 o                         
   6   2   2        566.30        569.63        11.00 o                         
   7   2   2        357.59        349.63        11.57 o                         
   8   2   2        248.93        201.01         9.70 o                         
   9   2   2         40.38         38.78        12.14 o                         
  10   2   2          7.04         13.09         7.55 o                         
 -10   3   2         46.48         37.32        20.37 o                         
  -9   3   2         87.16         92.10        16.84 o                         
  -8   3   2          6.53         -4.84         4.84 o                         
  -7   3   2         41.34         44.89         7.14 o                         
  -6   3   2       2071.94       2131.44        38.68 o                         
  -5   3   2          6.25          5.32         2.99 o                         
  -4   3   2         19.44         35.52         3.09 o                         
  -3   3   2        191.14        172.90         6.95 o                         
  -2   3   2        179.00        168.87         3.57 o                         
  -1   3   2       1389.97       1249.89        15.75 o                         
   0   3   2        536.66        493.05        11.72 o                         
   1   3   2          0.14          4.65         2.10 o                         
   2   3   2        761.95        740.88        11.54 o                         
   3   3   2        102.35        122.67         4.78 o                         
   4   3   2          9.43         -0.24         2.49 o                         
   5   3   2         63.07         55.95         6.20 o                         
   6   3   2        771.74        744.90        21.30 o                         
   7   3   2        261.59        281.58        13.16 o                         
   8   3   2         12.06         -0.26         5.60 o                         
   9   3   2         71.48         62.42         9.47 o                         
  10   3   2        221.38        221.55        49.74 o                         
 -10   4   2        190.07        205.19        17.08 o                         
  -9   4   2         15.39         14.24         8.83 o                         
  -8   4   2        156.18        160.37        33.68 o                         
  -7   4   2        142.44        122.82        11.59 o                         
  -6   4   2        349.26        335.35        22.32 o                         
  -5   4   2         75.63         80.56         9.07 o                         
  -4   4   2         15.00         11.34         3.78 o                         
  -3   4   2        134.23        135.06         3.65 o                         
  -2   4   2          1.96          1.63         1.98 o                         
  -1   4   2       2434.50       2435.01        28.79 o                         
   0   4   2        609.97        487.79         7.05 o                         
   1   4   2       3363.88       3400.17        35.91 o                         
   2   4   2         56.10         39.23         2.36 o                         
   3   4   2        263.68        278.46         7.91 o                         
   4   4   2        259.20        239.76         8.69 o                         
   5   4   2        349.76        308.53        10.42 o                         
   6   4   2         28.46         28.31         9.40 o                         
   7   4   2        721.28        726.45        46.61 o                         
   8   4   2        132.08        140.30        12.45 o                         
   9   4   2         83.65         74.86        12.53 o                         
  10   4   2         86.56        104.96        15.67 o                         
 -10   5   2         37.02         61.10        14.88 o                         
  -9   5   2          0.23         12.76         8.47 o                         
  -8   5   2        114.02        115.32        23.89 o                         
  -7   5   2        884.08        883.29        28.77 o                         
  -6   5   2          4.38          2.74         6.58 o                         
  -5   5   2        415.63        365.57        17.04 o                         
  -4   5   2        309.35        306.31        11.09 o                         
  -3   5   2        440.19        461.67         9.66 o                         
  -2   5   2          0.69          7.55         2.48 o                         
  -1   5   2       1541.57       1474.40        21.93 o                         
   0   5   2        895.58        854.59        10.93 o                         
   1   5   2         35.05         41.10         2.46 o                         
   2   5   2         63.73         62.33         2.98 o                         
   3   5   2        216.06        174.47         6.10 o                         
   4   5   2         17.61         32.18         4.58 o                         
   5   5   2         89.66        102.46         8.30 o                         
   6   5   2        134.75        118.17        11.36 o                         
   7   5   2        434.99        429.32        18.83 o                         
   8   5   2         84.66         77.64        12.53 o                         
   9   5   2        162.17        180.96        15.36 o                         
  10   5   2          8.57         17.23        11.75 o                         
 -10   6   2         64.75         68.93        16.45 o                         
  -9   6   2          0.20         15.48        15.27 o                         
  -8   6   2        304.96        304.17        19.27 o                         
  -7   6   2        530.37        550.21        23.30 o                         
  -6   6   2          2.20         -5.64         5.64 o                         
  -5   6   2       1055.35       1060.22        23.40 o                         
  -4   6   2        275.09        266.90         8.52 o                         
  -3   6   2         39.49         36.23         2.84 o                         
  -2   6   2          0.20          3.52         2.48 o                         
  -1   6   2       4171.71       4326.70        50.44 o                         
   0   6   2         39.31         56.18         3.27 o                         
   1   6   2       1887.34       1869.61        20.73 o                         
   2   6   2        259.05        274.02         8.41 o                         
   3   6   2         66.64         68.67         3.76 o                         
   4   6   2          0.57          1.69         2.21 o                         
   5   6   2        390.72        360.33        17.91 o                         
   6   6   2          0.92         -3.07         6.37 o                         
   7   6   2        120.60         97.83        11.86 o                         
   8   6   2        747.61        763.99        28.37 o                         
   9   6   2          3.95         -9.86        24.67 o                         
  10   6   2        166.60        177.03        21.15 o                         
  -9   7   2       1186.85       1275.86        32.13 o                         
  -8   7   2        418.15        415.67        14.64 o                         
  -7   7   2       1586.29       1612.63        40.30 o                         
  -6   7   2          4.18          0.77         5.17 o                         
  -5   7   2        493.08        462.61        14.79 o                         
  -4   7   2        617.56        604.17        14.51 o                         
  -3   7   2        332.88        351.55         9.23 o                         
  -2   7   2         11.34          8.98         3.31 o                         
  -1   7   2        411.12        401.65         9.35 o                         
   0   7   2        253.39        336.10         7.95 o                         
   1   7   2         13.19         21.31         2.72 o                         
   2   7   2          5.05          3.42         2.76 o                         
   3   7   2         16.46         14.99         3.08 o                         
   4   7   2        396.91        393.86        11.09 o                         
   5   7   2        579.44        542.31        17.26 o                         
   6   7   2        189.85        180.09        14.63 o                         
   7   7   2         83.80         74.48        16.84 o                         
   8   7   2         87.48        104.07        13.48 o                         
   9   7   2        425.63        488.78        30.55 o                         
  -9   8   2         97.55        104.41        11.01 o                         
  -8   8   2          2.63          0.00         6.06 o                         
  -7   8   2          1.33         -6.44         6.87 o                         
  -6   8   2         15.48         28.85         6.49 o                         
  -5   8   2        395.28        403.28        15.11 o                         
  -4   8   2        221.03        215.72        10.00 o                         
  -3   8   2          0.70          4.05         3.13 o                         
  -2   8   2         18.31         21.44         3.66 o                         
  -1   8   2        573.27        580.16        10.98 o                         
   0   8   2       1111.62       1109.68        15.10 o                         
   1   8   2          1.27         -2.76         2.76 o                         
   2   8   2        332.76        311.21         8.34 o                         
   3   8   2         90.22         85.20         5.74 o                         
   4   8   2         72.11         80.60         6.80 o                         
   5   8   2        169.59        164.74         8.91 o                         
   6   8   2         62.70         67.83         6.73 o                         
   7   8   2         59.76         56.67         6.81 o                         
   8   8   2          1.49         -4.19         9.37 o                         
   9   8   2         24.49         25.07        15.67 o                         
  -8   9   2         20.69         18.04         8.26 o                         
  -7   9   2         80.15         89.52         9.62 o                         
  -6   9   2        215.85        218.51        16.06 o                         
  -5   9   2        251.66        250.76        16.39 o                         
  -4   9   2        547.12        531.15        12.80 o                         
  -3   9   2        675.98        652.74        14.35 o                         
  -2   9   2         67.10         74.52         5.50 o                         
  -1   9   2        155.14        163.98         6.89 o                         
   0   9   2        764.93        787.09        13.82 o                         
   1   9   2        131.94        148.14         6.71 o                         
   2   9   2        747.93        760.70        14.03 o                         
   3   9   2          1.25          6.41         4.27 o                         
   4   9   2        829.19        828.82        19.31 o                         
   5   9   2        195.27        183.54        10.17 o                         
   6   9   2        509.00        510.96        15.29 o                         
   7   9   2        156.47        155.93        15.87 o                         
   8   9   2       1541.46       1643.48        46.61 o                         
  -8  10   2        131.26        115.48        12.98 o                         
  -7  10   2          1.38          5.98         9.35 o                         
  -6  10   2         14.15          2.59         6.41 o                         
  -5  10   2        149.63        150.45         8.65 o                         
  -4  10   2          5.55          0.38         4.75 o                         
  -3  10   2        217.96        175.86         9.23 o                         
  -2  10   2         67.88         69.62         5.72 o                         
  -1  10   2         39.63         36.05         4.97 o                         
   0  10   2          6.14          7.08         4.30 o                         
   1  10   2        282.62        323.03        10.51 o                         
   2  10   2        127.64        116.23         6.80 o                         
   3  10   2        119.61        110.09        10.70 o                         
   4  10   2          7.13          1.32         4.61 o                         
   5  10   2        104.44         94.43         8.59 o                         
   6  10   2        156.99        115.57        10.85 o                         
   7  10   2        211.74        213.55        11.50 o                         
   8  10   2         71.68         65.73        10.54 o                         
  -7  11   2         38.58         43.31        10.35 o                         
  -6  11   2          7.18          8.40         7.11 o                         
  -5  11   2         10.56         16.29         6.25 o                         
  -4  11   2          0.09         -4.58         4.58 o                         
  -3  11   2          0.17          2.57         5.36 o                         
  -2  11   2        199.34        212.70        10.23 o                         
  -1  11   2        100.15         98.34         7.48 o                         
   0  11   2          0.21         -4.17         4.17 o                         
   1  11   2         35.21         25.51         5.13 o                         
   2  11   2         37.01         33.63         5.65 o                         
   3  11   2         88.64         98.73         7.78 o                         
   4  11   2        536.70        525.01        18.00 o                         
   5  11   2          2.26          4.33         5.38 o                         
   6  11   2         16.61          6.08         6.00 o                         
   7  11   2          1.65          0.23         8.09 o                         
  -6  12   2         20.84         42.26        10.54 o                         
  -5  12   2        153.39        155.91        11.67 o                         
  -4  12   2        191.97        209.59        20.58 o                         
  -3  12   2        318.96        292.47        15.69 o                         
  -2  12   2         98.77         89.88         8.60 o                         
  -1  12   2          6.26         -2.00         4.46 o                         
   0  12   2         72.50         64.70         6.95 o                         
   1  12   2          2.86          9.58         6.28 o                         
   2  12   2         32.45         22.72         6.30 o                         
   3  12   2          4.18         10.37         5.88 o                         
   4  12   2         56.57         65.23         8.26 o                         
   5  12   2        140.22        152.27        10.08 o                         
   6  12   2        402.11        453.73        19.56 o                         
  -5  13   2          2.74          1.60         7.79 o                         
  -4  13   2          2.08         11.29         6.82 o                         
  -3  13   2        106.46        102.01        13.63 o                         
  -2  13   2          0.86         -5.71         5.71 o                         
  -1  13   2        303.55        285.37        12.77 o                         
   0  13   2         31.48         30.83         6.91 o                         
   1  13   2          0.11          4.56         6.97 o                         
   2  13   2         16.35         16.38         7.89 o                         
   3  13   2         75.11         80.51        10.85 o                         
   4  13   2          8.56         16.48         7.24 o                         
   5  13   2         84.56         64.07        12.23 o                         
  -3  14   2         19.56         21.99         8.23 o                         
  -2  14   2        200.94        219.60        21.48 o                         
  -1  14   2         69.64         89.41        11.29 o                         
   0  14   2        311.33        331.59        15.80 o                         
   1  14   2         74.52        111.75        15.75 o                         
   2  14   2         22.64         14.62         8.14 o                         
   3  14   2         14.41         27.25        10.48 o                         
  -9   0   3         14.54         11.42         6.23 o                         
  -7   0   3         65.20         75.98        14.88 o                         
  -5   0   3       2221.73       2331.90        73.63 o                         
  -3   0   3        218.83        231.89         6.75 o                         
  -1   0   3        323.35        322.74         7.75 o                         
   1   0   3       2477.73       2635.94        37.97 o                         
   3   0   3      14511.60      14668.16       266.14 o                         
   5   0   3        498.04        485.65        26.63 o                         
   7   0   3        278.38        267.89        25.85 o                         
   9   0   3          0.02         11.75        12.53 o                         
 -10   1   3          0.44          4.84         4.80 o                         
  -9   1   3        807.31        743.82        20.69 o                         
  -8   1   3         87.29         68.73         7.16 o                         
  -7   1   3         24.17         12.83         4.23 o                         
  -6   1   3          8.91          3.66         2.42 o                         
  -5   1   3        250.54        259.16         6.69 o                         
  -4   1   3        223.48        223.39         5.86 o                         
  -3   1   3       1654.73       1634.12        22.85 o                         
  -2   1   3       1622.79       1450.06        15.36 o                         
  -1   1   3       5766.69       5691.79        60.88 o                         
   0   1   3       2782.31       2607.66        21.36 o                         
   1   1   3          4.39          2.81         1.16 o                         
   2   1   3      13013.09      12761.29       159.45 o                         
   3   1   3       1821.58       1825.15        28.29 o                         
   4   1   3        431.75        569.77        18.81 o                         
   5   1   3         27.30         43.82         7.46 o                         
   6   1   3         13.49         11.37         6.35 o                         
   7   1   3         36.74          5.12         7.14 o                         
   8   1   3         34.55         23.89         8.86 o                         
   9   1   3        288.45        317.23        22.94 o                         
  10   1   3          2.25          4.21        10.48 o                         
 -10   2   3          1.54          4.88         7.95 o                         
  -9   2   3         46.72         36.84         7.48 o                         
  -8   2   3         89.54        102.33         8.59 o                         
  -7   2   3          4.54          5.23         4.49 o                         
  -6   2   3         17.80         17.60         5.09 o                         
  -5   2   3       1339.17       1491.13        20.88 o                         
  -4   2   3        969.09        943.59        14.05 o                         
  -3   2   3        213.36        218.75         6.37 o                         
  -2   2   3         44.58         45.80         1.80 o                         
  -1   2   3      28186.19      28418.16       298.57 o                         
   0   2   3       3411.71       3078.48        23.03 o                         
   1   2   3       6866.12       6784.69        58.28 o                         
   2   2   3       7908.63       7937.55        99.28 o                         
   3   2   3       1473.56       1586.39        20.29 o                         
   4   2   3       1989.17       2227.27        34.52 o                         
   5   2   3          5.91          7.05         4.70 o                         
   6   2   3        168.30        170.73        13.49 o                         
   7   2   3        223.08        189.69         8.46 o                         
   8   2   3          9.31         11.75         5.02 o                         
   9   2   3        483.90        438.96        16.67 o                         
  10   2   3          2.22         -0.17         6.85 o                         
 -10   3   3         53.57         56.40        19.58 o                         
  -9   3   3         94.49        101.75        23.50 o                         
  -8   3   3          0.05          7.95         7.17 o                         
  -7   3   3        202.86        204.71        10.58 o                         
  -6   3   3        687.60        710.48        17.71 o                         
  -5   3   3       2352.03       2428.05        31.60 o                         
  -4   3   3       2088.64       2145.45        27.64 o                         
  -3   3   3        118.31        161.55         4.16 o                         
  -2   3   3        128.86        113.01         5.27 o                         
  -1   3   3      14559.83      13962.02       136.03 o                         
   0   3   3      14890.14      14676.35       133.03 o                         
   1   3   3       1894.18       1915.38        21.01 o                         
   2   3   3        724.03        796.35        12.32 o                         
   3   3   3       1031.63       1181.96        16.90 o                         
   4   3   3          0.04          2.50         2.53 o                         
   5   3   3        100.59        110.28         6.13 o                         
   6   3   3          0.06          1.69         4.27 o                         
   7   3   3         39.38         23.85         6.05 o                         
   8   3   3          0.36         -1.53         6.66 o                         
   9   3   3         29.28         28.00         8.06 o                         
  10   3   3        278.99        355.57        18.52 o                         
 -10   4   3         40.27         41.02        11.15 o                         
  -9   4   3         24.56          7.00         7.95 o                         
  -8   4   3        448.25        472.00        36.42 o                         
  -7   4   3        741.86        790.99        25.91 o                         
  -6   4   3        905.29        968.75        28.23 o                         
  -5   4   3       1219.56       1192.57        35.54 o                         
  -4   4   3         57.07         56.29         3.39 o                         
  -3   4   3        159.85        192.74         4.31 o                         
  -2   4   3        313.19        315.36         6.74 o                         
  -1   4   3       2536.15       2540.00        29.91 o                         
   0   4   3       1147.22       1240.06        13.94 o                         
   1   4   3       2314.68       2375.80        22.67 o                         
   2   4   3         22.18         24.73         3.09 o                         
   3   4   3        139.80        135.35         6.90 o                         
   4   4   3        136.40        157.87         6.86 o                         
   5   4   3        492.47        499.47        13.36 o                         
   6   4   3         11.68         13.99         7.44 o                         
   7   4   3       1243.93       1251.51        33.59 o                         
   8   4   3        416.62        362.51        17.53 o                         
   9   4   3         22.34         46.34         9.57 o                         
  10   4   3         59.42         79.11        14.10 o                         
 -10   5   3        260.89        287.47        25.85 o                         
  -9   5   3          0.53         -3.63         8.09 o                         
  -8   5   3          0.01          0.38         7.68 o                         
  -7   5   3        556.07        535.81        22.15 o                         
  -6   5   3        632.19        618.64        22.56 o                         
  -5   5   3         15.58         22.89         2.71 o                         
  -4   5   3          0.00          3.32         1.83 o                         
  -3   5   3       1849.54       1962.76        23.31 o                         
  -2   5   3         13.91         20.10         4.49 o                         
  -1   5   3       2143.07       2307.10        23.76 o                         
   0   5   3         28.26         27.45         2.51 o                         
   1   5   3        264.41        278.45         5.58 o                         
   2   5   3       3365.59       3436.25        37.11 o                         
   3   5   3       2325.76       2483.46        30.33 o                         
   4   5   3        169.12        181.14         9.67 o                         
   5   5   3        386.23        435.39        15.85 o                         
   6   5   3        205.05        209.61        13.16 o                         
   7   5   3        247.06        262.32        15.18 o                         
   8   5   3          3.25         13.92         7.95 o                         
   9   5   3         14.97         11.61         8.66 o                         
  10   5   3        101.81        107.31        16.45 o                         
 -10   6   3          1.10         -5.48        11.75 o                         
  -9   6   3          1.59          6.87         8.98 o                         
  -8   6   3          0.35          1.47         8.66 o                         
  -7   6   3        275.29        271.14        10.79 o                         
  -6   6   3       1139.93       1128.67        23.95 o                         
  -5   6   3        858.46        793.30        18.59 o                         
  -4   6   3        504.59        514.89         9.17 o                         
  -3   6   3        291.21        310.94         8.00 o                         
  -2   6   3        183.22        191.01         7.00 o                         
  -1   6   3       1972.52       2143.99        23.15 o                         
   0   6   3        970.34       1006.38        12.96 o                         
   1   6   3        484.89        508.70         9.89 o                         
   2   6   3        338.76        367.59         7.58 o                         
   3   6   3        315.72        318.15         6.15 o                         
   4   6   3       1571.76       1584.15        21.60 o                         
   5   6   3         31.26         35.54         7.45 o                         
   6   6   3         79.11         96.42        13.71 o                         
   7   6   3        644.25        632.09        24.27 o                         
   8   6   3        638.11        749.18        29.37 o                         
   9   6   3        324.46        331.95        20.86 o                         
  -9   7   3         70.01         48.99        21.15 o                         
  -8   7   3         78.17         81.52         8.42 o                         
  -7   7   3        129.30        147.06         9.92 o                         
  -6   7   3       1208.30       1176.49        26.08 o                         
  -5   7   3        286.24        263.12        24.28 o                         
  -4   7   3         64.28         60.52         5.94 o                         
  -3   7   3         36.49         48.00         3.89 o                         
  -2   7   3        579.20        580.90        11.53 o                         
  -1   7   3        774.63        727.91        11.66 o                         
   0   7   3        355.58        355.80         7.66 o                         
   1   7   3         12.24          4.31         2.62 o                         
   2   7   3        790.92        837.02        13.34 o                         
   3   7   3        607.84        602.91        10.75 o                         
   4   7   3         93.58        101.21         7.91 o                         
   5   7   3          5.64          9.84         3.93 o                         
   6   7   3         62.82         69.77        15.50 o                         
   7   7   3        925.40        932.36        37.21 o                         
   8   7   3        167.11        179.12        16.51 o                         
   9   7   3        346.04        401.05        28.20 o                         
  -9   8   3         24.48         16.22         7.95 o                         
  -8   8   3         23.32         17.07         7.98 o                         
  -7   8   3       1398.92       1416.30        38.42 o                         
  -6   8   3        170.79        161.37        13.66 o                         
  -5   8   3        279.08        264.71        16.05 o                         
  -4   8   3         42.40         35.38         5.63 o                         
  -3   8   3       1397.30       1400.42        20.06 o                         
  -2   8   3         52.27         45.68         3.92 o                         
  -1   8   3        214.81        242.18         7.21 o                         
   0   8   3          2.14          8.62         2.77 o                         
   1   8   3        203.90        194.66         8.12 o                         
   2   8   3          0.01         -2.85         2.86 o                         
   3   8   3          1.48         -0.30         3.30 o                         
   4   8   3        672.38        655.47        15.81 o                         
   5   8   3        256.30        267.67        10.69 o                         
   6   8   3        199.95        185.65        10.40 o                         
   7   8   3         22.05         28.10         5.73 o                         
   8   8   3          3.28          0.56         9.40 o                         
   9   8   3        746.92        769.99        40.73 o                         
  -8   9   3        150.22        163.08        13.73 o                         
  -7   9   3         30.84         32.43         7.62 o                         
  -6   9   3          4.85          0.05         6.45 o                         
  -5   9   3        568.28        574.74        16.24 o                         
  -4   9   3         49.49         50.86         5.48 o                         
  -3   9   3        452.13        462.03        12.06 o                         
  -2   9   3        656.15        653.78        12.34 o                         
  -1   9   3        285.25        283.86         8.35 o                         
   0   9   3        420.82        428.95        10.03 o                         
   1   9   3         81.71         74.16         5.21 o                         
   2   9   3         82.83         81.82         5.53 o                         
   3   9   3         32.93         37.51         5.04 o                         
   4   9   3       5501.82       5535.49        76.95 o                         
   5   9   3        633.09        656.17        20.46 o                         
   6   9   3        181.84        167.54        10.39 o                         
   7   9   3          5.45          7.46         5.97 o                         
   8   9   3          0.92         -5.97        11.75 o                         
  -8  10   3         12.82         16.54         9.22 o                         
  -7  10   3          0.79          1.62         7.90 o                         
  -6  10   3          6.43          9.44         6.51 o                         
  -5  10   3        249.04        226.14        12.40 o                         
  -4  10   3          3.40          5.28         4.88 o                         
  -3  10   3        284.46        278.02        13.08 o                         
  -2  10   3        561.62        566.73        12.76 o                         
  -1  10   3        385.93        384.02        10.74 o                         
   0  10   3          6.43          3.16         6.19 o                         
   1  10   3         96.44        111.79         8.17 o                         
   2  10   3        523.99        497.54        11.67 o                         
   3  10   3        218.31        217.21         9.96 o                         
   4  10   3        216.65        238.13        10.55 o                         
   5  10   3        210.53        188.37        10.81 o                         
   6  10   3         74.38         75.07        11.84 o                         
   7  10   3        234.00        253.45        18.01 o                         
   8  10   3        113.89        120.64        15.14 o                         
  -7  11   3         12.00         22.15         7.22 o                         
  -6  11   3         76.32         74.74         9.14 o                         
  -5  11   3        242.64        238.59        12.98 o                         
  -4  11   3        118.03        105.62         9.39 o                         
  -3  11   3         67.19         63.23         7.70 o                         
  -2  11   3         45.02         34.81         6.39 o                         
  -1  11   3          0.21          0.60         4.76 o                         
   0  11   3          0.25          1.36         4.33 o                         
   1  11   3          4.87          4.71         4.65 o                         
   2  11   3        746.48        755.04        18.99 o                         
   3  11   3          8.89         11.08         4.99 o                         
   4  11   3         28.35         25.42         5.94 o                         
   5  11   3        190.65        197.88        10.94 o                         
   6  11   3         15.08         17.62         6.76 o                         
   7  11   3          0.10         -7.82         7.82 o                         
  -6  12   3         20.95         23.24         9.56 o                         
  -5  12   3          0.48         -4.48         5.85 o                         
  -4  12   3          2.31          6.38         6.09 o                         
  -3  12   3          0.22         -3.61         5.65 o                         
  -2  12   3          6.82         11.76         6.56 o                         
  -1  12   3          4.24          3.56         4.78 o                         
   0  12   3        126.14        112.15        13.68 o                         
   1  12   3         96.24         87.35         7.62 o                         
   2  12   3          0.78         -2.58         5.30 o                         
   3  12   3         13.49         -1.37         5.63 o                         
   4  12   3         81.86         89.22         8.99 o                         
   5  12   3        185.93        179.64        12.05 o                         
   6  12   3          4.97          0.73        10.17 o                         
  -5  13   3         61.16         51.62        10.01 o                         
  -4  13   3         44.97         58.76         8.73 o                         
  -3  13   3        137.12        128.41        11.08 o                         
  -2  13   3         81.96         84.69         9.36 o                         
  -1  13   3        157.30        148.19         9.71 o                         
   0  13   3          8.78         28.92         7.00 o                         
   1  13   3        173.83        160.49        12.97 o                         
   2  13   3       1352.25       1379.73        55.47 o                         
   3  13   3        494.96        520.65        24.42 o                         
   4  13   3         19.02         42.12         9.22 o                         
   5  13   3         57.50         55.04        12.92 o                         
  -3  14   3        109.95         98.56        12.93 o                         
  -2  14   3         37.10         19.69         8.71 o                         
  -1  14   3         12.98         22.79         8.53 o                         
   0  14   3         19.59         15.54         7.24 o                         
   1  14   3          8.92         12.76         7.98 o                         
   2  14   3         44.66         80.87        45.82 o                         
   3  14   3          0.83         -8.66         8.66 o                         
 -10   0   4        412.69        423.33        18.03 o                         
  -8   0   4         12.92         15.05         5.93 o                         
  -6   0   4        553.29        558.86        11.61 o                         
  -4   0   4       1073.01       1072.61        17.99 o                         
  -2   0   4       3175.21       2899.00        41.14 o                         
   0   0   4       3899.71       4054.05        56.53 o                         
   2   0   4      78517.08      76789.53      1581.89 o                         
   4   0   4       9558.11      10047.46       265.54 o                         
   6   0   4         81.26         53.26        12.53 o                         
   8   0   4         97.20        107.31        19.58 o                         
  10   0   4         10.03         24.28        16.45 o                         
 -10   1   4         14.25         18.87         6.81 o                         
  -9   1   4         44.02         54.51         5.82 o                         
  -8   1   4         77.98         57.07         6.92 o                         
  -7   1   4        146.28        143.58        12.87 o                         
  -6   1   4         87.37         90.04         5.65 o                         
  -5   1   4         14.47         16.41         4.07 o                         
  -4   1   4          0.76          5.08         2.33 o                         
  -3   1   4         96.97         81.75         2.77 o                         
  -2   1   4       4631.51       4400.65        53.56 o                         
  -1   1   4        767.81        799.39        10.36 o                         
   0   1   4        339.39        292.97         4.97 o                         
   1   1   4       6079.59       5672.73        52.00 o                         
   2   1   4       5715.47       5824.57        59.47 o                         
   3   1   4       2031.74       2230.35        39.04 o                         
   4   1   4         27.07         30.07         5.80 o                         
   5   1   4        211.42        186.68        13.01 o                         
   6   1   4          2.71         -1.61         5.46 o                         
   7   1   4          0.87         -2.01         6.35 o                         
   8   1   4         44.58         26.28        11.75 o                         
   9   1   4         19.89         24.04        10.48 o                         
  10   1   4         64.18         81.46        21.93 o                         
 -10   2   4          4.69          9.28         5.33 o                         
  -9   2   4         16.13         18.17         7.82 o                         
  -8   2   4        295.75        291.51        13.09 o                         
  -7   2   4        141.16        152.66         9.48 o                         
  -6   2   4        147.45        207.01         9.36 o                         
  -5   2   4       2492.86       2638.06        37.45 o                         
  -4   2   4         49.72         51.22         3.78 o                         
  -3   2   4        240.01        253.84         5.89 o                         
  -2   2   4        332.76        365.98         8.05 o                         
  -1   2   4      38664.54      38428.32       406.33 o                         
   0   2   4       7468.89       7373.17        59.21 o                         
   1   2   4       5277.86       5547.86        48.16 o                         
   2   2   4        263.09        232.15         6.16 o                         
   3   2   4        562.34        630.62        10.12 o                         
   4   2   4        222.77        201.81        15.02 o                         
   5   2   4        286.20        285.12        21.15 o                         
   6   2   4         31.90         25.07        10.18 o                         
   7   2   4        592.55        501.32        32.90 o                         
   8   2   4         70.10         49.94         6.48 o                         
   9   2   4          7.88         14.36         6.66 o                         
  10   2   4          3.14          2.81        14.10 o                         
 -10   3   4         35.19         37.13         8.05 o                         
  -9   3   4          0.53         -2.91         7.52 o                         
  -8   3   4         20.05         21.98         9.06 o                         
  -7   3   4        480.23        483.54        15.53 o                         
  -6   3   4        317.29        292.15        10.93 o                         
  -5   3   4        270.29        305.81         8.81 o                         
  -4   3   4         69.24         60.44         5.51 o                         
  -3   3   4       2148.23       2312.43        30.21 o                         
  -2   3   4       2243.28       2098.83        27.89 o                         
  -1   3   4      22887.07      23379.89       245.54 o                         
   0   3   4      11321.19      11068.58        94.32 o                         
   1   3   4       1008.30        927.96        10.83 o                         
   2   3   4        623.83        543.07         9.62 o                         
   3   3   4         47.98         51.62         3.69 o                         
   4   3   4        953.13       1069.03        17.89 o                         
   5   3   4        402.63        414.63        10.86 o                         
   6   3   4         76.54         69.03         6.93 o                         
   7   3   4        207.39        155.33        10.27 o                         
   8   3   4        174.91        157.77        11.68 o                         
   9   3   4        644.24        630.30        36.82 o                         
  10   3   4         92.42         90.66        27.81 o                         
 -10   4   4         88.99        104.50         8.33 o                         
  -9   4   4         35.24         32.85         9.59 o                         
  -8   4   4          5.62          7.36         7.82 o                         
  -7   4   4        285.62        305.29        16.81 o                         
  -6   4   4       1606.94       1575.37        39.95 o                         
  -5   4   4       3016.45       3097.21        49.30 o                         
  -4   4   4          2.78          7.74         2.41 o                         
  -3   4   4       1273.06       1241.40        18.44 o                         
  -2   4   4       1070.60       1035.22        14.67 o                         
  -1   4   4        360.32        298.03         5.59 o                         
   0   4   4          0.68          1.89         1.61 o                         
   1   4   4          0.53         -1.48         1.48 o                         
   2   4   4        751.53        754.01         9.65 o                         
   3   4   4        164.18        146.08         7.84 o                         
   4   4   4         40.87         26.69         4.04 o                         
   5   4   4        247.52        239.00         8.82 o                         
   6   4   4         46.57         41.18         7.23 o                         
   7   4   4       1428.65       1310.98        34.74 o                         
   8   4   4          5.72         -5.58         6.05 o                         
   9   4   4         19.02         15.88         8.16 o                         
  10   4   4         22.89         26.63        10.97 o                         
 -10   5   4        321.00        380.78        15.36 o                         
  -9   5   4         79.21         94.40         7.99 o                         
  -8   5   4         37.56         37.34         9.71 o                         
  -7   5   4         37.87         44.73         9.03 o                         
  -6   5   4        264.09        225.80         9.12 o                         
  -5   5   4          0.81         -2.81         2.81 o                         
  -4   5   4          5.94          2.42         2.26 o                         
  -3   5   4       3124.42       3133.61        37.58 o                         
  -2   5   4       6620.48       7288.45        80.57 o                         
  -1   5   4          0.01         12.41         2.00 o                         
   0   5   4        587.83        564.94         8.38 o                         
   1   5   4         59.21         58.85         3.08 o                         
   2   5   4         67.74         62.24         3.47 o                         
   3   5   4        138.39        128.85         4.26 o                         
   4   5   4       1497.36       1528.04        30.32 o                         
   5   5   4        174.89        163.28        10.14 o                         
   6   5   4        407.42        401.67        17.24 o                         
   7   5   4         30.81         37.10         8.40 o                         
   8   5   4         96.89         82.08        11.01 o                         
   9   5   4        313.07        337.30        34.86 o                         
  10   5   4         10.47         26.63        11.75 o                         
  -9   6   4         62.82         79.46         8.39 o                         
  -8   6   4         12.72         16.51         5.47 o                         
  -7   6   4        228.61        235.94        10.93 o                         
  -6   6   4        302.14        279.94        22.64 o                         
  -5   6   4        524.91        534.28        16.08 o                         
  -4   6   4         15.72         22.12         3.26 o                         
  -3   6   4        640.21        631.74        11.54 o                         
  -2   6   4        364.56        397.39         7.97 o                         
  -1   6   4        602.99        673.34         9.78 o                         
   0   6   4          0.29          1.87         2.17 o                         
   1   6   4        389.60        500.88         9.52 o                         
   2   6   4         79.84         93.48         4.00 o                         
   3   6   4        594.86        525.98         9.17 o                         
   4   6   4         44.38         48.75         4.33 o                         
   5   6   4          9.71          7.34         7.27 o                         
   6   6   4        512.97        448.72        33.29 o                         
   7   6   4        501.64        500.54        21.73 o                         
   8   6   4          0.13         -7.83         7.83 o                         
   9   6   4          1.25         -9.40         9.40 o                         
  -9   7   4          6.30         22.27         9.01 o                         
  -8   7   4          1.14          5.24         5.81 o                         
  -7   7   4         19.91         14.53         5.81 o                         
  -6   7   4          3.36          1.78         5.20 o                         
  -5   7   4          5.80          1.72         4.84 o                         
  -4   7   4        241.20        220.47         9.63 o                         
  -3   7   4        588.18        542.85        12.79 o                         
  -2   7   4        164.76        174.82         5.48 o                         
  -1   7   4         85.72        104.18         4.52 o                         
   0   7   4          7.27          6.37         2.41 o                         
   1   7   4         65.38         71.01         4.45 o                         
   2   7   4          2.10          2.98         2.74 o                         
   3   7   4        539.83        536.59        11.43 o                         
   4   7   4        116.64         97.62         5.26 o                         
   5   7   4         15.23         13.13         3.91 o                         
   6   7   4          0.44         -5.72         5.72 o                         
   7   7   4        326.59        314.83        36.82 o                         
   8   7   4         53.90         35.69        10.54 o                         
   9   7   4          0.03          6.27        11.75 o                         
  -9   8   4         69.42         63.94        10.54 o                         
  -8   8   4        337.13        348.19        27.60 o                         
  -7   8   4         65.47         85.25         9.43 o                         
  -6   8   4         11.86         10.80         5.90 o                         
  -5   8   4        195.78        192.94        11.57 o                         
  -4   8   4        282.52        278.48        11.07 o                         
  -3   8   4          5.98          6.23         3.28 o                         
  -2   8   4         24.86         28.55         3.36 o                         
  -1   8   4        127.76        128.75         5.36 o                         
   0   8   4        568.86        560.76         9.85 o                         
   1   8   4          2.17          3.67         2.86 o                         
   2   8   4        547.33        577.74        11.61 o                         
   3   8   4         27.47         29.10         3.89 o                         
   4   8   4         46.24         34.97         5.38 o                         
   5   8   4         52.43         54.51         5.62 o                         
   6   8   4        466.47        479.89        13.70 o                         
   7   8   4         25.22         36.73        10.35 o                         
   8   8   4        599.23        681.00        28.77 o                         
   9   8   4         61.73         95.56        18.80 o                         
  -8   9   4        274.64        333.31        18.23 o                         
  -7   9   4         13.18          7.87         6.90 o                         
  -6   9   4        501.31        516.41        17.91 o                         
  -5   9   4        119.22        106.60        13.49 o                         
  -4   9   4        193.81        165.81         8.46 o                         
  -3   9   4        130.95        122.89         7.42 o                         
  -2   9   4        145.82        146.23         6.35 o                         
  -1   9   4        375.83        363.68         9.09 o                         
   0   9   4        117.70        115.96         6.77 o                         
   1   9   4         18.98         13.12         3.64 o                         
   2   9   4         38.19         31.41         4.15 o                         
   3   9   4        815.32        830.71        24.40 o                         
   4   9   4       1220.49       1198.96        24.23 o                         
   5   9   4         84.13         91.50         7.94 o                         
   6   9   4        177.99        200.56        10.54 o                         
   7   9   4         19.99          1.71         5.63 o                         
   8   9   4         69.06         60.20         9.25 o                         
  -8  10   4          3.91          7.99        10.97 o                         
  -7  10   4         50.16         32.56         9.40 o                         
  -6  10   4          0.00          4.20         6.56 o                         
  -5  10   4        314.02        300.20        12.38 o                         
  -4  10   4          9.29          7.58         5.24 o                         
  -3  10   4          1.34          4.90         5.09 o                         
  -2  10   4        146.49        131.91         7.86 o                         
  -1  10   4         27.52         19.95         4.45 o                         
   0  10   4       1149.34       1122.04        19.93 o                         
   1  10   4          9.70         12.14         4.36 o                         
   2  10   4        191.97        197.28         8.38 o                         
   3  10   4        732.03        714.92        16.05 o                         
   4  10   4          0.87          0.62         4.51 o                         
   5  10   4         35.49         34.37         6.47 o                         
   6  10   4         23.91         21.50         6.47 o                         
   7  10   4        139.45        158.95        13.86 o                         
   8  10   4         54.54         67.36        18.02 o                         
  -7  11   4         82.66         82.51        11.20 o                         
  -6  11   4          0.54         -2.16         5.44 o                         
  -5  11   4          0.89          2.11         6.55 o                         
  -4  11   4         16.71         21.03         5.89 o                         
  -3  11   4          3.56          5.59         5.41 o                         
  -2  11   4          0.02         -4.17         4.67 o                         
  -1  11   4         20.41          9.34         6.67 o                         
   0  11   4       1528.33       1527.35        31.91 o                         
   1  11   4         26.60         33.70         5.57 o                         
   2  11   4        343.37        334.82        13.23 o                         
   3  11   4         50.89         52.02         6.35 o                         
   4  11   4         23.97         30.34         5.90 o                         
   5  11   4        251.14        256.02        15.15 o                         
   6  11   4          6.26          2.18         5.99 o                         
   7  11   4          3.55         10.18         8.26 o                         
  -6  12   4         22.72         21.15         9.40 o                         
  -5  12   4         74.56        107.40        10.34 o                         
  -4  12   4        187.79        189.64        12.24 o                         
  -3  12   4          3.80          6.58         6.09 o                         
  -2  12   4          0.18         -2.08         5.38 o                         
  -1  12   4          0.25         10.36         5.67 o                         
   0  12   4          9.29         12.32         5.73 o                         
   1  12   4         13.45         19.17         6.19 o                         
   2  12   4        473.72        488.28        18.43 o                         
   3  12   4        672.40        667.40        18.89 o                         
   4  12   4         28.78         35.99         8.30 o                         
   5  12   4          1.20         -5.88         5.88 o                         
   6  12   4         28.41         37.57         8.93 o                         
  -5  13   4         60.83         69.37        12.27 o                         
  -4  13   4        145.48        114.14        10.92 o                         
  -3  13   4        162.31        201.43        13.12 o                         
  -2  13   4         15.69         16.95         8.82 o                         
  -1  13   4         28.58         36.72         6.40 o                         
   0  13   4          0.15          4.27         5.99 o                         
   1  13   4        319.35        403.35        17.72 o                         
   2  13   4        254.35        264.88        16.23 o                         
   3  13   4         86.63        134.97        31.72 o                         
   4  13   4          2.90          9.78         8.58 o                         
   5  13   4         28.32         47.93        11.10 o                         
  -3  14   4        138.69        152.33        12.09 o                         
  -2  14   4        114.22        114.36        12.55 o                         
  -1  14   4         12.44          8.89         7.66 o                         
   0  14   4         14.42          7.08         7.89 o                         
   1  14   4        403.89        442.76        24.83 o                         
   2  14   4          0.73          6.11         9.68 o                         
   3  14   4          8.53          6.40        13.32 o                         
  -9   0   5         18.78         13.43         6.85 o                         
  -7   0   5        247.97        230.15        18.41 o                         
  -5   0   5          6.23          8.51         2.98 o                         
  -3   0   5          6.61         13.48         2.64 o                         
  -1   0   5        280.79        431.74        37.21 o                         
   1   0   5      10371.37      10522.30       110.13 o                         
   3   0   5         82.88         88.52         7.75 o                         
   5   0   5         83.34         59.53        11.75 o                         
   7   0   5         56.94         66.58        15.67 o                         
   9   0   5        186.09        183.29        25.85 o                         
 -10   1   5         93.59         87.39         8.13 o                         
  -9   1   5          5.04          6.47         4.65 o                         
  -8   1   5        247.68        247.63         9.06 o                         
  -7   1   5        415.93        394.13        10.10 o                         
  -6   1   5        551.58        517.00         8.35 o                         
  -5   1   5        433.60        423.44         7.00 o                         
  -4   1   5        131.19        167.95         5.25 o                         
  -3   1   5          1.07          5.98         2.26 o                         
  -2   1   5        661.05        680.62         9.29 o                         
  -1   1   5       3167.81       3134.91        35.03 o                         
   0   1   5        345.08        324.06         9.42 o                         
   1   1   5       5540.02       5775.01        52.56 o                         
   2   1   5        151.50        166.32         4.03 o                         
   3   1   5       2348.55       2282.80        44.62 o                         
   4   1   5        218.83        169.98        16.45 o                         
   5   1   5       1153.58       1189.75        32.95 o                         
   6   1   5        194.67        185.58        14.67 o                         
   7   1   5         25.38         27.78        12.14 o                         
   8   1   5         17.39         12.14         8.86 o                         
   9   1   5         69.97         76.76        19.58 o                         
  10   1   5         26.94         28.20        17.23 o                         
 -10   2   5        255.46        279.19        13.56 o                         
  -9   2   5        133.17        129.36         8.59 o                         
  -8   2   5        188.66        190.89         8.07 o                         
  -7   2   5        106.50        110.06         5.74 o                         
  -6   2   5         49.68         51.00         4.32 o                         
  -5   2   5       2678.15       2759.00        30.47 o                         
  -4   2   5         63.07         82.02         3.47 o                         
  -3   2   5        449.53        517.59        11.26 o                         
  -2   2   5       7880.25       8093.89        86.80 o                         
  -1   2   5       1537.85       1535.31        21.14 o                         
   0   2   5        143.16        103.15         2.75 o                         
   1   2   5        373.05        382.83         6.54 o                         
   2   2   5       2514.48       2417.84        29.40 o                         
   3   2   5         18.69         25.04         2.63 o                         
   4   2   5          3.56          6.52         2.11 o                         
   5   2   5        357.26        354.14        21.40 o                         
   6   2   5         27.18         31.33        11.75 o                         
   7   2   5        643.29        697.14        19.31 o                         
   8   2   5        328.39        314.66        12.86 o                         
   9   2   5         47.71         40.85         7.18 o                         
  10   2   5         31.05         16.47         7.07 o                         
 -10   3   5         57.77         85.76         8.12 o                         
  -9   3   5        291.21        311.12        20.34 o                         
  -8   3   5         67.84         61.14         9.84 o                         
  -7   3   5         71.82         73.83         7.48 o                         
  -6   3   5         38.77         52.70         5.49 o                         
  -5   3   5        182.52        153.68         4.86 o                         
  -4   3   5        419.51        368.67         7.25 o                         
  -3   3   5       3930.78       3765.06       104.89 o                         
  -2   3   5       3854.89       3632.90        46.21 o                         
  -1   3   5       7181.72       7397.77        80.96 o                         
   0   3   5         53.81         63.01         2.78 o                         
   1   3   5        266.34        312.28         4.76 o                         
   2   3   5         48.77         59.15         4.22 o                         
   3   3   5       4850.57       5249.42        67.40 o                         
   4   3   5        157.20        163.06         6.50 o                         
   5   3   5          1.97          1.81         3.06 o                         
   6   3   5          4.62          3.05         4.63 o                         
   7   3   5        225.62        219.47        12.38 o                         
   8   3   5        212.32        171.29        12.29 o                         
   9   3   5        176.17        157.22        12.46 o                         
  10   3   5         28.96         14.10         9.40 o                         
 -10   4   5         87.79         90.30         9.47 o                         
  -9   4   5          2.76         14.10         7.20 o                         
  -8   4   5         91.16         86.25         6.94 o                         
  -7   4   5        529.62        547.26        14.45 o                         
  -6   4   5       2088.94       2011.13        26.69 o                         
  -5   4   5        681.94        650.49        12.30 o                         
  -4   4   5        613.30        604.39        10.20 o                         
  -3   4   5       1231.78       1328.65        19.85 o                         
  -2   4   5       1496.37       1913.69        26.91 o                         
  -1   4   5       1494.49       1334.86        15.85 o                         
   0   4   5       2530.94       2470.72        23.41 o                         
   1   4   5         68.09         55.38         2.63 o                         
   2   4   5       1165.59       1222.62        20.40 o                         
   3   4   5       6462.56       6736.28       100.10 o                         
   4   4   5       2525.31       2575.67        37.19 o                         
   5   4   5          0.63         -1.03         3.65 o                         
   6   4   5        268.69        277.45        14.00 o                         
   7   4   5        476.72        499.00        46.22 o                         
   8   4   5          0.10         10.97         6.85 o                         
   9   4   5         57.66         49.96         9.57 o                         
  10   4   5          0.16          2.35         9.40 o                         
 -10   5   5        435.36        496.95        18.63 o                         
  -9   5   5          3.31          0.87         5.40 o                         
  -8   5   5         61.13         68.91         7.15 o                         
  -7   5   5          7.04          5.60         4.86 o                         
  -6   5   5        187.77        173.54         8.97 o                         
  -5   5   5          6.15          9.50         3.39 o                         
  -4   5   5         51.19         57.41         4.54 o                         
  -3   5   5        321.74        325.65         9.27 o                         
  -2   5   5        525.33        661.34        12.99 o                         
  -1   5   5       2158.57       2335.68        24.23 o                         
   0   5   5        152.38        161.51         4.41 o                         
   1   5   5        210.46        195.44         4.60 o                         
   2   5   5       1898.88       2018.39        35.90 o                         
   3   5   5       1143.31       1095.49        16.40 o                         
   4   5   5         58.23         66.71         6.66 o                         
   5   5   5         27.21         32.51         5.76 o                         
   6   5   5          7.73          6.30         5.80 o                         
   7   5   5          0.51          7.30         6.78 o                         
   8   5   5         89.73         67.05        13.71 o                         
   9   5   5         53.43         52.31        17.62 o                         
  10   5   5         27.53         27.42        12.53 o                         
  -9   6   5         43.84         45.31        11.79 o                         
  -8   6   5          2.28          0.12         5.29 o                         
  -7   6   5        424.19        417.45        14.23 o                         
  -6   6   5        518.56        484.57        24.63 o                         
  -5   6   5        145.82        148.68         9.02 o                         
  -4   6   5        247.30        265.61         9.27 o                         
  -3   6   5         49.18         41.85         4.57 o                         
  -2   6   5        345.75        393.61        10.07 o                         
  -1   6   5       1007.81       1024.32        13.08 o                         
   0   6   5        409.23        347.14         6.71 o                         
   1   6   5        369.28        351.02         7.51 o                         
   2   6   5         24.05         24.67         2.67 o                         
   3   6   5        250.24        241.18         6.61 o                         
   4   6   5       1582.70       1559.26        21.58 o                         
   5   6   5         52.10         42.59         6.55 o                         
   6   6   5        130.76        131.02        10.58 o                         
   7   6   5          6.51          5.15         7.23 o                         
   8   6   5        361.60        399.62        25.46 o                         
   9   6   5        285.10        272.59        23.50 o                         
  -9   7   5          0.59         -7.11        12.53 o                         
  -8   7   5          7.99          1.45         5.97 o                         
  -7   7   5          1.33          4.06         5.75 o                         
  -6   7   5        155.88        148.62        10.17 o                         
  -5   7   5         50.39         57.23         9.92 o                         
  -4   7   5        361.64        353.41        13.11 o                         
  -3   7   5        954.59        918.18        17.68 o                         
  -2   7   5        191.04        217.79         8.62 o                         
  -1   7   5        173.06        155.55         5.11 o                         
   0   7   5          1.12          2.01         2.29 o                         
   1   7   5         78.90         65.47         4.24 o                         
   2   7   5        269.02        261.30        10.74 o                         
   3   7   5        391.87        365.02         9.37 o                         
   4   7   5         66.83         68.59         7.35 o                         
   5   7   5         13.32         19.56         5.09 o                         
   6   7   5         18.68         18.50         6.72 o                         
   7   7   5          1.84         12.70         8.40 o                         
   8   7   5        372.07        352.55        20.86 o                         
   9   7   5         11.37         13.32        12.53 o                         
  -9   8   5        273.96        279.69        16.92 o                         
  -8   8   5          4.91         -6.58         6.58 o                         
  -7   8   5        168.17        189.48        21.81 o                         
  -6   8   5          2.02         -0.71         5.74 o                         
  -5   8   5        495.36        436.82        15.44 o                         
  -4   8   5         45.31         41.61         6.11 o                         
  -3   8   5       1028.13       1011.67        21.04 o                         
  -2   8   5         13.81         12.31         2.95 o                         
  -1   8   5        104.43         97.37         4.69 o                         
   0   8   5         67.78         74.49         5.62 o                         
   1   8   5          0.78         -2.46         2.76 o                         
   2   8   5        194.47        204.65         7.35 o                         
   3   8   5          0.13         -2.76         3.30 o                         
   4   8   5        327.32        326.14        17.86 o                         
   5   8   5        407.52        406.53        12.54 o                         
   6   8   5        652.20        646.43        16.13 o                         
   7   8   5          1.58         -4.18         8.09 o                         
   8   8   5         23.61         31.39        10.54 o                         
   9   8   5         69.33        130.03        20.37 o                         
  -8   9   5         85.55         86.72        11.67 o                         
  -7   9   5        224.26        284.54        15.13 o                         
  -6   9   5         36.38         27.13         7.68 o                         
  -5   9   5        678.16        640.69        19.84 o                         
  -4   9   5          1.64         -3.83         3.86 o                         
  -3   9   5        472.73        491.69        13.76 o                         
  -2   9   5        160.02        168.04         8.28 o                         
  -1   9   5         32.57         37.21         4.15 o                         
   0   9   5        961.71        949.29        15.57 o                         
   1   9   5        134.07        136.07         6.46 o                         
   2   9   5        133.58        115.28         6.10 o                         
   3   9   5         15.99          9.98         4.36 o                         
   4   9   5         93.92         85.86         7.97 o                         
   5   9   5         63.22         58.93        11.53 o                         
   6   9   5         86.91         83.85         7.64 o                         
   7   9   5         95.69         86.95         7.91 o                         
   8   9   5          4.77         -5.60         6.64 o                         
  -8  10   5        208.27        241.50        17.88 o                         
  -7  10   5          0.74         10.94        11.36 o                         
  -6  10   5         70.17         70.91         9.30 o                         
  -5  10   5         47.39         37.15         7.86 o                         
  -4  10   5         93.04         93.54         8.34 o                         
  -3  10   5        119.32        115.57         7.99 o                         
  -2  10   5         11.50         13.97         5.20 o                         
  -1  10   5       1067.53       1095.52        22.45 o                         
   0  10   5        249.81        251.41         9.83 o                         
   1  10   5        605.43        647.29        28.46 o                         
   2  10   5        113.19        137.69         7.62 o                         
   3  10   5         13.80          7.98         4.72 o                         
   4  10   5        126.64        117.75         7.90 o                         
   5  10   5        199.37        214.67        19.91 o                         
   6  10   5        536.94        566.12        21.20 o                         
   7  10   5        104.14         95.18         9.60 o                         
  -7  11   5         32.53         51.30        11.26 o                         
  -6  11   5         14.67         14.60         6.45 o                         
  -5  11   5         73.00         68.00         9.53 o                         
  -4  11   5         69.57         63.80         7.30 o                         
  -3  11   5          0.03          1.82         5.26 o                         
  -2  11   5        753.31        703.09        18.23 o                         
  -1  11   5          5.58          9.11         5.28 o                         
   0  11   5        400.70        441.99        15.77 o                         
   1  11   5        268.77        285.23        11.25 o                         
   2  11   5       2070.99       2052.73        35.71 o                         
   3  11   5        403.61        414.94        12.84 o                         
   4  11   5         55.48         65.57         7.87 o                         
   5  11   5        197.37        202.65        12.14 o                         
   6  11   5         93.94        104.01         9.64 o                         
   7  11   5          3.78          4.01         6.89 o                         
  -6  12   5         21.66         36.82        13.32 o                         
  -5  12   5         99.12         92.13        11.59 o                         
  -4  12   5        102.62        110.05         9.78 o                         
  -3  12   5          1.55          1.68         5.88 o                         
  -2  12   5        339.22        272.40        15.66 o                         
  -1  12   5         41.28         32.31         6.54 o                         
   0  12   5         75.41         91.92        12.66 o                         
   1  12   5        860.34        881.96        21.09 o                         
   2  12   5        558.03        563.66        17.24 o                         
   3  12   5        433.53        450.17        18.10 o                         
   4  12   5        598.15        575.62        21.33 o                         
   5  12   5        195.80        189.69        12.53 o                         
   6  12   5         61.02         84.80        10.71 o                         
  -5  13   5          0.02         -2.68         9.56 o                         
  -4  13   5        296.05        319.80        16.62 o                         
  -3  13   5         13.90          6.66         6.68 o                         
  -2  13   5          1.98         -0.79         6.02 o                         
  -1  13   5          2.97         -5.84         5.84 o                         
   0  13   5         28.32         23.96         6.62 o                         
   1  13   5        611.30        662.53        30.31 o                         
   2  13   5       1371.13       1313.60        61.10 o                         
   3  13   5          0.18          6.50        11.36 o                         
   4  13   5          1.96          7.03         7.78 o                         
   5  13   5         40.50         50.86        11.85 o                         
  -3  14   5          0.44          4.73         7.21 o                         
  -2  14   5         12.01         14.85         7.56 o                         
  -1  14   5          3.40         -0.28         6.97 o                         
   0  14   5        103.17        120.20        27.42 o                         
   1  14   5          0.20          3.60         9.68 o                         
   2  14   5         37.20         38.44        11.04 o                         
   3  14   5        385.40        510.50        63.06 o                         
 -10   0   6        750.80        750.41        32.12 o                         
  -8   0   6        120.30        107.91        11.75 o                         
  -6   0   6        909.27        929.32        48.26 o                         
  -4   0   6       1334.32       1299.05        28.76 o                         
  -2   0   6       6050.48       5594.35        96.65 o                         
   0   0   6        409.43        466.55        11.63 o                         
   2   0   6        352.02        335.88        11.10 o                         
   4   0   6        399.93        350.14        21.93 o                         
   6   0   6        447.31        469.20        29.77 o                         
   8   0   6        225.39        228.73        27.42 o                         
 -10   1   6         18.37         25.29        10.66 o                         
  -9   1   6          0.26         -7.45         8.37 o                         
  -8   1   6        363.03        339.54        10.68 o                         
  -7   1   6        764.66        742.44        15.25 o                         
  -6   1   6        279.11        271.61         8.52 o                         
  -5   1   6         18.79         25.56         2.61 o                         
  -4   1   6          0.74          2.12         1.89 o                         
  -3   1   6        370.96        369.57         6.45 o                         
  -2   1   6       5812.12       6000.04        73.14 o                         
  -1   1   6       7046.62       7398.95        89.30 o                         
   0   1   6          0.83          7.25         1.96 o                         
   1   1   6       1776.95       1865.37        16.94 o                         
   2   1   6       1417.92       1575.21        19.92 o                         
   3   1   6        122.23        162.05         6.63 o                         
   4   1   6       4157.70       4245.51       123.76 o                         
   5   1   6        864.31        860.07        39.17 o                         
   6   1   6         58.62         41.52        13.32 o                         
   7   1   6        410.28        347.00        31.33 o                         
   8   1   6        262.68        261.62        28.98 o                         
   9   1   6         14.91         14.10        14.88 o                         
  10   1   6         19.50         -1.57        15.67 o                         
 -10   2   6        283.91        293.71        13.22 o                         
  -9   2   6        689.86        691.90        18.36 o                         
  -8   2   6       1507.91       1526.05        26.59 o                         
  -7   2   6        991.54        982.71        24.76 o                         
  -6   2   6         78.55         88.75         4.44 o                         
  -5   2   6        816.71        852.36        12.12 o                         
  -4   2   6        745.90        754.13        10.77 o                         
  -3   2   6         79.44         86.47         4.05 o                         
  -2   2   6       1340.00       1494.37        18.61 o                         
  -1   2   6       4762.86       4639.49        57.57 o                         
   0   2   6        510.70        443.78         6.42 o                         
   1   2   6       1618.93       1599.93        16.83 o                         
   2   2   6        145.72        143.36         5.95 o                         
   3   2   6         32.48         48.59         3.50 o                         
   4   2   6        362.41        356.18         8.03 o                         
   5   2   6        886.49        867.83        17.52 o                         
   6   2   6          5.34          1.98         3.62 o                         
   7   2   6        916.44        876.52        45.43 o                         
   8   2   6       1028.67       1003.47        26.40 o                         
   9   2   6         76.76         80.28         8.53 o                         
  10   2   6          0.08          8.72         6.93 o                         
 -10   3   6        110.81        133.45        10.25 o                         
  -9   3   6          1.44          0.79         6.28 o                         
  -8   3   6         19.89         24.63         5.68 o                         
  -7   3   6         65.74         75.45         7.91 o                         
  -6   3   6        963.49        906.09        26.10 o                         
  -5   3   6        142.42        152.60         5.39 o                         
  -4   3   6        292.29        298.39         6.73 o                         
  -3   3   6        458.46        518.99        10.79 o                         
  -2   3   6        139.90        159.36         4.68 o                         
  -1   3   6       9000.25       9133.95        99.58 o                         
   0   3   6         27.97         32.69         1.69 o                         
   1   3   6        281.84        257.78         4.30 o                         
   2   3   6       4834.49       4938.61        51.12 o                         
   3   3   6       2595.58       2517.89        35.12 o                         
   4   3   6        103.60        112.20         6.56 o                         
   5   3   6        529.73        555.35        13.34 o                         
   6   3   6        146.61        138.58        12.14 o                         
   7   3   6        554.97        503.92        18.03 o                         
   8   3   6        386.28        372.25        16.50 o                         
   9   3   6         11.77          6.94         6.93 o                         
  10   3   6         40.11         42.30        10.97 o                         
 -10   4   6        161.21        190.70        12.19 o                         
  -9   4   6          0.26         -5.00         5.00 o                         
  -8   4   6        115.63        125.05         8.76 o                         
  -7   4   6        762.04        777.47        18.72 o                         
  -6   4   6        500.88        476.37        11.53 o                         
  -5   4   6        823.74        817.63        15.21 o                         
  -4   4   6        128.57        131.95         5.43 o                         
  -3   4   6       1502.04       1591.24        23.28 o                         
  -2   4   6         19.71         28.75         3.13 o                         
  -1   4   6        244.98        286.42         9.52 o                         
   0   4   6        471.88        437.49         6.44 o                         
   1   4   6         58.18         64.81         2.73 o                         
   2   4   6        990.54        995.37        14.71 o                         
   3   4   6        155.87        147.30         8.04 o                         
   4   4   6        477.40        498.92        11.84 o                         
   5   4   6        395.72        374.48        13.10 o                         
   6   4   6         98.97        105.45        10.18 o                         
   7   4   6       3774.24       3434.07       118.67 o                         
   8   4   6          0.04         -4.10         6.23 o                         
   9   4   6         17.20          9.11         8.16 o                         
  10   4   6          3.49          3.13        10.18 o                         
 -10   5   6         25.36         42.10        19.19 o                         
  -9   5   6          8.74          1.84         5.55 o                         
  -8   5   6          5.00          2.29         5.36 o                         
  -7   5   6          8.31          2.99         4.95 o                         
  -6   5   6        156.87        143.69         8.88 o                         
  -5   5   6          9.82          7.83         5.54 o                         
  -4   5   6          1.70          7.30         2.84 o                         
  -3   5   6       4089.39       4219.59        55.01 o                         
  -2   5   6        150.96        177.53         5.68 o                         
  -1   5   6       6730.90       6999.17        71.02 o                         
   0   5   6         52.12         48.50         3.29 o                         
   1   5   6       1350.87       1256.80        15.05 o                         
   2   5   6        671.04        656.84        12.60 o                         
   3   5   6         27.65         15.44         3.33 o                         
   4   5   6        142.06        132.68        13.41 o                         
   5   5   6        107.90        103.31         8.63 o                         
   6   5   6         60.75         61.72        12.53 o                         
   7   5   6         40.55         34.90         8.06 o                         
   8   5   6        165.07        163.76        14.20 o                         
   9   5   6         29.92         28.10        10.18 o                         
  10   5   6          3.26         -6.27        10.18 o                         
  -9   6   6         25.52         16.58         7.03 o                         
  -8   6   6         68.37         73.74        11.05 o                         
  -7   6   6         10.42         10.04         5.78 o                         
  -6   6   6       2428.94       2351.86        43.24 o                         
  -5   6   6        527.67        520.67        36.80 o                         
  -4   6   6       1300.91       1226.10        24.13 o                         
  -3   6   6         13.22         12.72         4.21 o                         
  -2   6   6          0.48          4.02         2.66 o                         
  -1   6   6        409.02        340.22         8.49 o                         
   0   6   6        341.05        362.12         6.94 o                         
   1   6   6        451.57        504.16         9.17 o                         
   2   6   6         93.43         93.39         3.99 o                         
   3   6   6       1172.17       1184.19        16.05 o                         
   4   6   6          5.99         -2.86         2.86 o                         
   5   6   6          3.57          6.90         5.20 o                         
   6   6   6        365.05        371.36        19.03 o                         
   7   6   6         75.00         55.62        10.43 o                         
   8   6   6        123.42        100.57        25.85 o                         
   9   6   6         58.97         60.31        14.10 o                         
  -9   7   6         88.51        123.15        12.17 o                         
  -8   7   6        119.46        123.57        10.45 o                         
  -7   7   6         73.48         73.22         9.32 o                         
  -6   7   6         31.07         26.73         6.16 o                         
  -5   7   6        472.34        435.25        15.76 o                         
  -4   7   6        393.18        417.83        14.34 o                         
  -3   7   6         83.91         80.57         7.91 o                         
  -2   7   6        933.20        857.15        14.92 o                         
  -1   7   6        217.14        220.63         5.91 o                         
   0   7   6         20.83         22.01         2.84 o                         
   1   7   6        438.78        398.34        11.27 o                         
   2   7   6          9.55          8.44         3.39 o                         
   3   7   6          7.31          6.69         3.63 o                         
   4   7   6         70.92         78.81         6.78 o                         
   5   7   6        297.54        294.01        16.39 o                         
   6   7   6        595.89        602.12        19.81 o                         
   7   7   6        288.41        271.30        24.67 o                         
   8   7   6        128.13        150.07        25.85 o                         
   9   7   6         10.80         11.75        11.75 o                         
  -9   8   6          2.42          9.80         8.26 o                         
  -8   8   6        113.21        115.38        10.77 o                         
  -7   8   6         81.65         75.02         9.36 o                         
  -6   8   6          7.06          0.82         5.56 o                         
  -5   8   6        221.96        232.38        16.37 o                         
  -4   8   6        232.61        227.38        12.40 o                         
  -3   8   6        180.32        176.27         8.87 o                         
  -2   8   6        231.32        249.49        10.14 o                         
  -1   8   6        367.61        374.64         8.60 o                         
   0   8   6         11.98         10.57         2.82 o                         
   1   8   6          3.83          8.14         3.08 o                         
   2   8   6          2.63          0.50         3.03 o                         
   3   8   6        138.44        133.87         6.96 o                         
   4   8   6         26.49         29.96         7.86 o                         
   5   8   6          3.65         -2.39         4.23 o                         
   6   8   6        306.26        303.64        11.86 o                         
   7   8   6        137.49        156.47        15.60 o                         
   8   8   6         24.62         18.80        12.53 o                         
  -8   9   6        210.78        216.50        16.56 o                         
  -7   9   6          9.68          8.35         7.12 o                         
  -6   9   6         65.56         50.43         8.51 o                         
  -5   9   6         41.69         37.60         7.58 o                         
  -4   9   6        397.94        349.47        14.75 o                         
  -3   9   6         86.09         80.50         6.21 o                         
  -2   9   6        546.91        598.98        13.69 o                         
  -1   9   6         40.18         45.93         4.84 o                         
   0   9   6          1.36         -0.50         3.16 o                         
   1   9   6        127.17        131.42         7.33 o                         
   2   9   6          2.55          2.08         3.50 o                         
   3   9   6        289.27        285.67        11.13 o                         
   4   9   6       1420.99       1490.21        24.66 o                         
   5   9   6         14.66         13.26         6.54 o                         
   6   9   6         81.94         79.91         7.95 o                         
   7   9   6        132.09        136.41         9.21 o                         
   8   9   6         14.78         19.23         8.02 o                         
  -7  10   6          3.48         -7.05         8.09 o                         
  -6  10   6         21.71         30.43        15.54 o                         
  -5  10   6         92.59         86.65         7.97 o                         
  -4  10   6          2.07         -0.23         4.41 o                         
  -3  10   6         50.66         53.51         6.77 o                         
  -2  10   6         15.22         18.89         5.97 o                         
  -1  10   6        475.21        462.60        13.89 o                         
   0  10   6        157.98        173.75         8.41 o                         
   1  10   6          1.83          4.81         4.20 o                         
   2  10   6         87.62         89.47         9.10 o                         
   3  10   6         43.16         36.37         5.51 o                         
   4  10   6        105.26         95.60         7.42 o                         
   5  10   6        265.18        237.38        12.55 o                         
   6  10   6        160.57        176.21        11.29 o                         
   7  10   6          2.44          3.17         6.51 o                         
  -7  11   6         20.38          7.27         9.40 o                         
  -6  11   6          1.63         10.14         6.75 o                         
  -5  11   6          1.44          4.24         6.97 o                         
  -4  11   6          9.64          3.69         5.65 o                         
  -3  11   6         98.47        102.93         9.20 o                         
  -2  11   6        156.89        168.86        11.31 o                         
  -1  11   6        351.29        335.11        13.39 o                         
   0  11   6        175.85        171.49        15.94 o                         
   1  11   6         60.98         67.05         6.50 o                         
   2  11   6        259.57        279.96        12.95 o                         
   3  11   6        947.40        946.61        28.04 o                         
   4  11   6        256.36        272.33        18.32 o                         
   5  11   6        411.89        451.39        18.88 o                         
   6  11   6         33.32         43.87         7.88 o                         
   7  11   6        112.05        113.11        11.39 o                         
  -6  12   6        116.74         95.56        17.23 o                         
  -5  12   6         24.57         27.13        10.35 o                         
  -4  12   6          0.07          1.10         6.15 o                         
  -3  12   6        576.40        538.53        20.58 o                         
  -2  12   6          0.29         14.72         7.26 o                         
  -1  12   6         13.43         15.87         5.99 o                         
   0  12   6         42.30         54.19        10.18 o                         
   1  12   6          7.13          6.21         6.75 o                         
   2  12   6          0.73          1.62         9.01 o                         
   3  12   6        103.47        154.46        12.89 o                         
   4  12   6        662.50        729.66        23.97 o                         
   5  12   6          0.31          3.68         6.67 o                         
   6  12   6         36.99         24.71         8.51 o                         
  -5  13   6         88.83        122.20        25.07 o                         
  -4  13   6        199.38        250.15        16.83 o                         
  -3  13   6         13.35          9.93         8.07 o                         
  -2  13   6          7.74          4.08         6.42 o                         
  -1  13   6         37.49         32.04         7.49 o                         
   0  13   6         98.08         99.82        10.63 o                         
   1  13   6          1.29         -4.58         8.81 o                         
   2  13   6         91.30         99.43        14.48 o                         
   3  13   6        245.04        234.81        27.81 o                         
   4  13   6         97.37        111.70        12.30 o                         
  -3  14   6         58.92         77.94        11.53 o                         
  -2  14   6         15.02         10.78         7.43 o                         
  -1  14   6         26.82         38.00        21.15 o                         
   0  14   6        156.67        172.10        17.84 o                         
   1  14   6          8.91         16.88        10.91 o                         
   2  14   6         72.56         84.14        20.37 o                         
   3  14   6          5.62         10.24        11.75 o                         
  -9   0   7        128.67        149.76        12.75 o                         
  -7   0   7       1345.88       1428.82        34.82 o                         
  -5   0   7        243.95        252.49         8.98 o                         
  -3   0   7        537.19        557.18        14.40 o                         
  -1   0   7       1385.85       1203.42        24.64 o                         
   1   0   7       9453.33       9401.24       111.41 o                         
   5   0   7        250.10        267.89        21.15 o                         
   7   0   7         13.39         24.28        12.53 o                         
 -10   1   7         59.96         56.39         8.09 o                         
  -9   1   7        851.75        892.56        21.88 o                         
  -8   1   7        346.98        360.35        11.46 o                         
  -7   1   7         70.80         79.67         6.31 o                         
  -6   1   7          0.18         -3.50         3.62 o                         
  -5   1   7        306.61        331.24         6.96 o                         
  -4   1   7        468.26        508.87         8.64 o                         
  -3   1   7        187.95        205.66         6.90 o                         
  -2   1   7        202.85        163.46         6.33 o                         
  -1   1   7        340.12        368.50         7.73 o                         
   0   1   7         42.86         43.85         2.92 o                         
   1   1   7       2940.01       2795.28        25.01 o                         
   2   1   7       5134.63       5535.03        55.26 o                         
   3   1   7          6.18          4.43         2.50 o                         
   4   1   7       2343.88       2159.57        71.28 o                         
   5   1   7       1000.36        987.75        43.08 o                         
   6   1   7          0.05         26.63        11.75 o                         
   7   1   7         65.79         77.55        17.23 o                         
   8   1   7        153.74        126.90        21.93 o                         
   9   1   7          0.96        -10.97        12.53 o                         
  10   1   7          2.08         -5.48        14.88 o                         
 -10   2   7          2.77         -2.67         6.76 o                         
  -9   2   7          6.14          7.49         5.53 o                         
  -8   2   7        742.34        744.60        16.85 o                         
  -7   2   7         42.23         43.64         5.15 o                         
  -6   2   7        585.51        538.56        12.45 o                         
  -5   2   7          0.25         -1.85         2.43 o                         
  -4   2   7        113.68         96.00         4.63 o                         
  -3   2   7        524.96        522.89         9.97 o                         
  -2   2   7        121.85        136.01         6.02 o                         
  -1   2   7       1984.55       2123.31        28.68 o                         
   0   2   7       3911.61       3823.14        39.19 o                         
   1   2   7         21.43         20.49         2.13 o                         
   2   2   7       3973.52       4120.21        36.76 o                         
   3   2   7       1029.48       1061.26        16.99 o                         
   4   2   7       2787.59       2743.30        44.68 o                         
   5   2   7        704.28        787.42        15.46 o                         
   6   2   7       1859.75       1856.26        31.00 o                         
   7   2   7        258.76        235.89        14.10 o                         
   8   2   7         21.51          6.23         5.07 o                         
   9   2   7         35.50         39.95        16.45 o                         
  10   2   7         91.26        117.50        12.53 o                         
 -10   3   7         72.61         77.76         9.15 o                         
  -9   3   7          8.31         15.38         6.16 o                         
  -8   3   7        331.14        336.63        28.76 o                         
  -7   3   7        282.24        290.60         9.73 o                         
  -6   3   7        604.36        591.33        17.64 o                         
  -5   3   7        117.70        114.02         5.10 o                         
  -4   3   7       1118.42       1275.35        19.34 o                         
  -3   3   7       6618.11       7040.67        78.02 o                         
  -2   3   7       1672.78       1951.28        31.81 o                         
  -1   3   7          2.81         14.44         2.25 o                         
   0   3   7         34.02         23.96         1.87 o                         
   1   3   7        473.29        447.91         7.90 o                         
   2   3   7       2142.33       2178.34        26.45 o                         
   3   3   7        106.03        105.27         5.49 o                         
   4   3   7         12.25         16.93         3.27 o                         
   5   3   7        400.60        386.62        10.02 o                         
   6   3   7        271.19        310.73        14.11 o                         
   7   3   7        590.33        581.67        19.81 o                         
   8   3   7          5.14          1.05         6.23 o                         
   9   3   7         14.40         10.77         7.13 o                         
  10   3   7         16.50          7.83         9.40 o                         
 -10   4   7          6.21         13.26         7.18 o                         
  -9   4   7         16.95         24.54         6.71 o                         
  -8   4   7        127.27        138.83         9.68 o                         
  -7   4   7        655.90        628.28        24.20 o                         
  -6   4   7       3644.26       3612.91        55.29 o                         
  -5   4   7        648.92        631.68        16.96 o                         
  -4   4   7        514.01        509.86        12.56 o                         
  -3   4   7        142.62        134.40         7.46 o                         
  -2   4   7       2982.55       3018.74        63.69 o                         
  -1   4   7         70.86         63.48         4.62 o                         
   0   4   7         87.33         79.69         3.06 o                         
   1   4   7       1869.93       1805.83        18.23 o                         
   2   4   7        943.76        925.90        12.54 o                         
   3   4   7        855.80        986.43        21.04 o                         
   4   4   7        527.77        507.07        14.38 o                         
   5   4   7        131.55        113.49        12.53 o                         
   6   4   7       1244.52       1181.28        50.91 o                         
   7   4   7         35.02         18.53         7.35 o                         
   8   4   7        349.24        334.84        17.62 o                         
   9   4   7         65.29         42.71         9.37 o                         
  10   4   7        136.40        137.86        17.23 o                         
 -10   5   7         38.32         42.30         9.79 o                         
  -9   5   7          0.07          3.00         5.68 o                         
  -8   5   7        280.48        283.57        13.24 o                         
  -7   5   7         22.07         20.66         6.76 o                         
  -6   5   7       1727.20       1725.40        33.67 o                         
  -5   5   7        187.08        168.90        17.10 o                         
  -4   5   7         98.90        120.63         5.93 o                         
  -3   5   7         36.72         27.12         4.48 o                         
  -2   5   7       5305.93       5510.26        69.68 o                         
  -1   5   7      10133.46      10455.47       113.41 o                         
   0   5   7       4594.83       4745.69        43.19 o                         
   1   5   7          0.74          4.33         2.44 o                         
   2   5   7        400.84        379.71         8.33 o                         
   3   5   7        645.14        667.90        10.22 o                         
   4   5   7        382.98        394.59        13.57 o                         
   5   5   7        179.48        180.87        10.90 o                         
   6   5   7          8.13          3.68         6.21 o                         
   7   5   7          2.02         -1.72         6.52 o                         
   8   5   7        100.79        126.34        14.49 o                         
   9   5   7         63.27         71.55        22.32 o                         
  -9   6   7          3.23          5.24         6.64 o                         
  -8   6   7         70.69         74.51        13.87 o                         
  -7   6   7        275.00        270.58        13.23 o                         
  -6   6   7        223.92        207.12        13.40 o                         
  -5   6   7         69.92         61.44         7.26 o                         
  -4   6   7        471.12        480.52        15.41 o                         
  -3   6   7          1.71          3.30         5.32 o                         
  -2   6   7        144.44        114.95         5.45 o                         
  -1   6   7       1610.77       1589.91        17.40 o                         
   0   6   7        413.75        386.81         7.29 o                         
   1   6   7        375.45        386.70         8.02 o                         
   2   6   7         29.54         37.44         3.51 o                         
   3   6   7        530.06        520.63        11.09 o                         
   4   6   7       1144.28       1134.45        17.25 o                         
   5   6   7         87.15         93.97        12.56 o                         
   6   6   7        747.21        754.06        21.77 o                         
   7   6   7        513.76        483.34        21.25 o                         
   8   6   7          0.36         -2.46        10.18 o                         
   9   6   7          3.64        -10.18        10.18 o                         
  -9   7   7          6.77          8.90         8.09 o                         
  -8   7   7         70.19         69.36         9.26 o                         
  -7   7   7        296.00        316.15        14.16 o                         
  -6   7   7         46.15         52.03         7.72 o                         
  -5   7   7         41.33         39.61         7.01 o                         
  -4   7   7          3.56        -10.02        11.75 o                         
  -3   7   7        824.67        790.75        18.83 o                         
  -2   7   7          4.82          0.98         2.93 o                         
  -1   7   7        309.86        309.29         6.87 o                         
   0   7   7          5.39          4.48         2.41 o                         
   1   7   7          3.04         12.05         2.90 o                         
   2   7   7        102.13         98.95         5.07 o                         
   3   7   7         74.35         73.41         5.11 o                         
   4   7   7         12.77         15.30         4.19 o                         
   5   7   7         17.52         22.18         6.44 o                         
   6   7   7          0.15         -1.89         5.82 o                         
   7   7   7          0.19         -1.70         7.90 o                         
   8   7   7        107.27         92.69        12.75 o                         
   9   7   7         17.87         35.25        13.32 o                         
  -8   8   7         32.93         53.82        10.14 o                         
  -7   8   7         32.77         30.15        12.46 o                         
  -6   8   7        103.22        102.56         9.76 o                         
  -5   8   7       1469.14       1438.11        33.43 o                         
  -4   8   7        404.97        390.82        16.89 o                         
  -3   8   7        291.18        294.20        10.82 o                         
  -2   8   7         30.91         32.43         4.67 o                         
  -1   8   7        507.06        498.24        10.45 o                         
   0   8   7         98.09         88.61         5.04 o                         
   1   8   7         16.79         21.78         3.55 o                         
   2   8   7        350.13        345.64         8.75 o                         
   3   8   7          8.04          0.35         3.54 o                         
   4   8   7          4.34          2.79         4.28 o                         
   5   8   7        746.91        731.98        17.20 o                         
   6   8   7        343.84        319.40        11.65 o                         
   7   8   7         99.06         94.64         7.65 o                         
   8   8   7          2.13          0.78        10.97 o                         
  -8   9   7         62.71         84.36        12.23 o                         
  -7   9   7         34.44         37.88         8.47 o                         
  -6   9   7         42.36         38.60        11.03 o                         
  -5   9   7         27.02         21.90         7.26 o                         
  -4   9   7         62.53         44.33        14.14 o                         
  -3   9   7        662.75        636.88        14.05 o                         
  -2   9   7        192.21        215.89         9.28 o                         
  -1   9   7       1120.10       1145.27        19.24 o                         
   0   9   7          0.71         -3.08         3.08 o                         
   1   9   7        683.38        731.23        13.61 o                         
   2   9   7        148.97        154.92         8.12 o                         
   3   9   7          0.01          2.47         4.08 o                         
   4   9   7        245.70        239.60        10.00 o                         
   5   9   7         45.57         33.80         6.07 o                         
   6   9   7         26.64         37.52         6.67 o                         
   7   9   7         39.50         42.49         6.92 o                         
   8   9   7        380.70        444.15        45.82 o                         
  -7  10   7         69.45         67.31        11.82 o                         
  -6  10   7          0.25         -5.80         6.24 o                         
  -5  10   7        395.74        366.91        17.15 o                         
  -4  10   7         46.21         45.13         6.64 o                         
  -3  10   7        109.02        111.53         8.78 o                         
  -2  10   7         20.05         22.25         5.80 o                         
  -1  10   7         11.86         14.78         5.06 o                         
   0  10   7        421.75        431.19        13.67 o                         
   1  10   7       1032.29       1028.89        19.12 o                         
   2  10   7       3736.83       3811.00        49.86 o                         
   3  10   7        101.89        106.00         8.50 o                         
   4  10   7        359.01        363.37        14.04 o                         
   5  10   7        110.33         99.06         8.85 o                         
   6  10   7         85.23         88.33         8.76 o                         
   7  10   7         11.09         22.02         7.01 o                         
  -7  11   7         44.73         42.17        11.36 o                         
  -6  11   7         32.91         44.24        11.36 o                         
  -5  11   7          1.15         -0.17         5.72 o                         
  -4  11   7        161.74        170.33        13.25 o                         
  -3  11   7        447.94        388.70        17.34 o                         
  -2  11   7         48.75         43.77         6.73 o                         
  -1  11   7         54.33         41.89         6.64 o                         
   0  11   7         25.28         26.43         6.09 o                         
   1  11   7        102.05        109.49        10.51 o                         
   2  11   7         20.93          3.65        10.22 o                         
   3  11   7        844.33        851.86        21.42 o                         
   4  11   7        131.70        163.39        10.87 o                         
   5  11   7         72.63         60.55         8.33 o                         
   6  11   7        369.46        376.84        22.39 o                         
  -6  12   7         54.84         43.87        14.10 o                         
  -5  12   7         11.20         20.70        10.15 o                         
  -4  12   7         72.62         67.06        12.11 o                         
  -3  12   7         11.43         11.36         6.60 o                         
  -2  12   7        137.68        136.68        12.16 o                         
  -1  12   7          0.45         -1.79         5.44 o                         
   0  12   7         14.75          4.76         9.38 o                         
   1  12   7         26.24         12.03         9.03 o                         
   2  12   7         11.17          9.64         9.13 o                         
   3  12   7        200.39        225.22        15.08 o                         
   4  12   7        924.90        965.44        28.35 o                         
   5  12   7        390.88        405.46        16.75 o                         
  -4  13   7          3.34          3.92         9.40 o                         
  -3  13   7          0.22          3.91         6.60 o                         
  -2  13   7        196.72        187.06        15.36 o                         
  -1  13   7          2.03         11.71         7.78 o                         
   0  13   7         55.24         53.37        10.73 o                         
   1  13   7        177.81        186.39        22.32 o                         
   2  13   7         31.85         26.06        16.84 o                         
   3  13   7          7.27         13.05        23.11 o                         
   4  13   7         50.50         63.46        13.71 o                         
  -2  14   7         42.10         44.92        19.32 o                         
  -1  14   7          0.56         -2.12         9.37 o                         
   0  14   7         60.80         61.24        13.01 o                         
   1  14   7        170.34        164.80        26.24 o                         
   2  14   7        136.02        141.56        16.37 o                         
 -10   0   8        424.72        409.67        25.07 o                         
  -8   0   8        462.38        458.85        41.91 o                         
  -6   0   8        340.79        332.12        14.12 o                         
  -4   0   8       1792.01       1618.15        47.78 o                         
  -2   0   8         11.59         21.27         3.88 o                         
   0   0   8        114.20        146.27         7.83 o                         
   2   0   8       2281.07       2307.19        29.47 o                         
 -10   1   8        560.24        550.66        20.47 o                         
  -9   1   8        115.87        123.23         9.61 o                         
  -8   1   8        655.97        642.34        15.87 o                         
  -7   1   8        458.42        471.39        12.80 o                         
  -6   1   8         54.29         57.41         5.25 o                         
  -5   1   8          0.00          1.84         2.34 o                         
  -4   1   8        829.68        872.20        20.12 o                         
  -3   1   8       2476.05       2572.91        49.29 o                         
  -2   1   8       1375.42       1326.63        19.46 o                         
  -1   1   8        233.53        202.96         8.48 o                         
   0   1   8        103.43         91.45         4.20 o                         
   1   1   8         24.98         37.49         2.63 o                         
   2   1   8         30.42         17.73         2.01 o                         
   3   1   8       1500.70       1577.58        25.06 o                         
   4   1   8       1405.77       1938.10       293.74 o                         
   5   1   8        113.41        107.31        16.45 o                         
   6   1   8        712.95        692.44        37.60 o                         
   7   1   8        216.47        177.81        22.72 o                         
   8   1   8         51.60         55.61        17.23 o                         
   9   1   8         92.64         91.65        21.93 o                         
 -10   2   8        335.53        353.06        20.73 o                         
  -9   2   8          1.37         -5.54         5.54 o                         
  -8   2   8         60.25         65.56         7.44 o                         
  -7   2   8        505.19        485.08        17.52 o                         
  -6   2   8         28.23         26.81         6.33 o                         
  -5   2   8          0.01          0.79         3.21 o                         
  -4   2   8         47.84         37.24         3.49 o                         
  -3   2   8       2731.37       2827.64        37.49 o                         
  -2   2   8        723.84        844.47        14.07 o                         
  -1   2   8        564.57        647.59        11.65 o                         
   0   2   8        344.35        372.68         7.19 o                         
   1   2   8        162.39        148.58         4.24 o                         
   2   2   8       5257.58       5800.04        54.00 o                         
   3   2   8        179.23        185.77         6.22 o                         
   4   2   8         11.94         31.91         3.38 o                         
   5   2   8        253.41        312.36        35.78 o                         
   6   2   8       1249.55       1202.76        38.50 o                         
   7   2   8          9.63          7.76        10.18 o                         
   8   2   8         65.16         60.27         8.22 o                         
   9   2   8         23.35          8.53         7.44 o                         
  10   2   8          0.07          1.57         7.83 o                         
 -10   3   8          6.89         -1.97         9.51 o                         
  -9   3   8         93.16         79.92        12.73 o                         
  -8   3   8          2.37         -5.12         5.12 o                         
  -7   3   8         77.22         91.52         6.94 o                         
  -6   3   8          5.00         -2.29         4.96 o                         
  -5   3   8          2.63          1.82         3.20 o                         
  -4   3   8         59.21         81.03         3.90 o                         
  -3   3   8        104.96        153.94         5.51 o                         
  -2   3   8        159.63        149.68        14.56 o                         
  -1   3   8       5256.31       5645.16        63.59 o                         
   0   3   8        933.89        907.77        10.26 o                         
   1   3   8        252.68        309.66         6.93 o                         
   2   3   8         98.16        131.76         4.18 o                         
   3   3   8       2182.47       2275.07        32.91 o                         
   4   3   8        539.69        503.02        11.49 o                         
   5   3   8        170.63        161.87         8.86 o                         
   6   3   8        843.09        809.16        26.24 o                         
   7   3   8        391.31        384.26        38.77 o                         
   8   3   8        100.33         85.63        13.71 o                         
   9   3   8         18.89         11.50         7.63 o                         
  10   3   8          3.31          4.70         9.40 o                         
 -10   4   8         33.63         38.86        10.57 o                         
  -9   4   8          2.28          2.62         6.77 o                         
  -8   4   8         12.50         17.33         5.90 o                         
  -7   4   8        180.54        176.25        10.52 o                         
  -6   4   8         13.53         17.94         6.85 o                         
  -5   4   8        929.97        966.22        17.78 o                         
  -4   4   8          4.00          2.60         2.30 o                         
  -3   4   8         33.67         41.66         5.94 o                         
  -2   4   8       3982.33       4261.71        64.22 o                         
  -1   4   8        138.82        172.66         5.25 o                         
   0   4   8        238.51        298.76        10.76 o                         
   1   4   8         36.05         46.61         2.40 o                         
   2   4   8        221.76        305.04         6.41 o                         
   3   4   8        180.62        187.62         5.60 o                         
   4   4   8          0.36         -3.51         3.65 o                         
   5   4   8        323.73        314.69        12.30 o                         
   6   4   8        341.00        355.33        16.23 o                         
   7   4   8        101.96        103.26        12.53 o                         
   8   4   8          7.36          9.05         7.35 o                         
   9   4   8         18.44         22.98         8.86 o                         
  10   4   8          0.77          7.83        10.18 o                         
  -9   5   8         45.01         42.40         8.28 o                         
  -8   5   8         40.61         39.46         7.44 o                         
  -7   5   8        230.08        227.43        11.94 o                         
  -6   5   8         18.44         29.83         6.10 o                         
  -5   5   8          6.97          1.62         4.81 o                         
  -4   5   8         18.07         18.38         4.36 o                         
  -3   5   8         78.67         70.73         6.17 o                         
  -2   5   8       6597.54       6779.59        98.74 o                         
  -1   5   8        589.19        638.25        12.16 o                         
   0   5   8       3021.65       3224.92        30.69 o                         
   1   5   8        892.29        967.27        12.52 o                         
   2   5   8          0.01          0.61         1.98 o                         
   3   5   8        505.63        512.93         8.81 o                         
   4   5   8       1142.20       1173.05        25.66 o                         
   5   5   8        103.48        103.62        11.13 o                         
   6   5   8        305.37        290.12        15.58 o                         
   7   5   8        683.48        580.09        22.60 o                         
   8   5   8          6.93          6.57         9.79 o                         
   9   5   8          0.60          0.78         9.40 o                         
  -9   6   8         46.56         32.05         9.22 o                         
  -8   6   8          6.07          8.00         6.22 o                         
  -7   6   8          0.82         -1.97         5.50 o                         
  -6   6   8        144.92        139.88        10.30 o                         
  -5   6   8       1413.94       1482.24        31.14 o                         
  -4   6   8        361.17        366.84        18.41 o                         
  -3   6   8        176.52        163.73         8.89 o                         
  -2   6   8       1443.95       1360.31        47.94 o                         
  -1   6   8         19.20         19.00         3.53 o                         
   0   6   8        142.86        159.80         4.71 o                         
   1   6   8       3059.04       3302.87        36.88 o                         
   2   6   8       1009.01       1077.87        17.05 o                         
   3   6   8          5.14          6.34         3.44 o                         
   4   6   8         40.76         35.80         3.70 o                         
   5   6   8         19.48         14.27        10.19 o                         
   6   6   8        544.46        479.39        17.39 o                         
   7   6   8          6.97          3.36         7.23 o                         
   8   6   8        125.36        123.76        13.48 o                         
   9   6   8          5.70         -1.57        10.18 o                         
  -9   7   8          4.86         17.44         9.22 o                         
  -8   7   8         58.83         66.92        10.60 o                         
  -7   7   8        335.89        310.96        14.93 o                         
  -6   7   8         37.65         44.82         7.71 o                         
  -5   7   8         63.36         60.06         7.80 o                         
  -4   7   8         45.57         46.10         9.79 o                         
  -3   7   8        118.59        145.71         9.02 o                         
  -2   7   8          4.21         10.74         4.02 o                         
  -1   7   8        407.31        382.62         7.64 o                         
   0   7   8        178.35        180.72         5.79 o                         
   1   7   8        176.90        162.65         6.08 o                         
   2   7   8         31.57         28.61         3.43 o                         
   3   7   8          3.93          7.98         3.45 o                         
   4   7   8          0.01          2.35         3.74 o                         
   5   7   8         16.86         13.05         4.15 o                         
   6   7   8          3.82          4.83         6.44 o                         
   7   7   8         58.11         84.99        12.32 o                         
   8   7   8          3.54          8.28        13.32 o                         
   9   7   8          1.73          2.35        10.97 o                         
  -8   8   8          0.04         -0.49         7.90 o                         
  -7   8   8         19.49         27.24         7.84 o                         
  -6   8   8        200.91        186.99        12.47 o                         
  -5   8   8        191.83        161.84        14.51 o                         
  -4   8   8        747.85        648.73        22.39 o                         
  -3   8   8        238.27        217.13        19.61 o                         
  -2   8   8        905.04        817.02        14.36 o                         
  -1   8   8        462.85        480.71        10.16 o                         
   0   8   8         93.22         95.90         5.30 o                         
   1   8   8          0.24         -1.94         2.98 o                         
   2   8   8          7.44          4.18         3.21 o                         
   3   8   8         47.65         41.53         4.90 o                         
   4   8   8          5.00          5.24         3.99 o                         
   5   8   8         21.68         20.86         5.53 o                         
   6   8   8        121.98        114.80        11.08 o                         
   7   8   8        168.22        178.83        15.38 o                         
   8   8   8          8.99         19.58        12.53 o                         
  -8   9   8          2.17          5.53         8.66 o                         
  -7   9   8         11.44          5.77         6.90 o                         
  -6   9   8         23.88         29.38        12.83 o                         
  -5   9   8        167.82        162.59        12.16 o                         
  -4   9   8        227.06        221.87        14.92 o                         
  -3   9   8        490.07        438.19        13.12 o                         
  -2   9   8        679.66        654.63        14.64 o                         
  -1   9   8        318.53        302.08        11.48 o                         
   0   9   8          1.62          8.24         3.81 o                         
   1   9   8        861.13        808.95        14.53 o                         
   2   9   8          7.25          3.51         4.09 o                         
   3   9   8         25.02         26.37         5.65 o                         
   4   9   8          1.20         -4.38         4.93 o                         
   5   9   8         11.27         16.05         5.46 o                         
   6   9   8        506.82        496.52        24.08 o                         
   7   9   8        241.23        272.64        20.35 o                         
   8   9   8         56.95         70.55         9.71 o                         
  -7  10   8          4.89          8.40         9.03 o                         
  -6  10   8         59.22         38.04         8.64 o                         
  -5  10   8         14.37          8.03         7.62 o                         
  -4  10   8         60.21         59.17         7.28 o                         
  -3  10   8          2.58         -1.03         6.05 o                         
  -2  10   8        258.97        227.71        18.65 o                         
  -1  10   8        288.11        247.35        11.70 o                         
   0  10   8       1803.33       1777.84        44.88 o                         
   1  10   8       1695.91       1717.09        27.01 o                         
   2  10   8       2002.91       2014.40        46.58 o                         
   3  10   8          2.86         -2.52         5.09 o                         
   4  10   8        322.27        319.95        13.73 o                         
   5  10   8         97.99        106.49         9.62 o                         
   6  10   8        172.27        159.52        16.96 o                         
   7  10   8          1.54          4.66         6.34 o                         
  -6  11   8          1.05          6.40         6.80 o                         
  -5  11   8         13.55          8.71         6.91 o                         
  -4  11   8         47.85         35.28         8.60 o                         
  -3  11   8        160.82        124.79        11.43 o                         
  -2  11   8         11.52         -2.09         5.30 o                         
  -1  11   8          4.17          3.54         7.01 o                         
   0  11   8        670.82        684.46        21.64 o                         
   1  11   8        374.78        400.70        16.88 o                         
   2  11   8         40.14         35.44         7.80 o                         
   3  11   8        148.79        139.84        10.30 o                         
   4  11   8        200.83        217.80        12.34 o                         
   5  11   8         48.61         79.12        10.18 o                         
   6  11   8          1.26         -1.19         6.40 o                         
  -5  12   8         69.03         59.80        12.42 o                         
  -4  12   8          3.41          9.29         7.66 o                         
  -3  12   8         49.93         76.75        10.17 o                         
  -2  12   8        137.36        144.31        12.47 o                         
  -1  12   8        135.46        145.21        10.50 o                         
   0  12   8        389.80        402.56        17.60 o                         
   1  12   8          2.97          1.72         8.25 o                         
   2  12   8         11.71          3.56         8.47 o                         
   3  12   8        614.37        660.33        43.87 o                         
   4  12   8         13.90          9.62         7.98 o                         
   5  12   8         11.65         10.59         6.95 o                         
  -4  13   8         81.58        105.55        15.04 o                         
  -3  13   8        166.59        174.62        13.45 o                         
  -2  13   8         94.55        116.53        21.54 o                         
  -1  13   8       1096.89       1243.62        32.32 o                         
   0  13   8        256.83        277.30        20.96 o                         
   1  13   8        103.39        106.45        32.90 o                         
   2  13   8         57.60         56.63        12.02 o                         
   3  13   8         13.12         22.63         9.97 o                         
   4  13   8        164.69        192.88        18.40 o                         
  -2  14   8          8.50          7.56         8.64 o                         
  -1  14   8          5.88          7.18        10.15 o                         
   0  14   8        378.13        432.27        39.56 o                         
   1  14   8         55.71         67.90        13.49 o                         
   2  14   8         16.60         15.99        18.02 o                         
  -9   0   9        591.75        628.61        39.17 o                         
  -7   0   9        254.34        232.16        16.84 o                         
  -5   0   9         59.09         66.52         7.70 o                         
  -3   0   9          0.03         -1.00         5.09 o                         
  -1   0   9       2780.98       2615.55        49.29 o                         
   1   0   9        354.05        331.74         9.68 o                         
   3   0   9       1371.09       1269.00        20.40 o                         
 -10   1   9          5.37          0.00        10.57 o                         
  -9   1   9        200.66        195.98        11.87 o                         
  -8   1   9         57.65         70.68         7.80 o                         
  -7   1   9         12.17         14.92         7.46 o                         
  -6   1   9         26.37         20.24         4.44 o                         
  -5   1   9        318.18        284.70         9.08 o                         
  -4   1   9        719.34        749.46        19.92 o                         
  -3   1   9       1859.58       2046.37        35.05 o                         
  -2   1   9        135.49        160.34         5.55 o                         
  -1   1   9         29.23         38.01         3.49 o                         
   0   1   9        242.11        273.92        12.06 o                         
   1   1   9       1977.29       2136.87        20.11 o                         
   2   1   9        558.33        568.45         8.13 o                         
   3   1   9       1346.42       1373.77        16.89 o                         
   4   1   9          8.31         11.96         2.77 o                         
   5   1   9        431.05        394.79        26.63 o                         
   6   1   9        108.12        140.99        20.37 o                         
   7   1   9         19.36         18.02        13.32 o                         
   8   1   9          2.84          1.57        11.75 o                         
 -10   2   9         11.29          5.69         6.95 o                         
  -9   2   9         19.12         27.86         6.91 o                         
  -8   2   9         70.91         68.25         7.95 o                         
  -7   2   9       3800.75       3837.42        55.18 o                         
  -6   2   9          2.78          0.56         3.78 o                         
  -5   2   9        137.37        159.49         7.40 o                         
  -4   2   9        247.06        253.94         9.02 o                         
  -3   2   9        675.05        729.57        15.50 o                         
  -2   2   9        750.66        761.64        13.38 o                         
  -1   2   9        454.80        498.99        10.17 o                         
   0   2   9          4.46          5.80         2.12 o                         
   1   2   9       1584.37       1623.85        17.43 o                         
   2   2   9       4867.43       5213.11        51.98 o                         
   3   2   9         20.71         20.38         3.16 o                         
   4   2   9          4.59          5.05         2.78 o                         
   5   2   9        350.48        360.55        10.18 o                         
   6   2   9        794.46        749.31        21.35 o                         
   7   2   9        315.98        349.86        17.23 o                         
   8   2   9        309.46        287.07        14.08 o                         
   9   2   9        142.72        137.14        20.76 o                         
  10   2   9         26.18         48.56        10.18 o                         
 -10   3   9        108.39        124.22        10.99 o                         
  -9   3   9         51.61         48.12         7.91 o                         
  -8   3   9         45.50         49.26         7.53 o                         
  -7   3   9       1731.34       1746.53        34.45 o                         
  -6   3   9        990.10        971.07        18.92 o                         
  -5   3   9        304.29        307.07         9.29 o                         
  -4   3   9         49.43         57.06         3.77 o                         
  -3   3   9        426.36        504.31        12.65 o                         
  -2   3   9        968.33        976.08        16.62 o                         
  -1   3   9       1276.44       1369.28        18.63 o                         
   0   3   9         51.96         57.39         2.87 o                         
   1   3   9       1306.59       1440.75        17.78 o                         
   2   3   9        230.70        259.94         6.38 o                         
   3   3   9        144.38        152.83         4.63 o                         
   4   3   9         56.65         70.05         5.10 o                         
   5   3   9         22.11         11.48         9.01 o                         
   6   3   9        571.60        557.88        28.98 o                         
   7   3   9         46.28         44.59         9.40 o                         
   8   3   9          0.00         -5.67         5.67 o                         
   9   3   9         11.45          9.50         9.79 o                         
  10   3   9          1.12         -8.62         8.62 o                         
 -10   4   9        142.38        143.34        13.49 o                         
  -9   4   9        153.60        191.14        12.33 o                         
  -8   4   9        372.77        350.21        14.47 o                         
  -7   4   9         13.36         16.41         6.04 o                         
  -6   4   9         26.26         22.19         5.84 o                         
  -5   4   9         60.51         61.64         5.20 o                         
  -4   4   9        116.31        133.27        10.18 o                         
  -3   4   9          8.18          1.08         3.75 o                         
  -2   4   9       1916.61       1975.40        25.15 o                         
  -1   4   9         73.08         65.66         5.63 o                         
   0   4   9        825.68        962.24        12.41 o                         
   1   4   9       1918.59       1898.19        23.08 o                         
   2   4   9        468.95        478.98         8.99 o                         
   3   4   9          8.81         10.74         2.46 o                         
   4   4   9        425.89        431.04        26.90 o                         
   5   4   9         27.40         23.36         5.60 o                         
   6   4   9         45.12         31.00         7.10 o                         
   7   4   9        109.93        146.56        12.80 o                         
   8   4   9          0.62         -2.04        10.57 o                         
   9   4   9          2.05          1.51         7.35 o                         
  -9   5   9         66.44         84.08        12.68 o                         
  -8   5   9         77.36         66.98         8.68 o                         
  -7   5   9        119.37         98.44         9.23 o                         
  -6   5   9        636.02        575.18        17.44 o                         
  -5   5   9        487.23        480.31        17.39 o                         
  -4   5   9        218.60        192.11         9.15 o                         
  -3   5   9        621.58        587.84        15.04 o                         
  -2   5   9       3275.59       3409.91        53.66 o                         
  -1   5   9        109.58         97.42         5.12 o                         
   0   5   9         37.41         42.20         3.44 o                         
   1   5   9        265.75        288.76        11.52 o                         
   2   5   9       1324.04       1435.07        16.85 o                         
   3   5   9         13.24         10.84         2.58 o                         
   4   5   9         19.47          7.99         2.68 o                         
   5   5   9         60.58         33.15         6.33 o                         
   6   5   9       1189.87       1093.96        26.70 o                         
   7   5   9          2.77          5.36         8.62 o                         
   8   5   9         48.75         49.53         9.71 o                         
   9   5   9          3.17          3.13         9.40 o                         
  -9   6   9          0.22         -6.01         7.34 o                         
  -8   6   9        485.72        472.99        17.77 o                         
  -7   6   9        118.02        120.80        10.34 o                         
  -6   6   9        600.36        611.93        18.64 o                         
  -5   6   9        574.22        526.53        22.19 o                         
  -4   6   9          0.83          1.57         5.54 o                         
  -3   6   9         81.52        101.24        11.86 o                         
  -2   6   9       2192.34       2176.08        37.99 o                         
  -1   6   9        680.42        728.04        12.16 o                         
   0   6   9        771.42        759.80        10.33 o                         
   1   6   9         82.88         83.67         4.38 o                         
   2   6   9        524.27        518.27         8.74 o                         
   3   6   9        916.87        948.53        15.62 o                         
   4   6   9        143.82        153.37         7.44 o                         
   5   6   9        561.35        544.29        17.81 o                         
   6   6   9       1473.12       1387.66        32.23 o                         
   7   6   9        124.83        126.93        20.37 o                         
   8   6   9         25.64          8.96         8.66 o                         
   9   6   9         43.93         41.52        13.32 o                         
  -9   7   9         62.37         63.42        11.26 o                         
  -8   7   9         38.05         50.43         8.51 o                         
  -7   7   9         21.45         21.09         7.12 o                         
  -6   7   9         32.78         30.07         6.84 o                         
  -5   7   9        104.91         74.58         8.64 o                         
  -4   7   9       1502.08       1474.51        57.96 o                         
  -3   7   9       1845.74       1794.09        39.62 o                         
  -2   7   9        121.41        142.77         8.89 o                         
  -1   7   9        649.45        669.32        11.92 o                         
   0   7   9         15.92         21.66         3.00 o                         
   1   7   9         12.29          7.97         2.81 o                         
   2   7   9          4.39         13.47         3.04 o                         
   3   7   9        596.19        582.22        12.12 o                         
   4   7   9         74.55         69.49         6.21 o                         
   5   7   9        284.86        284.07        12.70 o                         
   6   7   9          9.77          7.96         4.09 o                         
   7   7   9        283.09        271.16        22.32 o                         
   8   7   9         25.12         28.50         9.96 o                         
   9   7   9        282.12        290.61        26.63 o                         
  -8   8   9          8.92         10.13        10.57 o                         
  -7   8   9         58.33         54.83         9.15 o                         
  -6   8   9         26.38         31.56         7.43 o                         
  -5   8   9        261.73        245.55        13.74 o                         
  -4   8   9        116.45        113.82        11.34 o                         
  -3   8   9        224.91        195.91        15.90 o                         
  -2   8   9        113.99        106.14         7.12 o                         
  -1   8   9       1775.38       1785.50        25.98 o                         
   0   8   9        821.18        800.92        13.73 o                         
   1   8   9        124.76        144.38         6.46 o                         
   2   8   9          0.68          0.69         3.50 o                         
   3   8   9         75.83         69.13         6.61 o                         
   4   8   9         90.50         98.63         7.72 o                         
   5   8   9         11.77          5.43         4.50 o                         
   6   8   9         85.94         98.35         7.95 o                         
   7   8   9         10.77          9.41         4.97 o                         
   8   8   9         43.10         25.07        12.53 o                         
  -8   9   9         46.55         46.31        11.47 o                         
  -7   9   9          7.61         12.73         8.66 o                         
  -6   9   9         88.52         92.07        11.35 o                         
  -5   9   9         35.95         41.82         8.14 o                         
  -4   9   9         37.70         13.14         7.34 o                         
  -3   9   9       1986.70       1758.75        30.35 o                         
  -2   9   9         69.40         72.97         7.13 o                         
  -1   9   9        866.67        871.35        19.16 o                         
   0   9   9       1219.18       1256.64        20.88 o                         
   1   9   9        223.18        244.58        10.07 o                         
   2   9   9         77.97         74.27         7.24 o                         
   3   9   9        183.30        181.05        12.44 o                         
   4   9   9         71.87         77.10         7.72 o                         
   5   9   9         15.07         10.68         5.85 o                         
   6   9   9        119.22        112.12         9.09 o                         
   7   9   9         42.56         53.06         8.03 o                         
   8   9   9         79.15        102.43        10.67 o                         
  -7  10   9         16.24         16.09         9.59 o                         
  -6  10   9         27.72         47.16         8.97 o                         
  -5  10   9         15.13         21.25         7.66 o                         
  -4  10   9        212.19        214.16        12.90 o                         
  -3  10   9          2.71          2.85         7.70 o                         
  -2  10   9         29.87         27.57         6.67 o                         
  -1  10   9         93.80         94.05        11.76 o                         
   0  10   9        201.96        240.41        11.40 o                         
   1  10   9       1736.92       1725.38        30.96 o                         
   2  10   9         87.61         75.07         8.11 o                         
   3  10   9        286.44        322.84        21.74 o                         
   4  10   9          8.47          6.28         5.62 o                         
   5  10   9        277.65        268.29        13.31 o                         
   6  10   9         28.92         29.80         7.05 o                         
   7  10   9         12.76         16.33         7.16 o                         
  -6  11   9          9.09          3.24         7.21 o                         
  -5  11   9        285.20        268.13        15.60 o                         
  -4  11   9          0.21          0.37         6.66 o                         
  -3  11   9         35.18         19.90        16.06 o                         
  -2  11   9         82.95         65.46         7.90 o                         
  -1  11   9        350.16        308.10        13.86 o                         
   0  11   9          8.69          0.57         6.41 o                         
   1  11   9        594.70        561.67        24.20 o                         
   2  11   9         76.83         76.33         9.48 o                         
   3  11   9        143.87        146.27        17.52 o                         
   4  11   9          1.58         -1.52         5.62 o                         
   5  11   9          7.17          7.57         6.35 o                         
   6  11   9        118.31         95.20         9.72 o                         
  -5  12   9          8.53         -7.69         8.66 o                         
  -4  12   9         14.46          3.91        10.52 o                         
  -3  12   9         13.32          5.77         8.83 o                         
  -2  12   9        263.32        271.35        16.13 o                         
  -1  12   9        504.71        487.19        19.04 o                         
   0  12   9          1.69          2.83         7.46 o                         
   1  12   9          8.75         12.32         9.03 o                         
   2  12   9         60.49         70.35        12.53 o                         
   3  12   9         52.00         56.50        11.85 o                         
   4  12   9         25.10         19.45        10.49 o                         
   5  12   9        174.33        188.81        12.89 o                         
  -4  13   9         47.83         57.18        13.71 o                         
  -3  13   9          7.09         10.97        16.62 o                         
  -2  13   9          4.22          7.66         9.79 o                         
  -1  13   9         79.03         84.02        11.08 o                         
   0  13   9          1.79          6.77         9.37 o                         
   1  13   9          3.18         -4.15        14.49 o                         
   2  13   9         83.25        102.33        36.03 o                         
   3  13   9          0.00         -5.16         9.37 o                         
   4  13   9        154.17        128.12        15.78 o                         
  -2  14   9        199.05        297.31        34.47 o                         
  -1  14   9          4.33         18.02        15.67 o                         
   0  14   9         83.78         68.98        13.56 o                         
   1  14   9         73.17         86.74        14.61 o                         
 -10   0  10          0.65          2.35        10.18 o                         
  -8   0  10       1968.07       2095.83        50.30 o                         
  -6   0  10          8.88         10.18         6.35 o                         
  -4   0  10        168.70        115.15        11.75 o                         
  -2   0  10       1621.88       1759.24        46.22 o                         
   0   0  10       5507.43       5535.37        97.48 o                         
   2   0  10        871.55       1056.05        18.24 o                         
   4   0  10       1687.56       1615.42        50.52 o                         
 -10   1  10         41.18         11.27         8.57 o                         
  -9   1  10        832.16        850.85        23.67 o                         
  -8   1  10       1386.92       1397.01        27.25 o                         
  -7   1  10       1601.74       1581.93        28.10 o                         
  -6   1  10       1474.56       1504.00        25.99 o                         
  -5   1  10        168.39        176.20         9.72 o                         
  -4   1  10         31.31         35.28        18.02 o                         
  -3   1  10        564.73        676.98        32.73 o                         
  -2   1  10        634.30        692.92        12.91 o                         
  -1   1  10          5.40          5.30         2.63 o                         
   0   1  10       5989.07       5800.15        83.06 o                         
   1   1  10        655.69        670.36         9.00 o                         
   2   1  10        659.36        665.04         9.23 o                         
   3   1  10        681.69        735.24         9.66 o                         
   4   1  10        424.68        426.82        13.83 o                         
   5   1  10        388.08        373.26         9.97 o                         
   6   1  10      10502.73      12749.86       301.57 o                         
   9   1  10          5.78          3.92         5.48 o                         
  10   1  10        102.36        137.86        12.53 o                         
 -10   2  10         47.81         46.88         8.61 o                         
  -9   2  10         28.79         29.95         7.27 o                         
  -8   2  10        184.63        191.30        12.15 o                         
  -7   2  10        137.18        112.33         7.90 o                         
  -6   2  10        436.24        434.60        13.57 o                         
  -5   2  10       1358.63       1366.82        26.37 o                         
  -4   2  10         14.25         18.46         3.79 o                         
  -3   2  10       1326.49       1369.51        20.86 o                         
  -2   2  10          5.52         19.14         3.22 o                         
  -1   2  10       1330.73       1322.47        20.26 o                         
   0   2  10        211.76        212.13         6.45 o                         
   1   2  10       4296.83       4407.67        45.93 o                         
   2   2  10       1515.01       1648.73        20.60 o                         
   3   2  10        359.33        347.46         7.88 o                         
   4   2  10        678.82        711.72        14.06 o                         
   5   2  10        653.69        648.16        19.55 o                         
   6   2  10        224.63        199.93        11.14 o                         
   7   2  10        779.98        743.13        22.65 o                         
   8   2  10         44.84         50.79         7.71 o                         
   9   2  10         60.77         62.71        25.46 o                         
  10   2  10        367.87        397.14        21.15 o                         
 -10   3  10         78.61         71.49         9.86 o                         
  -9   3  10         21.23         30.19         7.77 o                         
  -8   3  10        166.06        163.62        11.25 o                         
  -7   3  10       1152.07       1104.95        25.49 o                         
  -6   3  10        810.88        761.63        16.49 o                         
  -5   3  10       1167.43       1217.61        24.10 o                         
  -4   3  10        199.04        191.02         8.04 o                         
  -3   3  10        735.07        824.46        14.55 o                         
  -2   3  10          7.29         23.40         4.18 o                         
  -1   3  10       3168.99       3571.98        42.52 o                         
   0   3  10        151.36        143.49         4.06 o                         
   1   3  10        549.26        566.59        11.33 o                         
   2   3  10          0.44          3.42         2.00 o                         
   3   3  10          1.14          0.04         2.35 o                         
   4   3  10        339.53        343.69         9.89 o                         
   5   3  10       1335.35       1274.11        26.79 o                         
   6   3  10        116.17        110.83        10.08 o                         
   7   3  10        111.59        109.71        10.78 o                         
   8   3  10          2.77         -2.09         7.05 o                         
   9   3  10         16.00          8.09         7.71 o                         
  10   3  10         59.98         72.06        13.32 o                         
 -10   4  10        300.64        312.44        18.05 o                         
  -9   4  10        139.72        158.99        11.86 o                         
  -8   4  10          1.43          2.37         6.83 o                         
  -7   4  10        106.38        106.30         9.18 o                         
  -6   4  10         65.74         65.54         7.45 o                         
  -5   4  10          5.25          0.34         4.51 o                         
  -4   4  10         93.42         88.74         4.59 o                         
  -3   4  10         41.42         55.95         7.28 o                         
  -2   4  10       2708.50       2692.38        33.25 o                         
  -1   4  10          5.69          1.90         2.37 o                         
   0   4  10        466.21        477.81         8.05 o                         
   1   4  10       2334.85       2495.79        35.12 o                         
   2   4  10        460.17        496.04         8.88 o                         
   3   4  10         73.75         86.91         5.37 o                         
   4   4  10         84.17        101.51         5.26 o                         
   5   4  10        533.70        528.56        16.29 o                         
   6   4  10        568.45        540.46        20.58 o                         
   7   4  10       1145.21       1026.36        30.56 o                         
   8   4  10        352.92        374.80        18.94 o                         
   9   4  10         75.53         62.66        12.53 o                         
  -9   5  10         95.65        116.15        11.26 o                         
  -8   5  10          4.54         -3.72         7.99 o                         
  -7   5  10         15.61         16.26         6.29 o                         
  -6   5  10         14.11         21.12         6.29 o                         
  -5   5  10          2.26          3.52         6.09 o                         
  -4   5  10        262.45        284.16        18.13 o                         
  -3   5  10        514.16        526.00        14.46 o                         
  -2   5  10        228.26        205.68         7.80 o                         
  -1   5  10       2112.59       2272.73        29.35 o                         
   0   5  10        125.21        121.98         6.45 o                         
   1   5  10         66.28         78.29         4.91 o                         
   2   5  10         71.04         61.35         4.10 o                         
   3   5  10         16.24         21.83         3.39 o                         
   4   5  10          5.54          1.48         2.59 o                         
   5   5  10          1.76          2.65         5.28 o                         
   6   5  10          0.06          0.42         5.33 o                         
   7   5  10         40.89         41.52         9.12 o                         
   8   5  10          0.81         -5.97         7.35 o                         
   9   5  10          0.79         -7.83        10.18 o                         
  -9   6  10          0.99         -1.51         8.25 o                         
  -8   6  10         28.12         29.86         8.00 o                         
  -7   6  10         82.18         92.83         9.78 o                         
  -6   6  10          9.63          6.08         5.68 o                         
  -5   6  10          7.54         12.24         6.58 o                         
  -4   6  10          6.22         12.14         7.44 o                         
  -3   6  10       1415.08       1485.32        28.94 o                         
  -2   6  10         37.95         57.84         5.16 o                         
  -1   6  10        283.41        284.60         6.67 o                         
   0   6  10         65.03         64.48         4.17 o                         
   1   6  10       2098.95       2063.47        24.98 o                         
   2   6  10        493.19        542.17        10.88 o                         
   3   6  10         51.81         53.44         6.52 o                         
   4   6  10        106.07        100.78         6.58 o                         
   5   6  10          0.01          5.31         3.58 o                         
   6   6  10         17.83          7.00         6.16 o                         
   7   6  10         86.64         65.79        11.01 o                         
   8   6  10          2.18          5.48         8.06 o                         
   9   6  10         21.93         45.43        13.32 o                         
  -9   7  10          9.95          7.34        17.23 o                         
  -8   7  10         10.95          3.65         8.24 o                         
  -7   7  10         15.03         13.97         7.22 o                         
  -6   7  10         19.76         22.31         6.80 o                         
  -5   7  10        299.06        274.64        21.93 o                         
  -4   7  10        410.53        424.58        18.25 o                         
  -3   7  10        349.04        336.60        12.51 o                         
  -2   7  10        452.81        470.43        14.77 o                         
  -1   7  10        115.08        114.18         6.76 o                         
   0   7  10        740.27        680.22        10.90 o                         
   1   7  10        446.93        442.49         9.27 o                         
   2   7  10        733.29        744.84        12.59 o                         
   3   7  10         14.65         19.14         4.81 o                         
   4   7  10         25.18         21.14         5.43 o                         
   5   7  10        362.64        326.58        11.38 o                         
   6   7  10        287.94        267.37        10.70 o                         
   7   7  10        457.30        503.09        19.69 o                         
   8   7  10         50.44         65.01        14.88 o                         
  -8   8  10          9.86         -1.14         8.47 o                         
  -7   8  10         65.55         60.46         9.32 o                         
  -6   8  10         17.09          8.00         6.89 o                         
  -5   8  10        947.90        879.50        24.47 o                         
  -4   8  10          0.64         11.75         7.20 o                         
  -3   8  10        106.17         88.79         8.38 o                         
  -2   8  10          4.36          9.32         4.28 o                         
  -1   8  10       1033.84       1109.74        21.68 o                         
   0   8  10        636.35        587.81        11.51 o                         
   1   8  10       1757.20       1720.74        28.87 o                         
   2   8  10         53.62         63.50        12.44 o                         
   3   8  10        214.57        208.47        12.76 o                         
   4   8  10          8.59          8.88         4.91 o                         
   5   8  10         15.06         24.56         7.26 o                         
   6   8  10        194.84        163.06        10.29 o                         
   7   8  10          6.37         12.74         6.22 o                         
   8   8  10         57.99         61.80        13.32 o                         
  -8   9  10          0.20          0.64         9.03 o                         
  -7   9  10        142.95        189.88        16.28 o                         
  -6   9  10          0.07         -3.02         6.56 o                         
  -5   9  10         27.34         17.05         7.90 o                         
  -4   9  10        279.31        273.54        17.39 o                         
  -3   9  10       1115.07       1052.79        21.92 o                         
  -2   9  10        122.76        142.67        16.41 o                         
  -1   9  10         36.92         45.92         6.24 o                         
   0   9  10        585.25        600.33        15.23 o                         
   1   9  10        173.63        205.45        17.80 o                         
   2   9  10          0.89         -3.22         4.57 o                         
   3   9  10         17.93         13.84         6.78 o                         
   4   9  10         55.67         51.37         6.92 o                         
   5   9  10        855.99        864.80        26.46 o                         
   6   9  10         19.96         33.76         6.56 o                         
   7   9  10         31.25         27.76         7.22 o                         
  -7  10  10          5.44         -3.75         9.01 o                         
  -6  10  10        309.56        337.60        18.23 o                         
  -5  10  10          7.35          5.28         6.91 o                         
  -4  10  10         41.38         36.79         9.13 o                         
  -3  10  10        204.37        149.02        15.04 o                         
  -2  10  10        613.27        619.59        17.05 o                         
  -1  10  10        156.68        138.74         9.38 o                         
   0  10  10        281.77        319.06        19.82 o                         
   1  10  10          0.12         -4.76         4.76 o                         
   2  10  10         51.54         56.70         7.17 o                         
   3  10  10         42.57         54.95         8.59 o                         
   4  10  10        105.95         95.59         8.83 o                         
   5  10  10        344.13        343.22        14.52 o                         
   6  10  10         78.91         76.37         8.76 o                         
   7  10  10         10.97         20.39         7.30 o                         
  -6  11  10        235.45        213.71        19.58 o                         
  -5  11  10          8.83         -2.52         6.71 o                         
  -4  11  10          0.14          3.61         9.01 o                         
  -3  11  10        108.85        102.69        13.92 o                         
  -2  11  10          5.54          8.30         5.70 o                         
  -1  11  10         46.50         43.04         8.12 o                         
   0  11  10         25.63         14.39         6.97 o                         
   1  11  10         66.09         61.65        12.14 o                         
   2  11  10         11.49          5.12         8.25 o                         
   3  11  10       1456.15       1631.64        32.09 o                         
   4  11  10         18.79         29.30         7.39 o                         
   5  11  10         50.33         43.94         8.02 o                         
   6  11  10         40.69         47.08         9.15 o                         
  -5  12  10        101.85        101.41        14.87 o                         
  -4  12  10         71.32         57.83        12.23 o                         
  -3  12  10         38.69         34.92        11.26 o                         
  -2  12  10         42.00         27.42        10.71 o                         
  -1  12  10         71.63         89.91        10.62 o                         
   0  12  10        130.96        141.32        20.02 o                         
   1  12  10        423.51        437.04        32.90 o                         
   2  12  10         29.12         37.98        10.54 o                         
   3  12  10         28.23         22.57        10.24 o                         
   4  12  10          0.65         -5.61         8.47 o                         
   5  12  10         15.15         25.92         7.82 o                         
  -4  13  10         89.18        107.32        15.95 o                         
  -3  13  10          0.01          4.70        14.88 o                         
  -2  13  10        109.13        116.54        26.24 o                         
  -1  13  10         47.88         36.84        12.75 o                         
   0  13  10          0.21         -8.25         8.25 o                         
   1  13  10          0.48         -3.82         8.81 o                         
   2  13  10        133.00        161.31        28.98 o                         
   3  13  10          3.47         -1.30         9.59 o                         
  -1  14  10          0.00        -14.10        14.10 o                         
   0  14  10          0.02          8.67        11.34 o                         
   1  14  10         68.58         84.98        14.67 o                         
  -9   0  11        164.57        128.46        18.02 o                         
  -7   0  11        701.17        714.20        24.42 o                         
  -5   0  11        249.99        289.32        13.81 o                         
  -3   0  11       2536.53       2484.18        48.66 o                         
  -1   0  11       2220.35       2166.65        42.92 o                         
   3   0  11       4875.02       5139.85        63.74 o                         
   5   0  11       7973.69       8282.67       197.39 o                         
 -10   1  11         22.34         21.27         9.13 o                         
  -9   1  11        109.38        116.72        10.46 o                         
  -8   1  11         34.09         22.85         6.97 o                         
  -7   1  11         58.57         54.59         6.40 o                         
  -6   1  11         67.06         57.69         6.09 o                         
  -5   1  11        939.34        976.44        21.68 o                         
  -4   1  11       1274.10       1318.98        23.99 o                         
  -3   1  11        248.30        192.24         8.18 o                         
  -2   1  11        162.10        228.28         9.04 o                         
  -1   1  11          4.17          4.93         2.70 o                         
   0   1  11         37.62         37.42         4.84 o                         
   1   1  11         40.31         66.91         3.07 o                         
   2   1  11         28.42         29.22         2.70 o                         
   3   1  11        377.38        400.02         6.93 o                         
   4   1  11       1138.25       1164.42        15.43 o                         
   5   1  11       4107.57       4060.87        72.00 o                         
   6   1  11       1234.93       1230.57        36.03 o                         
   7   1  11          1.07         -4.70         4.70 o                         
   8   1  11        212.79        209.14        12.53 o                         
   9   1  11         54.48         69.71         9.40 o                         
  10   1  11          0.38          2.35         7.83 o                         
 -10   2  11          6.08         10.21         8.81 o                         
  -9   2  11          1.24         -5.42         8.14 o                         
  -8   2  11         33.65         37.07         7.34 o                         
  -7   2  11        181.34        186.27        10.29 o                         
  -6   2  11        623.64        637.48        20.58 o                         
  -5   2  11        511.63        492.11        13.68 o                         
  -4   2  11         33.68         22.28         4.35 o                         
  -3   2  11         90.19         97.94         8.14 o                         
  -2   2  11          0.87          2.88         2.83 o                         
  -1   2  11        392.13        434.43        10.08 o                         
   0   2  11        162.79        230.27         6.83 o                         
   1   2  11        137.20        173.45         5.19 o                         
   2   2  11        761.50        760.86        11.74 o                         
   3   2  11          6.14          3.46         1.98 o                         
   4   2  11          2.89          8.14         2.30 o                         
   5   2  11        692.65        684.61        25.07 o                         
   6   2  11        594.88        592.67        19.33 o                         
   7   2  11         60.88         57.07         8.33 o                         
   8   2  11         22.05         37.60         8.62 o                         
   9   2  11          0.69         -3.13         7.83 o                         
  10   2  11         53.24         60.31        11.75 o                         
 -10   3  11        105.22        104.99        11.14 o                         
  -9   3  11        135.47        146.15        11.88 o                         
  -8   3  11        214.41        229.27        13.27 o                         
  -7   3  11        279.26        260.91        13.36 o                         
  -6   3  11        160.95        153.32         8.27 o                         
  -5   3  11        316.74        289.19        12.22 o                         
  -4   3  11        113.66        114.13         6.33 o                         
  -3   3  11       1205.79       1187.61        19.36 o                         
  -2   3  11        853.25        957.62        16.82 o                         
  -1   3  11        435.99        460.17        13.83 o                         
   0   3  11         49.53         41.38         3.46 o                         
   1   3  11        221.44        195.75         7.07 o                         
   2   3  11       1875.09       1959.46        38.80 o                         
   3   3  11        437.14        423.27         9.23 o                         
   4   3  11         30.10         39.07         5.87 o                         
   5   3  11        266.86        262.80        11.84 o                         
   6   3  11          7.29          3.10         5.80 o                         
   7   3  11        473.26        484.99        37.21 o                         
   8   3  11          2.66          8.98         7.46 o                         
   9   3  11         36.72         55.61        11.75 o                         
  -9   4  11          6.67          6.36         7.38 o                         
  -8   4  11          0.12         -5.87         5.87 o                         
  -7   4  11         22.25          9.16         6.10 o                         
  -6   4  11        377.65        324.81        14.71 o                         
  -5   4  11          4.73          4.06         4.40 o                         
  -4   4  11         14.40         13.46         3.24 o                         
  -3   4  11        547.09        525.83        11.55 o                         
  -2   4  11        417.51        435.18        12.10 o                         
  -1   4  11        594.83        619.19        11.48 o                         
   0   4  11        122.75        129.96         3.96 o                         
   1   4  11         11.32         13.64         3.44 o                         
   2   4  11        154.55        174.94         7.63 o                         
   3   4  11        454.98        461.95        10.59 o                         
   4   4  11         20.42         16.90         2.91 o                         
   5   4  11        487.44        483.72        15.87 o                         
   6   4  11         90.03         69.67         8.04 o                         
   7   4  11        170.27        145.12        12.69 o                         
   8   4  11         16.43         21.88         8.40 o                         
   9   4  11         53.46         53.26        12.53 o                         
  -9   5  11         46.91         36.16         8.33 o                         
  -8   5  11        159.82        155.28        11.96 o                         
  -7   5  11         97.63         95.87         9.76 o                         
  -6   5  11        193.68        193.93        11.84 o                         
  -5   5  11         59.16         63.66         9.79 o                         
  -4   5  11        669.02        666.86        21.83 o                         
  -3   5  11         30.14         48.85         5.84 o                         
  -2   5  11          5.65         10.33         2.64 o                         
  -1   5  11        389.26        352.46         8.41 o                         
   0   5  11        714.71        734.72        14.71 o                         
   1   5  11         86.85         94.17         5.93 o                         
   2   5  11        872.48        874.97        13.53 o                         
   3   5  11        244.56        271.13        10.63 o                         
   4   5  11        412.23        387.97        11.03 o                         
   5   5  11          1.42         -0.10         4.93 o                         
   6   5  11         11.03         14.54        11.00 o                         
   7   5  11         31.42         37.80         9.25 o                         
   8   5  11         69.39         68.51        13.32 o                         
   9   5  11         81.19         72.06        14.10 o                         
  -9   6  11         59.10         66.64        11.47 o                         
  -8   6  11         37.14         43.01        11.80 o                         
  -7   6  11         10.40          5.67         6.66 o                         
  -6   6  11         73.25         68.89         8.38 o                         
  -5   6  11         58.89         55.07         8.81 o                         
  -4   6  11        139.46        146.20        12.92 o                         
  -3   6  11        176.40        158.29        14.05 o                         
  -2   6  11         33.47         28.33         4.57 o                         
  -1   6  11        677.93        688.83        11.01 o                         
   0   6  11        460.73        501.28         9.95 o                         
   1   6  11        271.43        268.98        10.29 o                         
   2   6  11        118.25        134.52        11.38 o                         
   3   6  11        141.97        135.51         7.65 o                         
   4   6  11          7.16          6.72         3.78 o                         
   5   6  11          1.86          0.18         4.07 o                         
   6   6  11        249.24        230.92        13.82 o                         
   7   6  11         54.48         56.93        10.54 o                         
   8   6  11        161.06        134.29        14.47 o                         
   9   6  11         33.91         20.37        12.53 o                         
  -8   7  11         11.24         25.45         8.07 o                         
  -7   7  11        405.09        406.58        42.47 o                         
  -6   7  11        330.75        328.13        21.95 o                         
  -5   7  11        852.58        727.30        53.26 o                         
  -4   7  11          3.75          9.46         9.01 o                         
  -3   7  11        890.72        895.58        26.28 o                         
  -2   7  11       1626.18       1599.87        31.35 o                         
  -1   7  11       1818.45       1759.56        25.85 o                         
   0   7  11         16.75         15.73         4.01 o                         
   1   7  11       2870.39       2906.76        34.15 o                         
   2   7  11        662.93        695.63        14.40 o                         
   3   7  11          5.25         -0.85         3.96 o                         
   4   7  11        280.94        268.03        13.34 o                         
   5   7  11        169.95        140.70         8.57 o                         
   6   7  11        243.92        222.06         9.87 o                         
   7   7  11        118.64        105.22         7.91 o                         
   8   7  11        346.61        328.99        25.07 o                         
  -8   8  11         39.50         57.79        11.47 o                         
  -7   8  11         24.50         36.36         8.90 o                         
  -6   8  11          0.11         -5.96         5.96 o                         
  -5   8  11         68.74         92.16        12.92 o                         
  -4   8  11         70.37         39.09         9.13 o                         
  -3   8  11        576.44        593.73        17.78 o                         
  -2   8  11        225.65        226.55         9.54 o                         
  -1   8  11       2202.25       2230.30        41.97 o                         
   0   8  11        373.41        358.43        11.15 o                         
   1   8  11       4158.51       4136.91        52.50 o                         
   2   8  11         33.52         32.01         5.55 o                         
   3   8  11          3.12          2.78         4.65 o                         
   4   8  11          5.92          6.82         4.91 o                         
   5   8  11          0.05          4.91         5.94 o                         
   6   8  11         59.12         55.99         7.80 o                         
   7   8  11        328.30        328.01        13.79 o                         
   8   8  11         16.28         17.81         6.75 o                         
  -7   9  11          5.75          6.08         9.01 o                         
  -6   9  11         50.44         36.76        10.14 o                         
  -5   9  11         23.42          7.97         8.02 o                         
  -4   9  11         48.04         42.94        18.41 o                         
  -3   9  11        289.29        267.45        14.00 o                         
  -2   9  11          1.54          6.61         5.95 o                         
  -1   9  11        110.86        100.00        12.68 o                         
   0   9  11        807.38        826.33        36.54 o                         
   1   9  11       1387.60       1444.13        29.66 o                         
   2   9  11         10.74          7.92         5.99 o                         
   3   9  11         23.42         35.68         6.45 o                         
   4   9  11          6.26         24.21        13.32 o                         
   5   9  11        249.63        229.62        12.14 o                         
   6   9  11          1.83          1.60         5.52 o                         
   7   9  11          0.72          6.12         6.23 o                         
  -7  10  11          6.23         16.89        14.10 o                         
  -6  10  11          5.54          1.07         9.03 o                         
  -5  10  11        177.87        135.38        21.75 o                         
  -4  10  11         26.06          3.67         8.02 o                         
  -3  10  11        113.23         78.92        14.10 o                         
  -2  10  11        152.75        173.02        12.76 o                         
  -1  10  11        392.89        375.93        16.52 o                         
   0  10  11          0.29         -5.79         5.79 o                         
   1  10  11          0.00          5.87         8.22 o                         
   2  10  11         44.27         47.63         7.05 o                         
   3  10  11          2.72          9.68         5.53 o                         
   4  10  11         41.97         46.66         8.82 o                         
   5  10  11         43.93         45.61         7.57 o                         
   6  10  11         72.56         67.25         8.37 o                         
   7  10  11          0.80          1.57        11.08 o                         
  -6  11  11         61.92         52.22        12.14 o                         
  -5  11  11         30.41         29.57        10.57 o                         
  -4  11  11         43.12         38.38        10.71 o                         
  -3  11  11         36.75         12.96        25.46 o                         
  -2  11  11         53.06         52.22         8.90 o                         
  -1  11  11          0.12         -1.07         6.14 o                         
   0  11  11        112.53        128.68        20.73 o                         
   1  11  11        180.53        150.46        25.07 o                         
   2  11  11        106.78         94.19        12.98 o                         
   3  11  11        434.69        417.09        15.85 o                         
   4  11  11         20.34         18.22         8.71 o                         
   5  11  11         47.28         61.52        12.22 o                         
   6  11  11          6.76         -0.20         7.26 o                         
  -5  12  11          2.83          5.15        17.62 o                         
  -4  12  11         11.46          9.83         9.79 o                         
  -3  12  11         44.10         62.12        12.94 o                         
  -2  12  11         49.05         60.88        12.38 o                         
  -1  12  11         88.59         89.01        10.91 o                         
   0  12  11         34.68         28.26        12.14 o                         
   1  12  11         10.22         24.94        10.35 o                         
   2  12  11         12.03         -2.48        12.92 o                         
   3  12  11          0.21         -4.50         8.57 o                         
   4  12  11          9.61         -1.15         9.22 o                         
   5  12  11         29.21         17.03         7.41 o                         
  -3  13  11          4.04          6.03        12.14 o                         
  -2  13  11         20.68         25.47        13.71 o                         
  -1  13  11          0.54          1.36         7.61 o                         
   0  13  11          4.09          7.39         9.79 o                         
   1  13  11         87.85         88.94        19.97 o                         
   2  13  11        228.69        276.42        33.29 o                         
   3  13  11          0.06          1.79        12.14 o                         
 -10   0  12          8.68         -1.57        11.75 o                         
  -8   0  12         24.09         31.19         9.22 o                         
  -6   0  12         44.03         55.74         8.86 o                         
  -4   0  12        148.20        152.74        14.88 o                         
  -2   0  12       1494.69       1421.80        31.51 o                         
   0   0  12       2300.48       2294.93        45.14 o                         
   2   0  12       1529.94       1611.56        26.80 o                         
   4   0  12         85.95         67.08         5.54 o                         
   6   0  12         44.44         65.01         7.05 o                         
 -10   1  12          0.05         -2.05         8.02 o                         
  -9   1  12         48.17         46.17        12.53 o                         
  -8   1  12       1622.21       1735.63        39.10 o                         
  -7   1  12         64.70         69.78         7.07 o                         
  -6   1  12       1956.01       1950.29        32.40 o                         
  -5   1  12        364.26        365.75        12.65 o                         
  -4   1  12         42.07         65.69         5.76 o                         
  -3   1  12         62.05         38.11         4.30 o                         
  -2   1  12         23.73         24.89         3.58 o                         
  -1   1  12        400.75        505.38        10.97 o                         
   0   1  12        935.12       1008.45        19.29 o                         
   1   1  12        910.30        890.98        10.80 o                         
   2   1  12         84.49        110.05         6.23 o                         
   3   1  12        330.01        340.70         7.33 o                         
   4   1  12        637.02        655.39         9.52 o                         
   5   1  12        201.38        206.97        19.61 o                         
   6   1  12       3127.69       3067.42        79.90 o                         
   7   1  12         10.62          9.40         6.27 o                         
   8   1  12          1.79          5.48         6.27 o                         
   9   1  12          0.09          2.35         7.05 o                         
 -10   2  12        156.03        217.60        16.59 o                         
  -9   2  12         29.71         22.26         7.60 o                         
  -8   2  12         42.15         46.49         7.98 o                         
  -7   2  12         80.19         65.19        12.78 o                         
  -6   2  12         36.18         31.56         5.51 o                         
  -5   2  12        338.06        352.62        14.00 o                         
  -4   2  12        580.33        552.04        18.28 o                         
  -3   2  12        177.54        185.11         8.76 o                         
  -2   2  12       1567.42       1715.92        26.03 o                         
  -1   2  12        435.83        458.74        11.87 o                         
   0   2  12         49.03         59.69         4.64 o                         
   1   2  12         63.73         48.28         4.26 o                         
   2   2  12          0.92          7.13         2.92 o                         
   3   2  12        908.79        919.99        15.40 o                         
   4   2  12        178.14        161.48         5.64 o                         
   5   2  12        109.22        103.40        10.97 o                         
   6   2  12       1221.18       1112.29        36.03 o                         
   7   2  12         96.62         84.60        11.75 o                         
   8   2  12        183.87        195.04        14.88 o                         
   9   2  12         68.25        111.23        13.32 o                         
  -9   3  12         40.24         29.68        11.80 o                         
  -8   3  12         82.22         87.23         9.39 o                         
  -7   3  12          0.24         -1.44         5.39 o                         
  -6   3  12         29.45         16.64         6.24 o                         
  -5   3  12          0.68          2.28         3.98 o                         
  -4   3  12        255.10        270.55        10.25 o                         
  -3   3  12        177.26        138.50        10.97 o                         
  -2   3  12         17.69         25.28         3.78 o                         
  -1   3  12        310.86        314.04        10.85 o                         
   0   3  12        234.99        276.24         5.55 o                         
   1   3  12          4.15          3.46         2.83 o                         
   2   3  12        805.38        836.75        14.35 o                         
   3   3  12        455.69        444.16         9.90 o                         
   4   3  12       1136.48       1182.92        18.67 o                         
   5   3  12        190.48        190.53        10.94 o                         
   6   3  12        563.93        538.70        19.85 o                         
   7   3  12         76.78         72.51         9.84 o                         
   8   3  12         67.73         75.77        10.67 o                         
   9   3  12         14.43         25.85        10.18 o                         
  -9   4  12         44.62         53.73        11.34 o                         
  -8   4  12          0.60          5.91         6.29 o                         
  -7   4  12        191.44        186.15        13.04 o                         
  -6   4  12         81.62        100.44         9.15 o                         
  -5   4  12        472.72        492.05        39.95 o                         
  -4   4  12         66.51         70.95         5.50 o                         
  -3   4  12         49.58         53.15         6.02 o                         
  -2   4  12         17.26         12.60         3.09 o                         
  -1   4  12       1543.69       1614.17        22.55 o                         
   0   4  12        641.87        638.86         9.40 o                         
   1   4  12        474.08        513.53        11.96 o                         
   2   4  12          5.00          5.07         2.73 o                         
   3   4  12        225.35        217.24         7.08 o                         
   4   4  12          0.39          3.88         3.29 o                         
   5   4  12          2.32         -4.66         4.66 o                         
   6   4  12        102.59         92.45        10.16 o                         
   7   4  12          7.14         10.81         9.40 o                         
   8   4  12         10.70         13.11         7.95 o                         
   9   4  12         18.62         28.98        10.97 o                         
  -9   5  12          0.59         -6.67         6.67 o                         
  -8   5  12          7.08         -0.93         6.70 o                         
  -7   5  12          0.00         -3.83         6.07 o                         
  -6   5  12         62.69         58.24        15.02 o                         
  -5   5  12        676.90        657.11        33.68 o                         
  -4   5  12        673.22        600.82        20.76 o                         
  -3   5  12         12.16          4.28         4.48 o                         
  -2   5  12          8.09          7.20         2.91 o                         
  -1   5  12        638.76        664.69        12.31 o                         
   0   5  12        296.60        311.65         7.75 o                         
   1   5  12        168.46        162.98         7.58 o                         
   2   5  12       2191.57       2364.01        31.74 o                         
   3   5  12          1.29          1.81         4.45 o                         
   4   5  12         36.09         34.47         4.69 o                         
   5   5  12        173.41        150.48         7.37 o                         
   6   5  12          2.60         -2.40         5.50 o                         
   7   5  12          0.06         -5.55         8.62 o                         
   8   5  12          6.49         -7.35         7.35 o                         
   9   5  12        159.84        126.11        17.23 o                         
  -9   6  12         47.96         44.57        25.46 o                         
  -8   6  12         73.22         64.11        11.79 o                         
  -7   6  12         37.92         30.19         7.66 o                         
  -6   6  12         18.49         17.36         6.75 o                         
  -5   6  12         25.43         28.36         8.25 o                         
  -4   6  12         24.93         36.38         8.31 o                         
  -3   6  12       1256.69       1237.34        26.22 o                         
  -2   6  12        315.16        309.08        11.90 o                         
  -1   6  12        125.14        125.10         7.20 o                         
   0   6  12        264.51        265.27         8.47 o                         
   1   6  12        481.60        536.62        13.33 o                         
   2   6  12        126.48        132.47         7.76 o                         
   3   6  12         81.45         91.12         6.96 o                         
   4   6  12          1.57         -0.96         5.65 o                         
   5   6  12          8.85          7.08         7.69 o                         
   6   6  12         10.21          2.73         4.08 o                         
   7   6  12        162.58        144.73        14.78 o                         
   8   6  12         56.11         76.76        14.88 o                         
  -8   7  12        106.62         98.05        13.16 o                         
  -7   7  12         47.67         43.75         8.93 o                         
  -6   7  12         65.39         62.04        13.33 o                         
  -5   7  12        212.98        199.05        15.22 o                         
  -4   7  12          0.37          4.31         7.20 o                         
  -3   7  12        841.64        788.52        20.49 o                         
  -2   7  12         72.12         70.04         7.53 o                         
  -1   7  12        301.15        306.47        12.28 o                         
   0   7  12         89.97        100.61         7.30 o                         
   1   7  12        613.66        579.42        13.17 o                         
   2   7  12          0.15         -3.80         4.11 o                         
   3   7  12          0.01         -0.82         4.14 o                         
   4   7  12         85.16         74.76         6.89 o                         
   5   7  12        173.34        137.56         8.71 o                         
   6   7  12        128.14        116.64         8.31 o                         
   7   7  12          0.18         -2.22         4.64 o                         
   8   7  12          0.45          1.57        11.75 o                         
  -8   8  12          3.12          6.62         9.59 o                         
  -7   8  12         11.80         14.49         8.14 o                         
  -6   8  12         54.58         40.24         8.90 o                         
  -5   8  12         25.32         17.29         8.02 o                         
  -4   8  12        324.75        279.80        23.89 o                         
  -3   8  12       2413.98       2256.43        42.19 o                         
  -2   8  12         50.91         59.29         6.79 o                         
  -1   8  12        792.61        788.31        21.31 o                         
   0   8  12       2288.67       2324.13        37.13 o                         
   1   8  12       1690.92       1690.76        26.50 o                         
   2   8  12        601.31        614.96        16.39 o                         
   3   8  12          7.42         -1.81         4.86 o                         
   4   8  12          1.46         -1.18         4.83 o                         
   5   8  12        208.52        191.62        10.67 o                         
   6   8  12          7.18         -5.09         5.09 o                         
   7   8  12          0.51         -2.07         5.42 o                         
   8   8  12          0.24          2.63         6.14 o                         
  -7   9  12         35.01         48.07        11.90 o                         
  -6   9  12        108.80        102.03        13.80 o                         
  -5   9  12        184.37        183.97        15.72 o                         
  -4   9  12        282.68        266.64        28.98 o                         
  -3   9  12        714.63        685.85        25.20 o                         
  -2   9  12        561.04        541.40        18.47 o                         
  -1   9  12         22.19         22.62         6.79 o                         
   0   9  12       1133.22       1086.52        26.46 o                         
   1   9  12       1052.52        983.11        18.93 o                         
   2   9  12        304.35        290.24        12.38 o                         
   3   9  12        797.92        843.80        20.33 o                         
   4   9  12          4.42         -3.25         5.08 o                         
   5   9  12          2.96         10.40         5.94 o                         
   6   9  12          9.07          4.64         5.67 o                         
   7   9  12          0.05         -1.30         7.32 o                         
  -6  10  12         40.12         46.10        13.32 o                         
  -5  10  12          1.03         -3.13        11.75 o                         
  -4  10  12        379.26        370.13        19.10 o                         
  -3  10  12         37.47         33.60        12.92 o                         
  -2  10  12        272.78        260.82        15.10 o                         
  -1  10  12        558.44        596.67        19.93 o                         
   0  10  12         17.46         20.51         7.01 o                         
   1  10  12        286.66        256.55        19.19 o                         
   2  10  12        709.66        701.00        18.66 o                         
   3  10  12          0.03          4.50         5.48 o                         
   4  10  12        453.86        532.35        20.83 o                         
   5  10  12        245.74        225.11        29.53 o                         
   6  10  12         57.43         51.98         7.90 o                         
  -6  11  12          3.37          6.12        10.18 o                         
  -5  11  12         67.65         71.01        20.76 o                         
  -4  11  12         22.21         13.91         9.97 o                         
  -3  11  12         88.71         78.55        21.15 o                         
  -2  11  12        297.56        295.63        24.82 o                         
  -1  11  12          4.85         11.20         6.97 o                         
   0  11  12         92.76         97.03        11.24 o                         
   1  11  12          0.61         -6.35         7.90 o                         
   2  11  12          0.12         -0.46        11.75 o                         
   3  11  12         43.37         43.42         9.09 o                         
   4  11  12         92.95         65.88         8.63 o                         
   5  11  12        193.43        199.00        15.15 o                         
  -4  12  12          0.52         -9.22         9.22 o                         
  -3  12  12         22.62         32.40        11.26 o                         
  -2  12  12         33.41         28.86        10.79 o                         
  -1  12  12          2.07         12.00        10.03 o                         
   0  12  12         54.57         48.82        11.47 o                         
   1  12  12         30.26         60.83        12.38 o                         
   2  12  12          1.32         -0.26         8.25 o                         
   3  12  12          0.06         -1.88         9.79 o                         
   4  12  12        223.90        242.55        19.54 o                         
  -3  13  12         78.11         59.71        13.92 o                         
  -2  13  12        155.17        175.61        18.55 o                         
  -1  13  12        107.39         90.33        17.23 o                         
   0  13  12          0.13         -1.20         9.37 o                         
   1  13  12         47.00         59.90        13.16 o                         
   2  13  12        159.76        189.57        18.96 o                         
   3  13  12        253.07        300.44        22.74 o                         
  -9   0  13        119.60        115.15        18.80 o                         
  -7   0  13        170.61        189.61        14.27 o                         
  -5   0  13        544.30        545.18        27.42 o                         
  -3   0  13       1585.32       1646.95        49.74 o                         
  -1   0  13        146.90        123.68         9.01 o                         
   1   0  13      12714.76      13030.22       219.82 o                         
   3   0  13        150.29        135.14         6.62 o                         
   5   0  13         98.79         94.00         9.40 o                         
   7   0  13          1.25         -2.35         4.70 o                         
   9   0  13       1333.70       1557.21        45.43 o                         
  -9   1  13         63.57         63.49        10.79 o                         
  -8   1  13          8.02          9.13         6.87 o                         
  -7   1  13        384.16        367.54        12.87 o                         
  -6   1  13        562.91        613.66        21.03 o                         
  -5   1  13        120.16        111.49        10.24 o                         
  -4   1  13        248.47        209.56        12.74 o                         
  -3   1  13        364.75        348.11         9.42 o                         
  -2   1  13        530.33        577.51        12.51 o                         
  -1   1  13         89.18        117.19         6.02 o                         
   0   1  13         30.93         31.64         6.90 o                         
   1   1  13       2182.80       2254.85        23.13 o                         
   2   1  13         87.08         82.01         4.52 o                         
   3   1  13        502.55        525.50         9.71 o                         
   4   1  13        227.28        224.89         6.88 o                         
   5   1  13        686.48        703.39        20.76 o                         
   6   1  13        725.34        707.26        16.72 o                         
   7   1  13        208.55        257.71        14.88 o                         
   8   1  13         44.69         34.47         8.62 o                         
   9   1  13        449.65        416.72        19.58 o                         
  -9   2  13         22.07         17.20         7.52 o                         
  -8   2  13         27.62         13.81         6.95 o                         
  -7   2  13        118.20        114.89        16.31 o                         
  -6   2  13        271.05        266.26        10.97 o                         
  -5   2  13        145.57        133.07         8.88 o                         
  -4   2  13         44.98         37.61         7.20 o                         
  -3   2  13        851.17        955.70        17.15 o                         
  -2   2  13          0.75         -1.42         3.05 o                         
  -1   2  13       2411.66       2444.45        36.33 o                         
   0   2  13        352.73        373.51         8.47 o                         
   1   2  13        465.01        503.91         9.36 o                         
   2   2  13         12.26         13.69         3.28 o                         
   3   2  13        465.70        472.08        17.75 o                         
   4   2  13        118.27        115.01         5.49 o                         
   5   2  13        843.54        839.37        18.57 o                         
   6   2  13        165.22        173.11        14.10 o                         
   7   2  13          4.32          7.05         7.83 o                         
   8   2  13          1.85         -7.05         7.05 o                         
   9   2  13        395.91        448.05        23.50 o                         
  -9   3  13        563.51        610.76        21.11 o                         
  -8   3  13        505.91        508.47        18.26 o                         
  -7   3  13         78.01         73.72         8.84 o                         
  -6   3  13          0.11         -0.47         5.39 o                         
  -5   3  13        502.34        472.73        14.37 o                         
  -4   3  13        273.59        281.41        14.12 o                         
  -3   3  13         19.85         14.48         3.33 o                         
  -2   3  13          1.54          1.90         3.22 o                         
  -1   3  13          0.10          4.24         3.19 o                         
   0   3  13        451.44        467.05         9.78 o                         
   1   3  13          6.06          2.82         2.99 o                         
   2   3  13        123.53        117.81         8.57 o                         
   3   3  13          8.28          4.04         3.28 o                         
   4   3  13        188.00        183.21         8.28 o                         
   5   3  13        598.07        587.27        14.09 o                         
   6   3  13         28.69         34.47         9.40 o                         
   7   3  13          0.00          0.00         7.83 o                         
   8   3  13         53.19         54.83        10.97 o                         
   9   3  13        331.98        378.34        22.72 o                         
  -9   4  13         13.64          7.01         7.67 o                         
  -8   4  13        186.04        211.05        13.84 o                         
  -7   4  13         75.37         87.75        14.22 o                         
  -6   4  13        720.16        660.18        21.64 o                         
  -5   4  13        263.64        231.51        14.61 o                         
  -4   4  13        648.44        645.59        20.46 o                         
  -3   4  13         90.66        101.31         8.92 o                         
  -2   4  13         40.55         40.91         3.95 o                         
  -1   4  13         64.99         55.96         4.37 o                         
   0   4  13         77.29         97.89         4.84 o                         
   1   4  13        117.75         86.94         5.63 o                         
   2   4  13          1.91         -1.11         2.93 o                         
   3   4  13          0.26          2.01         3.86 o                         
   4   4  13        382.91        385.65        11.79 o                         
   5   4  13         35.43         28.13         4.51 o                         
   6   4  13        521.28        561.07        18.26 o                         
   7   4  13        102.74         86.99        18.41 o                         
   8   4  13         24.64         34.16         9.71 o                         
   9   4  13         53.24         38.38        12.53 o                         
  -9   5  13         57.84         69.57        14.10 o                         
  -8   5  13         10.19         24.57         8.18 o                         
  -7   5  13         73.06         70.37         9.41 o                         
  -6   5  13          0.54          3.49         5.82 o                         
  -5   5  13         78.91         87.19        10.48 o                         
  -4   5  13         18.20          8.65         9.01 o                         
  -3   5  13        793.75        744.44        18.68 o                         
  -2   5  13        495.13        504.98        10.59 o                         
  -1   5  13        609.45        597.52        11.86 o                         
   0   5  13        171.56        158.89         7.22 o                         
   1   5  13        313.63        288.18         9.44 o                         
   2   5  13         42.00         42.18         4.83 o                         
   3   5  13         43.91         42.46         5.36 o                         
   4   5  13        232.91        222.70         9.27 o                         
   5   5  13        315.64        266.61         9.84 o                         
   6   5  13          0.27          0.64         3.54 o                         
   7   5  13        113.07        126.67        13.75 o                         
   8   5  13          5.77         -2.55         8.40 o                         
   9   5  13          0.57          8.62        10.97 o                         
  -8   6  13          6.87         -1.47         7.06 o                         
  -7   6  13         74.07         66.67         9.55 o                         
  -6   6  13        125.39        118.94        10.79 o                         
  -5   6  13         47.70         57.34         9.59 o                         
  -4   6  13        976.85        838.71        42.30 o                         
  -3   6  13       1188.63       1163.59        25.61 o                         
  -2   6  13        648.90        629.08        17.33 o                         
  -1   6  13       3957.19       3904.17        40.96 o                         
   0   6  13          6.80         18.27         4.63 o                         
   1   6  13          9.76         12.25         4.37 o                         
   2   6  13        503.31        497.88        15.26 o                         
   3   6  13          0.00          1.68         3.88 o                         
   4   6  13          3.87         -3.03         3.94 o                         
   5   6  13         97.22         68.96         9.94 o                         
   6   6  13         27.77         17.85         5.38 o                         
   7   6  13         50.71         51.09        10.01 o                         
  -8   7  13          1.20          5.48         9.40 o                         
  -7   7  13        347.73        355.13        17.91 o                         
  -6   7  13          0.04         -5.83         6.41 o                         
  -5   7  13         23.10         17.08         8.25 o                         
  -4   7  13       1749.16       1612.37        50.13 o                         
  -3   7  13        108.53        116.73         9.50 o                         
  -2   7  13          0.01          3.69         5.26 o                         
  -1   7  13       1946.45       1897.91        31.55 o                         
   0   7  13        343.83        343.61        13.98 o                         
   1   7  13       1178.58       1209.85        22.95 o                         
   2   7  13         73.99         78.01         6.96 o                         
   3   7  13         86.74         92.90         7.35 o                         
   4   7  13       1036.57        950.41        21.59 o                         
   5   7  13        623.42        553.44        24.41 o                         
   6   7  13          2.04         -0.12         4.70 o                         
   7   7  13          3.09          0.81         4.88 o                         
   8   7  13        166.89        155.13        10.97 o                         
  -8   8  13         81.42         85.13        13.49 o                         
  -7   8  13          0.17         -2.96         8.81 o                         
  -6   8  13          7.11          4.70         7.12 o                         
  -5   8  13          9.91         21.54         8.31 o                         
  -4   8  13         38.20         14.77         8.02 o                         
  -3   8  13          5.01         12.22         9.71 o                         
  -2   8  13       1483.05       1363.49        26.19 o                         
  -1   8  13         29.82         25.49         6.70 o                         
   0   8  13       1281.67       1229.59        24.10 o                         
   1   8  13        122.02        108.15         8.03 o                         
   2   8  13       1018.27        985.06        21.33 o                         
   3   8  13        293.90        283.47        12.89 o                         
   4   8  13        247.11        237.94        11.35 o                         
   5   8  13          4.20          4.74         5.34 o                         
   6   8  13        243.52        240.12        12.00 o                         
   7   8  13          3.25          8.59         6.23 o                         
  -7   9  13        338.81        392.12        30.55 o                         
  -6   9  13         11.78          1.86         7.89 o                         
  -5   9  13         39.72         51.07        10.79 o                         
  -4   9  13          0.00         14.88        11.75 o                         
  -3   9  13          0.32         -2.76         6.91 o                         
  -2   9  13         51.36         45.16         9.91 o                         
  -1   9  13        321.50        309.99        21.74 o                         
   0   9  13         15.79         21.69        11.94 o                         
   1   9  13        109.29        109.51         8.53 o                         
   2   9  13         17.20         15.38         5.81 o                         
   3   9  13        748.51        782.05        30.73 o                         
   4   9  13        129.04        141.07        10.76 o                         
   5   9  13         99.55         91.73         8.69 o                         
   6   9  13         73.79         67.92         8.26 o                         
   7   9  13        114.89         93.46         9.75 o                         
  -6  10  13        104.79        109.66        20.37 o                         
  -5  10  13        384.94        381.47        28.98 o                         
  -4  10  13        256.91        297.08        19.36 o                         
  -3  10  13        345.61        410.06        22.95 o                         
  -2  10  13         94.46        115.03        11.19 o                         
  -1  10  13         19.01         20.89         9.11 o                         
   0  10  13          3.57          6.97         6.41 o                         
   1  10  13        592.22        612.11        45.43 o                         
   2  10  13         40.82         38.53         9.94 o                         
   3  10  13          0.00         -4.19         5.67 o                         
   4  10  13         27.70         23.69         7.22 o                         
   5  10  13          4.25          4.77         6.43 o                         
   6  10  13         17.28         18.07         9.38 o                         
  -5  11  13          0.16         10.37         9.13 o                         
  -4  11  13        172.33        166.54        16.72 o                         
  -3  11  13         55.30         36.55        11.47 o                         
  -2  11  13         42.22         60.73        23.11 o                         
  -1  11  13         40.08         45.59         8.69 o                         
   0  11  13        156.88        126.85        14.83 o                         
   1  11  13        167.70        138.42        23.11 o                         
   2  11  13         10.65          3.49         8.47 o                         
   3  11  13        183.71        200.37        17.13 o                         
   4  11  13         57.37         67.51         8.73 o                         
   5  11  13          0.48         -7.12         7.12 o                         
  -4  12  13          0.14          1.11        12.92 o                         
  -3  12  13         25.62          7.56        10.24 o                         
  -2  12  13          9.98         -2.78         9.03 o                         
  -1  12  13          1.86         -7.05         7.05 o                         
   0  12  13        292.43        286.19        21.28 o                         
   1  12  13         76.55         95.09        14.05 o                         
   2  12  13         49.05         39.45        11.26 o                         
   3  12  13          0.43          7.03         9.22 o                         
   4  12  13         72.35         56.62        12.17 o                         
  -2  13  13          7.35          4.70         9.97 o                         
  -1  13  13          0.26         -3.24        23.11 o                         
   0  13  13          8.15         26.67        11.47 o                         
   1  13  13          5.04          8.30        10.15 o                         
   2  13  13         16.77         22.07        11.75 o                         
  -8   0  14        488.00        492.70        30.55 o                         
  -6   0  14        228.68        250.13        15.78 o                         
  -4   0  14          1.69          0.78         7.83 o                         
  -2   0  14        631.10        612.99        18.55 o                         
   0   0  14       2627.00       2742.34        54.00 o                         
   2   0  14       2083.50       2124.30        42.05 o                         
   4   0  14       2490.29       2292.73        64.23 o                         
   6   0  14        300.92        260.84        14.88 o                         
   8   0  14       1063.59       1066.86        34.47 o                         
  -9   1  14          0.23         -2.97         8.02 o                         
  -8   1  14       1136.46       1119.83        48.49 o                         
  -7   1  14        172.14        166.41        11.45 o                         
  -6   1  14       3491.47       3423.01        51.50 o                         
  -5   1  14        475.20        474.19        18.55 o                         
  -4   1  14        130.54        120.69        10.48 o                         
  -3   1  14          9.06         12.35         3.61 o                         
  -2   1  14         17.53          4.01         3.31 o                         
  -1   1  14        306.40        283.61        15.94 o                         
   0   1  14         37.65         38.63         4.81 o                         
   1   1  14         15.00         17.71         2.52 o                         
   2   1  14         92.78         75.35         4.44 o                         
   3   1  14          2.88          6.79         3.62 o                         
   4   1  14          1.35          1.92         4.70 o                         
   5   1  14       4564.53       4422.15        79.74 o                         
   6   1  14          6.85         15.14         4.89 o                         
   7   1  14        262.08        215.83         9.40 o                         
   8   1  14         18.96         25.07         8.62 o                         
   9   1  14          6.38         -6.27         7.83 o                         
  -9   2  14          0.05          5.90         7.48 o                         
  -8   2  14         64.27         67.13        18.78 o                         
  -7   2  14          3.81          2.25         6.81 o                         
  -6   2  14         68.62         61.69         7.47 o                         
  -5   2  14         38.05         37.41         8.02 o                         
  -4   2  14        158.18        194.28        13.01 o                         
  -3   2  14         55.03         41.09         4.96 o                         
  -2   2  14         21.90         20.87         3.81 o                         
  -1   2  14        435.66        450.38        13.91 o                         
   0   2  14        220.63        265.99         7.39 o                         
   1   2  14        767.33        755.78        12.41 o                         
   2   2  14       1287.68       1289.17        24.56 o                         
   3   2  14        145.17        129.71        11.15 o                         
   4   2  14        367.28        338.41        10.63 o                         
   5   2  14        507.35        519.49        13.51 o                         
   6   2  14         51.91         55.36         5.46 o                         
   7   2  14        151.36        169.19        15.67 o                         
   8   2  14        529.94        486.43        24.28 o                         
   9   2  14          0.45         13.32         9.40 o                         
  -9   3  14         14.99          7.16         7.78 o                         
  -8   3  14         79.03         63.76         9.32 o                         
  -7   3  14          6.86          4.34         6.44 o                         
  -6   3  14         14.57         13.99         7.70 o                         
  -5   3  14         54.93         63.51         6.75 o                         
  -4   3  14        612.44        591.76        20.76 o                         
  -3   3  14         82.62         69.86         6.75 o                         
  -2   3  14        126.79        132.55         7.11 o                         
  -1   3  14          3.48          5.94         3.49 o                         
   0   3  14          4.35          0.33         2.08 o                         
   1   3  14       1233.95       1289.79        21.53 o                         
   2   3  14        172.90        200.19         9.61 o                         
   3   3  14        308.13        294.79        10.46 o                         
   4   3  14        602.92        558.00        14.49 o                         
   5   3  14        226.81        243.84         9.69 o                         
   6   3  14        391.26        362.41        12.17 o                         
   7   3  14         44.76         36.03        10.18 o                         
   8   3  14        173.12        147.26        16.45 o                         
   9   3  14        123.37        116.71        15.67 o                         
  -9   4  14        339.39        404.79        23.22 o                         
  -8   4  14         89.63        110.58        11.11 o                         
  -7   4  14         18.18         10.17         6.70 o                         
  -6   4  14         12.61         11.49         7.46 o                         
  -5   4  14         25.46         22.32         7.75 o                         
  -4   4  14        624.97        626.95        21.87 o                         
  -3   4  14        400.45        346.45        12.65 o                         
  -2   4  14        678.88        679.91        12.90 o                         
  -1   4  14         93.78         96.13         5.58 o                         
   0   4  14        974.16        976.14        14.78 o                         
   1   4  14          4.56          6.49         3.61 o                         
   2   4  14        168.76        183.04         9.30 o                         
   3   4  14        636.03        660.23        30.26 o                         
   4   4  14        108.03        109.16         7.58 o                         
   5   4  14        182.72        164.34         8.53 o                         
   6   4  14        449.08        450.55        12.77 o                         
   7   4  14         40.49         42.30        11.75 o                         
   8   4  14          6.17         -1.57         9.40 o                         
   9   4  14          7.82          3.92        10.18 o                         
  -9   5  14        163.30        182.35        21.54 o                         
  -8   5  14         72.12         90.88        10.71 o                         
  -7   5  14          0.95         -0.09         6.66 o                         
  -6   5  14        525.23        482.64        20.40 o                         
  -5   5  14        170.23        149.43        13.29 o                         
  -4   5  14         55.93         50.85         8.86 o                         
  -3   5  14        177.56        154.18         9.88 o                         
  -2   5  14        609.29        603.42        20.94 o                         
  -1   5  14        172.52        161.20         6.92 o                         
   0   5  14       1018.78       1012.08        19.65 o                         
   1   5  14       1077.21       1112.86        20.52 o                         
   2   5  14          2.31         -3.77         4.11 o                         
   3   5  14        463.39        435.63        24.03 o                         
   4   5  14         29.44         20.31         5.28 o                         
   5   5  14         10.63         15.17         4.60 o                         
   6   5  14         15.07         10.79         4.51 o                         
   7   5  14        265.80        252.77        17.97 o                         
   8   5  14         39.35         58.75        14.10 o                         
  -8   6  14          0.98         -1.77         7.38 o                         
  -7   6  14         98.89         92.77        10.71 o                         
  -6   6  14          7.29          2.47         7.46 o                         
  -5   6  14        176.55        165.10        14.37 o                         
  -4   6  14        533.90        468.20        36.82 o                         
  -3   6  14         58.77         64.69         7.50 o                         
  -2   6  14        481.25        450.73        32.39 o                         
  -1   6  14       1338.48       1306.00        19.35 o                         
   0   6  14        542.06        538.11        14.01 o                         
   1   6  14          2.45          3.13         5.31 o                         
   2   6  14         13.20         10.48         5.23 o                         
   3   6  14         44.26         49.48         6.86 o                         
   4   6  14        105.03         99.56         8.01 o                         
   5   6  14         16.76          9.32         4.97 o                         
   6   6  14         87.51         72.11         6.99 o                         
   7   6  14        260.09        344.12        40.31 o                         
   8   6  14         44.92         47.00        14.10 o                         
  -8   7  14        254.24        353.42        21.97 o                         
  -7   7  14         14.92         10.43         7.60 o                         
  -6   7  14         30.17         26.40         9.37 o                         
  -5   7  14        316.96        258.40        17.62 o                         
  -4   7  14         63.43         67.44        15.27 o                         
  -3   7  14         10.80          7.47         7.47 o                         
  -2   7  14        148.35        145.77        10.09 o                         
  -1   7  14       1002.15        979.46        24.08 o                         
   0   7  14        696.58        725.34        17.06 o                         
   1   7  14         20.92         22.13         5.35 o                         
   2   7  14         68.49         43.91         7.01 o                         
   3   7  14          0.79         -2.23         4.55 o                         
   4   7  14        744.94        739.23        18.32 o                         
   5   7  14          0.20         -3.50         4.66 o                         
   6   7  14          4.34          2.14         5.09 o                         
   7   7  14          4.50          4.58         5.31 o                         
   8   7  14          8.97          7.47         6.64 o                         
  -7   8  14         12.33         11.84        13.32 o                         
  -6   8  14        209.27        217.52        14.95 o                         
  -5   8  14         50.12         61.81        11.04 o                         
  -4   8  14        176.20        160.03        14.37 o                         
  -3   8  14         66.65         60.31        14.10 o                         
  -2   8  14         36.92         31.33         6.24 o                         
  -1   8  14        239.92        251.51        13.75 o                         
   0   8  14        479.23        470.72        14.26 o                         
   1   8  14         43.04         49.84         7.66 o                         
   2   8  14         24.26         21.49         5.88 o                         
   3   8  14        216.54        205.59        11.18 o                         
   4   8  14         28.51         31.59         9.48 o                         
   5   8  14        140.53        118.67         9.02 o                         
   6   8  14          9.91          1.27         5.99 o                         
   7   8  14          0.52          2.49         6.33 o                         
  -7   9  14         60.47         84.47        16.84 o                         
  -6   9  14          0.10          7.10         9.37 o                         
  -5   9  14         81.81         81.87        12.45 o                         
  -4   9  14         46.91         39.17        13.32 o                         
  -3   9  14        141.86        127.95        13.26 o                         
  -2   9  14         28.45         14.15         8.30 o                         
  -1   9  14        167.88        171.08        18.35 o                         
   0   9  14          6.65         -1.06         5.95 o                         
   1   9  14        449.18        421.41        16.28 o                         
   2   9  14        234.99        241.15        12.08 o                         
   3   9  14        300.00        303.08        13.34 o                         
   4   9  14          4.69         -2.43         5.38 o                         
   5   9  14        192.17        185.58        13.68 o                         
   6   9  14         71.42         65.01        11.65 o                         
   7   9  14        330.60        330.20        23.42 o                         
  -6  10  14        306.16        347.79        31.33 o                         
  -5  10  14        201.07        255.36        25.85 o                         
  -4  10  14          8.72         20.41        15.27 o                         
  -3  10  14        242.37        216.90        18.40 o                         
  -2  10  14        256.99        259.62        15.45 o                         
  -1  10  14         52.41         49.43         8.69 o                         
   0  10  14         36.78         35.78         7.83 o                         
   1  10  14        142.27        159.99        23.89 o                         
   2  10  14         37.36         21.75        19.97 o                         
   3  10  14        400.52        411.93        16.85 o                         
   4  10  14          5.66          4.83         6.02 o                         
   5  10  14         31.06         32.03         7.48 o                         
   6  10  14          5.83         16.66         7.41 o                         
  -5  11  14        399.92        430.93        22.71 o                         
  -4  11  14         31.80         48.23        12.42 o                         
  -3  11  14          0.66          1.96        17.62 o                         
  -2  11  14        157.21        153.59        26.63 o                         
  -1  11  14         31.91         31.58        10.83 o                         
   0  11  14         34.04         32.53        10.48 o                         
   1  11  14          0.68          7.05         8.66 o                         
   2  11  14         25.57         26.10        10.15 o                         
   3  11  14         14.68          9.72         9.22 o                         
   4  11  14        126.09        129.49        12.17 o                         
   5  11  14         45.06         52.79         8.91 o                         
  -4  12  14         85.48        108.53        25.07 o                         
  -3  12  14         83.93        108.93        15.81 o                         
  -2  12  14          0.56         -3.68         9.13 o                         
  -1  12  14          0.69         -8.57         8.57 o                         
   0  12  14          0.12         -5.17        16.06 o                         
   1  12  14         42.35         33.98        11.59 o                         
   2  12  14         31.28         21.23        10.35 o                         
   3  12  14          5.27          1.50         9.59 o                         
  -1  13  14         31.72         63.45        20.37 o                         
   0  13  14         72.76         92.58        15.22 o                         
   1  13  14         75.03         99.79        14.92 o                         
  -9   0  15         36.99         39.95        14.88 o                         
  -7   0  15        180.79        181.77        36.03 o                         
  -5   0  15       1160.14       1035.53        42.30 o                         
  -3   0  15        696.33        759.96        29.37 o                         
  -1   0  15         66.13         96.45         8.25 o                         
   1   0  15       6112.13       6483.76       113.74 o                         
   3   0  15       1687.76       1689.22        41.91 o                         
   5   0  15       2366.44       2382.81        66.58 o                         
   7   0  15       1196.88       1062.95        35.25 o                         
   9   0  15          2.05         -7.05         7.83 o                         
  -9   1  15         24.83         27.81         9.97 o                         
  -8   1  15          1.81         -3.78         6.59 o                         
  -7   1  15        102.01         99.45         9.75 o                         
  -6   1  15         85.68         85.89        12.06 o                         
  -5   1  15        479.06        492.33        35.64 o                         
  -4   1  15         47.58         58.86        11.75 o                         
  -3   1  15         39.79         27.64         4.32 o                         
  -2   1  15         93.96        117.43         9.04 o                         
  -1   1  15        337.34        314.46        15.26 o                         
   0   1  15          1.71          3.60         2.80 o                         
   1   1  15        526.52        536.15         8.89 o                         
   2   1  15          0.04          2.67         2.78 o                         
   3   1  15         28.24         21.20         4.31 o                         
   4   1  15       2400.18       2397.27        39.46 o                         
   5   1  15        213.59        213.71        10.48 o                         
   6   1  15        270.64        265.56        11.26 o                         
   7   1  15         46.07         42.15         6.02 o                         
   8   1  15        586.13        625.29        17.84 o                         
   9   1  15          1.69         10.43         5.80 o                         
  -9   2  15         88.81        108.42        16.84 o                         
  -8   2  15          0.08          3.38         6.56 o                         
  -7   2  15        139.31        140.35        12.34 o                         
  -6   2  15         51.14         63.06        12.53 o                         
  -5   2  15        273.60        262.19        16.03 o                         
  -4   2  15          0.22         -4.92         5.80 o                         
  -3   2  15        706.14        715.54        17.64 o                         
  -2   2  15         73.31         62.44         6.78 o                         
  -1   2  15         15.57         16.72         3.73 o                         
   0   2  15       1285.40       1309.61        20.99 o                         
   1   2  15         92.30         98.78         4.97 o                         
   2   2  15         13.07          1.07         3.56 o                         
   3   2  15         10.95         13.95         4.31 o                         
   4   2  15         50.29         39.69         5.23 o                         
   5   2  15       1341.32       1379.55        26.19 o                         
   6   2  15        529.88        520.90        20.37 o                         
   7   2  15          4.90         12.53         5.21 o                         
   8   2  15        150.80        118.31         8.26 o                         
   9   2  15        114.67        159.01        16.45 o                         
  -9   3  15         10.22          9.24         8.06 o                         
  -8   3  15        112.41        131.64        12.14 o                         
  -7   3  15         44.85         49.83         8.38 o                         
  -6   3  15        813.25        796.71        26.57 o                         
  -5   3  15         11.85          6.81         7.14 o                         
  -4   3  15         29.92         24.89         7.46 o                         
  -3   3  15        574.94        588.86        16.24 o                         
  -2   3  15          0.16          2.65         3.61 o                         
  -1   3  15         63.11         69.64         5.67 o                         
   0   3  15        107.21         92.98         5.41 o                         
   1   3  15        127.81        150.09         7.32 o                         
   2   3  15        223.67        246.95        10.12 o                         
   3   3  15         23.98         25.18         4.81 o                         
   4   3  15        742.40        695.62        17.02 o                         
   5   3  15        102.91        100.12         8.71 o                         
   6   3  15        432.27        451.99        14.87 o                         
   7   3  15          4.52          1.26         7.44 o                         
   8   3  15         28.22         29.77        10.97 o                         
   9   3  15         75.27         81.46        14.88 o                         
  -9   4  15         28.53         18.43         8.76 o                         
  -8   4  15         37.63         39.21         8.98 o                         
  -7   4  15         39.76         52.05        17.81 o                         
  -6   4  15         18.32          5.87         7.75 o                         
  -5   4  15         47.86         38.67         8.81 o                         
  -4   4  15        439.11        391.05        22.32 o                         
  -3   4  15         66.24         74.94         7.50 o                         
  -2   4  15        343.59        354.08         9.64 o                         
  -1   4  15        136.48        130.70         7.34 o                         
   0   4  15          5.38          9.50         3.17 o                         
   1   4  15         76.60         85.42         6.14 o                         
   2   4  15        286.04        326.17        13.22 o                         
   3   4  15          1.85         12.32         4.72 o                         
   4   4  15         44.47         30.52         5.60 o                         
   5   4  15          4.39          9.11         4.54 o                         
   6   4  15         37.30         40.86         5.81 o                         
   7   4  15        133.34        152.55         9.71 o                         
   8   4  15        158.48        121.41        16.45 o                         
  -8   5  15        150.11        171.61        13.65 o                         
  -7   5  15         16.26          6.93         7.01 o                         
  -6   5  15        498.61        428.66        20.17 o                         
  -5   5  15         74.84         80.09        11.08 o                         
  -4   5  15       1281.49       1242.04        34.34 o                         
  -3   5  15         23.71         20.85        12.11 o                         
  -2   5  15        218.90        230.59        11.89 o                         
  -1   5  15        324.94        282.95         9.87 o                         
   0   5  15       2960.66       2937.37        43.05 o                         
   1   5  15        432.87        451.62        12.30 o                         
   2   5  15         36.51         54.10         6.80 o                         
   3   5  15        164.75        170.67        12.58 o                         
   4   5  15         28.02         37.91         6.04 o                         
   5   5  15         28.81         25.91         5.74 o                         
   6   5  15         58.85         62.97        12.30 o                         
   7   5  15          1.77          2.19         7.05 o                         
   8   5  15          2.17         -8.62        10.18 o                         
  -8   6  15          9.54         17.19         9.92 o                         
  -7   6  15          8.46          2.60         7.32 o                         
  -6   6  15          5.19         -3.92        11.36 o                         
  -5   6  15        572.50        461.80        20.72 o                         
  -4   6  15         26.81          5.46         7.70 o                         
  -3   6  15         71.21         54.99         7.53 o                         
  -2   6  15         12.94         10.59         5.53 o                         
  -1   6  15        350.36        344.31        10.62 o                         
   0   6  15        843.95        864.94        18.66 o                         
   1   6  15         82.07         70.96         8.05 o                         
   2   6  15        504.96        520.33        16.08 o                         
   3   6  15        123.77        113.38         9.06 o                         
   4   6  15        237.93        186.92        10.90 o                         
   5   6  15        131.85        117.33        13.12 o                         
   6   6  15          9.48         13.95         5.25 o                         
   7   6  15          0.09          4.43         5.03 o                         
   8   6  15        131.32        154.71        17.23 o                         
  -8   7  15         12.26         24.71        10.91 o                         
  -7   7  15        104.38        127.22        12.76 o                         
  -6   7  15         95.78         80.83        16.84 o                         
  -5   7  15         86.36         66.16        10.79 o                         
  -4   7  15        525.67        510.71        30.55 o                         
  -3   7  15        805.49        829.19        21.99 o                         
  -2   7  15        240.18        252.76        16.03 o                         
  -1   7  15        220.71        239.87        13.12 o                         
   0   7  15        716.36        716.31        17.34 o                         
   1   7  15         32.51         27.91         8.19 o                         
   2   7  15        336.47        380.82        32.28 o                         
   3   7  15        837.31        903.47        24.30 o                         
   4   7  15         10.11          8.02         5.37 o                         
   5   7  15        188.26        195.19        13.12 o                         
   6   7  15        185.18        152.51         9.85 o                         
   7   7  15         28.09         21.16         6.71 o                         
  -7   8  15         24.44         10.63        10.24 o                         
  -6   8  15          3.89         -8.02         8.02 o                         
  -5   8  15        197.97        185.73        25.07 o                         
  -4   8  15        192.47        164.55        14.95 o                         
  -3   8  15        199.34        204.44        21.93 o                         
  -2   8  15         19.74         19.52         8.25 o                         
  -1   8  15        279.65        297.01        18.68 o                         
   0   8  15         80.27         72.87         8.81 o                         
   1   8  15        879.48        882.87        23.52 o                         
   2   8  15         80.64         82.26        10.89 o                         
   3   8  15         16.48         21.37         6.80 o                         
   4   8  15          5.51          1.27         5.34 o                         
   5   8  15        204.49        190.90        13.91 o                         
   6   8  15          8.01          9.34         5.90 o                         
   7   8  15         12.03         14.15         6.92 o                         
  -6   9  15         45.86         78.78        18.02 o                         
  -5   9  15         51.11         68.15        17.23 o                         
  -4   9  15        109.01         78.33        17.23 o                         
  -3   9  15          7.82         14.57        10.57 o                         
  -2   9  15          2.42         -6.05         6.05 o                         
  -1   9  15        167.73        169.21        12.39 o                         
   0   9  15        124.74        108.95        10.23 o                         
   1   9  15         14.43         14.07         8.47 o                         
   2   9  15         14.42         13.83         7.69 o                         
   3   9  15        712.45        674.08        27.04 o                         
   4   9  15          1.25         -0.02         5.64 o                         
   5   9  15         54.75         48.77         9.27 o                         
   6   9  15         23.64         23.98         7.40 o                         
  -6  10  15        129.69        121.41        21.15 o                         
  -5  10  15         13.92          7.83        12.53 o                         
  -4  10  15        164.09        141.49        15.27 o                         
  -3  10  15        293.45        313.33        21.97 o                         
  -2  10  15        226.01        173.75        14.80 o                         
  -1  10  15          0.31         -6.24         6.24 o                         
   0  10  15          0.02         -1.49         8.02 o                         
   1  10  15         98.21         83.26        12.80 o                         
   2  10  15        176.91        169.88        24.28 o                         
   3  10  15         44.78         40.84         8.71 o                         
   4  10  15          1.17          0.07         6.05 o                         
   5  10  15          1.00          2.98         6.67 o                         
  -5  11  15          2.10         -3.92         8.86 o                         
  -4  11  15         12.70         -7.83        24.28 o                         
  -3  11  15        118.54        141.99        16.72 o                         
  -2  11  15        664.21        712.74        29.85 o                         
  -1  11  15         55.35         62.16         9.93 o                         
   0  11  15         11.77         28.16        10.48 o                         
   1  11  15          0.01         -0.73         8.47 o                         
   2  11  15         27.33         19.06         9.79 o                         
   3  11  15          9.89          7.05        13.32 o                         
   4  11  15         94.41         99.00        11.55 o                         
  -3  12  15         67.14         85.32        14.83 o                         
  -2  12  15          7.60         -6.31         9.68 o                         
  -1  12  15          4.31         -3.13        13.32 o                         
   0  12  15          8.01          3.13         9.42 o                         
   1  12  15         90.42         78.36        13.71 o                         
   2  12  15          0.09         -6.66         8.81 o                         
   3  12  15          4.70          3.34        10.35 o                         
  -8   0  16        442.06        418.28        29.77 o                         
  -6   0  16        174.91        162.14        19.58 o                         
  -4   0  16         18.56         13.32         9.40 o                         
  -2   0  16       2451.06       2514.89        72.06 o                         
   0   0  16       1662.68       1732.99        38.21 o                         
   2   0  16         23.35         31.22         5.46 o                         
   4   0  16        359.95        350.92        19.58 o                         
   6   0  16        210.24        211.49        15.67 o                         
   8   0  16        278.91        368.15        20.37 o                         
  -9   1  16         27.84         27.48        10.71 o                         
  -8   1  16         51.11         79.18        12.45 o                         
  -7   1  16         18.09         18.02         7.21 o                         
  -6   1  16         16.04         20.44         6.45 o                         
  -5   1  16         28.59         44.26         8.86 o                         
  -4   1  16       1151.69       1139.71        31.57 o                         
  -3   1  16          0.81          6.13         4.04 o                         
  -2   1  16        252.52        216.12         8.74 o                         
  -1   1  16       1003.02        996.69        18.50 o                         
   0   1  16        487.22        524.47        10.83 o                         
   1   1  16        211.69        218.47         5.31 o                         
   2   1  16         25.30         23.47         3.64 o                         
   3   1  16        185.13        202.54         9.29 o                         
   4   1  16        230.14        209.36         9.66 o                         
   5   1  16        711.92        717.35        20.17 o                         
   6   1  16        298.48        340.60        13.49 o                         
   7   1  16        178.06        196.54        10.97 o                         
   8   1  16        285.80        272.75        12.38 o                         
   9   1  16          1.57          3.95         6.21 o                         
  -9   2  16         67.03         90.90        13.56 o                         
  -8   2  16        722.11        700.57        31.50 o                         
  -7   2  16        209.55        218.92        13.83 o                         
  -6   2  16         27.44         27.01         8.47 o                         
  -5   2  16         54.09         40.94         8.86 o                         
  -4   2  16         27.93         16.84         7.20 o                         
  -3   2  16        164.91        153.85        15.80 o                         
  -2   2  16        329.70        325.73        10.17 o                         
  -1   2  16        230.56        243.18         8.81 o                         
   0   2  16       1167.90       1226.35        18.90 o                         
   1   2  16        405.58        386.91        10.35 o                         
   2   2  16         99.73         76.08         6.62 o                         
   3   2  16         58.39         51.05         5.84 o                         
   4   2  16         37.00         43.04         5.59 o                         
   5   2  16        519.32        533.82        19.97 o                         
   6   2  16        166.71        164.35        17.23 o                         
   7   2  16         24.83         20.86         6.02 o                         
   8   2  16         75.93        106.38        18.02 o                         
   9   2  16         56.48         55.52         7.52 o                         
  -9   3  16         40.48         32.92        11.26 o                         
  -8   3  16         40.30         35.61         8.87 o                         
  -7   3  16          0.32         -5.98         5.98 o                         
  -6   3  16        313.55        282.18        35.64 o                         
  -5   3  16        538.37        505.34        21.03 o                         
  -4   3  16        194.98        197.47        14.12 o                         
  -3   3  16        175.82        190.63        10.66 o                         
  -2   3  16        748.26        713.41        15.63 o                         
  -1   3  16        334.17        341.31        10.46 o                         
   0   3  16       1161.53       1113.08        20.60 o                         
   1   3  16       1371.37       1372.45        23.18 o                         
   2   3  16        153.55        152.44        10.45 o                         
   3   3  16        211.13        228.77        10.36 o                         
   4   3  16         18.71         19.93         5.18 o                         
   5   3  16         18.81         19.58         5.40 o                         
   6   3  16        123.13        134.73         9.79 o                         
   7   3  16         60.88         58.32         8.22 o                         
   8   3  16          0.01         -4.14         5.34 o                         
  -8   4  16          6.76          7.92         7.92 o                         
  -7   4  16         24.50         19.30         7.71 o                         
  -6   4  16        805.70        789.93        27.41 o                         
  -5   4  16        580.92        573.13        22.43 o                         
  -4   4  16        511.37        508.67        20.49 o                         
  -3   4  16         33.90         35.12         6.41 o                         
  -2   4  16        437.05        406.39        11.72 o                         
  -1   4  16          1.61         -0.45         3.89 o                         
   0   4  16        921.21        913.56        25.36 o                         
   1   4  16        424.88        419.91        11.83 o                         
   2   4  16        703.62        701.68        18.19 o                         
   3   4  16        712.26        708.73        18.25 o                         
   4   4  16         43.92         19.42         5.40 o                         
   5   4  16        234.84        226.45        12.76 o                         
   6   4  16         87.59         95.12         7.86 o                         
   7   4  16         22.17         16.25         7.05 o                         
   8   4  16        139.95        194.77        11.59 o                         
  -8   5  16          1.98         -2.15         7.38 o                         
  -7   5  16          1.25          7.41         6.91 o                         
  -6   5  16          2.72         -2.26         7.34 o                         
  -5   5  16         64.89         54.03        18.80 o                         
  -4   5  16        157.87        130.03        12.74 o                         
  -3   5  16        348.96        323.30        14.17 o                         
  -2   5  16       1753.62       1705.90        33.61 o                         
  -1   5  16        406.90        388.17        12.19 o                         
   0   5  16       1997.40       1973.35        31.99 o                         
   1   5  16        545.78        538.92        13.93 o                         
   2   5  16        142.23        138.01         9.41 o                         
   3   5  16        178.31        142.94         9.55 o                         
   4   5  16        523.76        478.64        15.19 o                         
   5   5  16         68.72         66.72         7.30 o                         
   6   5  16         77.53         85.72         9.52 o                         
   7   5  16         16.88          4.70         5.80 o                         
   8   5  16        110.34        117.81        10.29 o                         
  -8   6  16         95.04        113.84        15.39 o                         
  -7   6  16         13.91         30.22         8.97 o                         
  -6   6  16        218.00        216.39        16.89 o                         
  -5   6  16          0.57          3.13         9.40 o                         
  -4   6  16        138.17        130.24        13.01 o                         
  -3   6  16          1.72         -5.39         5.39 o                         
  -2   6  16        532.72        471.51        19.66 o                         
  -1   6  16        360.16        339.09        10.80 o                         
   0   6  16          3.46         -0.24         4.44 o                         
   1   6  16          6.55          2.69         5.33 o                         
   2   6  16         10.33         12.23         6.16 o                         
   3   6  16          3.04          5.06         6.01 o                         
   4   6  16        202.94        155.73        10.53 o                         
   5   6  16         22.28         21.85         6.08 o                         
   6   6  16          0.30          4.48         7.62 o                         
   7   6  16          1.65         -4.28         5.49 o                         
   8   6  16          2.62         -1.26        11.36 o                         
  -7   7  16          2.54          1.98         9.37 o                         
  -6   7  16        362.69        391.44        21.03 o                         
  -5   7  16        145.46        133.65        14.05 o                         
  -4   7  16        297.62        271.08        18.25 o                         
  -3   7  16        149.90        178.59        21.15 o                         
  -2   7  16        342.74        352.66        20.76 o                         
  -1   7  16          0.74         -0.40         5.50 o                         
   0   7  16        533.87        523.79        14.96 o                         
   1   7  16        265.96        248.30        17.17 o                         
   2   7  16        505.84        543.13        17.65 o                         
   3   7  16         11.07         16.10         6.43 o                         
   4   7  16          4.89         11.20        17.59 o                         
   5   7  16         47.79         60.71         8.04 o                         
   6   7  16          1.45          0.29         6.08 o                         
   7   7  16          4.09         -3.16         6.47 o                         
  -7   8  16         23.00         42.88        11.82 o                         
  -6   8  16         42.44         29.25        16.06 o                         
  -5   8  16          4.85          5.53         8.81 o                         
  -4   8  16         44.22         29.77        13.32 o                         
  -3   8  16         33.63         39.17        13.32 o                         
  -2   8  16        807.95        761.74        19.38 o                         
  -1   8  16         38.02         45.60         8.12 o                         
   0   8  16        296.90        280.52        14.65 o                         
   1   8  16          1.82          5.01         9.16 o                         
   2   8  16         95.71        104.57         9.98 o                         
   3   8  16         51.96         64.44        10.10 o                         
   4   8  16         71.04         67.05         8.85 o                         
   5   8  16        134.23        143.41        10.44 o                         
   6   8  16          6.65         11.06         6.21 o                         
   7   8  16         33.07         25.24         7.60 o                         
  -6   9  16         18.73         25.07        14.88 o                         
  -5   9  16         28.00         17.23        14.10 o                         
  -4   9  16         57.72         36.82        14.10 o                         
  -3   9  16         38.29         48.96         8.74 o                         
  -2   9  16         92.39         94.80        10.89 o                         
  -1   9  16        174.96        155.04        12.12 o                         
   0   9  16          6.11          8.05        16.45 o                         
   1   9  16         12.53          5.77         8.09 o                         
   2   9  16        361.25        342.94        18.61 o                         
   3   9  16          0.87         -1.17         6.44 o                         
   4   9  16        353.87        380.37        15.21 o                         
   5   9  16        239.58        239.38        13.21 o                         
   6   9  16          7.14          3.46         6.98 o                         
  -5  10  16         47.69         37.60        15.67 o                         
  -4  10  16        368.37        379.90        36.42 o                         
  -3  10  16        426.30        424.33        27.02 o                         
  -2  10  16        107.62        118.08        19.34 o                         
  -1  10  16         23.00          1.10         6.79 o                         
   0  10  16         13.44         23.67         9.97 o                         
   1  10  16        138.00        126.73        14.05 o                         
   2  10  16          0.08        -10.57        10.57 o                         
   3  10  16         26.94         47.00         9.09 o                         
   4  10  16        358.08        337.43        15.38 o                         
   5  10  16         77.23         81.53         9.97 o                         
  -4  11  16          0.08          4.15         9.97 o                         
  -3  11  16        352.24        353.42        44.26 o                         
  -2  11  16          0.00          8.86         9.68 o                         
  -1  11  16        131.08        159.88        17.06 o                         
   0  11  16        100.90        106.22        14.61 o                         
   1  11  16        266.26        273.42        20.70 o                         
   2  11  16        187.46        171.73        17.13 o                         
   3  11  16        203.70        232.40        19.52 o                         
   4  11  16         19.09         15.58         8.50 o                         
  -3  12  16        197.56        221.60        21.19 o                         
  -2  12  16         48.71         88.07        16.45 o                         
  -1  12  16          3.26          4.70         9.97 o                         
   0  12  16         26.09         20.37        11.08 o                         
   1  12  16         35.85         53.48        12.94 o                         
   2  12  16         16.64         18.62        11.04 o                         
  -9   0  17          2.29          2.35        13.32 o                         
  -7   0  17        363.91        326.64        28.20 o                         
  -5   0  17         16.97         18.02        10.97 o                         
  -3   0  17        432.55        410.69        34.86 o                         
  -1   0  17        101.92         75.67        10.57 o                         
   1   0  17        134.93        131.72         9.22 o                         
   3   0  17       1095.57       1069.39        25.96 o                         
   5   0  17        212.95        202.88        16.45 o                         
   7   0  17        200.97        229.51        17.23 o                         
  -9   1  17         61.83         79.05        18.80 o                         
  -8   1  17          1.12         -2.89         8.81 o                         
  -7   1  17        260.66        279.80        21.93 o                         
  -6   1  17         79.92         67.41        10.79 o                         
  -5   1  17        154.85        172.87        14.12 o                         
  -4   1  17          2.29         20.67        11.36 o                         
  -3   1  17        536.39        555.21        16.10 o                         
  -2   1  17         12.75          6.53         3.89 o                         
  -1   1  17        511.30        503.44        14.70 o                         
   0   1  17        629.61        566.20        13.93 o                         
   1   1  17        477.13        475.49        10.67 o                         
   2   1  17        229.30        258.80         8.71 o                         
   3   1  17         23.83         22.45         4.97 o                         
   4   1  17         49.93         41.36         5.84 o                         
   5   1  17        464.69        447.52        16.03 o                         
   6   1  17         15.20         26.97         6.35 o                         
   7   1  17        202.77        189.77        11.26 o                         
   8   1  17         77.03         85.85         8.81 o                         
  -9   2  17          3.56          3.33         9.92 o                         
  -8   2  17         42.29         47.42        13.02 o                         
  -7   2  17        302.24        315.41        20.19 o                         
  -6   2  17        541.91        480.37        21.32 o                         
  -5   2  17          7.43          7.61         7.70 o                         
  -4   2  17        665.74        649.55        25.07 o                         
  -3   2  17         58.22         63.40         6.91 o                         
  -2   2  17         10.24          9.00         4.30 o                         
  -1   2  17        416.97        439.79        11.83 o                         
   0   2  17        135.84        157.48         6.91 o                         
   1   2  17        371.41        381.33        12.51 o                         
   2   2  17          0.42          3.75         4.21 o                         
   3   2  17       1038.91       1071.17        22.90 o                         
   4   2  17        700.36        643.33        30.59 o                         
   5   2  17        530.79        503.84        44.27 o                         
   6   2  17         14.91         13.18         6.21 o                         
   7   2  17        166.89        142.41        10.35 o                         
   8   2  17         14.68         17.75         6.37 o                         
  -8   3  17         67.65         83.34        10.89 o                         
  -7   3  17          2.60          1.48         6.92 o                         
  -6   3  17        136.08        132.84        13.81 o                         
  -5   3  17        121.23        105.59        14.10 o                         
  -4   3  17        145.15        145.64        15.27 o                         
  -3   3  17        542.29        545.95        16.41 o                         
  -2   3  17       1840.15       1871.32        30.34 o                         
  -1   3  17         26.70         25.52         4.68 o                         
   0   3  17       1868.43       1856.52        26.55 o                         
   1   3  17        329.42        359.56        22.89 o                         
   2   3  17          9.53         17.67         5.26 o                         
   3   3  17        337.09        334.17        22.60 o                         
   4   3  17        815.46        822.06        19.62 o                         
   5   3  17         77.78         83.28         8.25 o                         
   6   3  17        413.39        399.14        23.50 o                         
   7   3  17         49.45         55.06         8.62 o                         
   8   3  17        251.17        274.90        13.73 o                         
  -8   4  17        141.21        170.71        14.00 o                         
  -7   4  17          1.18          0.78         7.24 o                         
  -6   4  17          9.96          0.54         8.02 o                         
  -5   4  17        514.84        487.36        21.58 o                         
  -4   4  17        201.64        139.36        13.32 o                         
  -3   4  17         75.28         75.53        10.42 o                         
  -2   4  17        103.04         98.41        11.56 o                         
  -1   4  17          0.02          3.31         6.33 o                         
   0   4  17        658.60        651.05        13.71 o                         
   1   4  17         10.57          9.62         5.11 o                         
   2   4  17         12.65         20.69         5.49 o                         
   3   4  17        421.10        407.50        17.77 o                         
   4   4  17       2640.36       2467.94        43.59 o                         
   5   4  17        176.00        168.21        10.32 o                         
   6   4  17          2.30         -0.11         4.81 o                         
   7   4  17         13.72         19.97         7.05 o                         
   8   4  17         88.66        116.15        17.23 o                         
  -8   5  17         80.00         48.75        17.40 o                         
  -7   5  17         61.48         54.10         9.55 o                         
  -6   5  17          0.54         -2.35         8.31 o                         
  -5   5  17         19.38          6.63         8.25 o                         
  -4   5  17          3.48         -5.55         6.91 o                         
  -3   5  17        437.19        462.71        21.84 o                         
  -2   5  17          2.65          2.91         7.89 o                         
  -1   5  17       3975.92       3829.27        54.53 o                         
   0   5  17         36.10         36.72         5.72 o                         
   1   5  17        505.16        532.69        26.78 o                         
   2   5  17        182.71        168.68        10.58 o                         
   3   5  17        114.36         80.93         8.04 o                         
   4   5  17         66.55         54.34         7.22 o                         
   5   5  17          5.48         -5.18         5.18 o                         
   6   5  17          2.16         12.83         5.78 o                         
   7   5  17         70.61         92.92        17.62 o                         
   8   5  17          0.82          7.68         6.52 o                         
  -8   6  17         34.06         42.03        12.15 o                         
  -7   6  17          0.67          0.64         7.83 o                         
  -6   6  17         91.57         91.89        12.74 o                         
  -5   6  17        155.73        147.87        14.67 o                         
  -4   6  17        249.02        171.17        14.92 o                         
  -3   6  17        332.07        315.25        17.94 o                         
  -2   6  17          7.62         13.01         9.01 o                         
  -1   6  17         96.54         82.40         7.50 o                         
   0   6  17       1349.01       1293.01        24.94 o                         
   1   6  17       1222.30       1202.86        27.25 o                         
   2   6  17        625.21        589.49        18.13 o                         
   3   6  17         94.42         84.49        12.90 o                         
   4   6  17        231.45        229.41        31.96 o                         
   5   6  17         29.14         42.30         9.42 o                         
   6   6  17         73.54         60.74         7.86 o                         
   7   6  17          9.99          9.45         6.35 o                         
  -7   7  17          5.43         -6.85         9.68 o                         
  -6   7  17         11.88         21.33         9.59 o                         
  -5   7  17          0.00         -7.05         7.75 o                         
  -4   7  17         14.78         -0.68         8.02 o                         
  -3   7  17        579.98        523.25        31.33 o                         
  -2   7  17         91.60        101.93        13.68 o                         
  -1   7  17         12.77          6.54         6.13 o                         
   0   7  17        167.80        168.98        15.72 o                         
   1   7  17        177.77        150.94        15.27 o                         
   2   7  17        189.07        169.65        14.88 o                         
   3   7  17        414.19        398.73        20.13 o                         
   4   7  17        183.86        174.26        11.79 o                         
   5   7  17         66.91         75.48         8.80 o                         
   6   7  17        294.62        319.27        15.16 o                         
   7   7  17          2.44         15.27         6.78 o                         
  -7   8  17         61.73         77.25        14.05 o                         
  -6   8  17         76.08         87.64        17.23 o                         
  -5   8  17          0.23         22.72        14.10 o                         
  -4   8  17        243.74        209.93        24.28 o                         
  -3   8  17          5.38         -6.27        10.18 o                         
  -2   8  17        260.73        231.12        12.28 o                         
  -1   8  17        164.96        156.30        12.47 o                         
   0   8  17          2.04          1.96         7.20 o                         
   1   8  17        134.90        119.30        10.62 o                         
   2   8  17         46.71         37.60         7.82 o                         
   3   8  17        164.42        141.37        11.48 o                         
   4   8  17          0.23         -5.47         6.10 o                         
   5   8  17        404.45        404.44        17.36 o                         
   6   8  17        193.55        204.02        15.96 o                         
  -6   9  17        102.81        138.65        21.93 o                         
  -5   9  17          0.15         -7.05        11.75 o                         
  -4   9  17          9.84          3.13        11.75 o                         
  -3   9  17        267.02        280.81        16.40 o                         
  -2   9  17         75.74         76.78        15.14 o                         
  -1   9  17         97.23        101.78        10.78 o                         
   0   9  17         82.39         66.19        17.23 o                         
   1   9  17        328.18        299.35        19.73 o                         
   2   9  17         28.11         26.28         7.72 o                         
   3   9  17        417.81        410.81        17.79 o                         
   4   9  17          2.27          3.21         6.68 o                         
   5   9  17         16.70         20.56         8.63 o                         
   6   9  17         13.69         18.85         7.97 o                         
  -5  10  17        108.32         73.63        18.80 o                         
  -4  10  17         17.06         11.57         8.12 o                         
  -3  10  17        309.15        317.69        30.55 o                         
  -2  10  17        130.79        121.83        15.48 o                         
  -1  10  17        416.64        469.12        46.61 o                         
   0  10  17        214.95        175.19        16.59 o                         
   1  10  17         11.16          0.58         8.57 o                         
   2  10  17          6.31          3.49         9.03 o                         
   3  10  17        167.61        202.79        14.37 o                         
   4  10  17         56.69         57.39         9.87 o                         
   5  10  17        198.39        186.46        14.25 o                         
  -4  11  17         11.33          2.35        10.35 o                         
  -3  11  17          0.02          5.30        14.10 o                         
  -2  11  17         66.31         55.22        13.16 o                         
  -1  11  17        206.83        272.29        27.02 o                         
   0  11  17         33.30         26.14        11.04 o                         
   1  11  17         46.27         41.16        15.67 o                         
   2  11  17        142.45        152.61        16.51 o                         
   3  11  17        108.69        116.58        15.60 o                         
  -2  12  17         92.69         85.38        22.72 o                         
  -1  12  17          4.72         25.07        16.45 o                         
   0  12  17         29.24         42.74        12.60 o                         
   1  12  17         38.66         44.43        12.60 o                         
  -8   0  18        366.20        361.89        31.33 o                         
  -6   0  18          6.94         14.10        11.75 o                         
  -4   0  18         18.59         35.25        12.53 o                         
  -2   0  18       1096.50       1133.46        30.15 o                         
   0   0  18         13.75         14.10         4.52 o                         
   2   0  18        268.37        239.06        11.47 o                         
   4   0  18       1263.08       1282.27        44.65 o                         
   6   0  18        120.08        145.69        14.88 o                         
   8   0  18          1.50          7.83         9.40 o                         
  -8   1  18         42.25         73.03        12.45 o                         
  -7   1  18         21.91         23.72         8.12 o                         
  -6   1  18         71.07         66.20        30.16 o                         
  -5   1  18        116.34         98.12        22.32 o                         
  -4   1  18       2826.14       2744.34        61.49 o                         
  -3   1  18        580.71        526.15        16.10 o                         
  -2   1  18          0.27          1.85         4.10 o                         
  -1   1  18         15.87         14.35         4.75 o                         
   0   1  18          1.16          7.39         3.25 o                         
   1   1  18         11.95         17.18         3.82 o                         
   2   1  18          7.10         11.86         5.20 o                         
   3   1  18        322.95        319.47        12.95 o                         
   4   1  18        285.03        285.75        15.18 o                         
   5   1  18         85.98         74.73         8.57 o                         
   6   1  18         20.61         15.84         6.35 o                         
   7   1  18         89.07         82.22         9.13 o                         
   8   1  18          5.28          1.57         6.09 o                         
  -8   2  18         99.74         92.47        13.81 o                         
  -7   2  18        638.14        629.19        21.64 o                         
  -6   2  18         18.60         19.58         8.86 o                         
  -5   2  18         74.70         94.43        11.36 o                         
  -4   2  18         76.27         72.88        13.71 o                         
  -3   2  18        176.31        174.94        14.12 o                         
  -2   2  18        574.07        568.56        14.29 o                         
  -1   2  18        110.16        119.07         7.43 o                         
   0   2  18        117.85        122.30         8.00 o                         
   1   2  18         12.32         25.11         5.39 o                         
   2   2  18         39.77         34.53         5.57 o                         
   3   2  18       1492.82       1495.16        29.23 o                         
   4   2  18         57.80         60.11         6.89 o                         
   5   2  18          0.23         -0.07         4.81 o                         
   6   2  18          2.02          2.85         6.02 o                         
   7   2  18        283.65        270.05        18.80 o                         
   8   2  18         16.05         14.49         6.95 o                         
  -8   3  18         16.47         18.88         8.74 o                         
  -7   3  18         67.54         65.53        10.01 o                         
  -6   3  18        172.18        189.80        16.03 o                         
  -5   3  18        307.52        274.88        17.70 o                         
  -4   3  18        102.21         91.26        11.63 o                         
  -3   3  18        764.60        840.12        21.64 o                         
  -2   3  18        337.47        364.97        11.63 o                         
  -1   3  18       1452.26       1419.08        27.62 o                         
   0   3  18        338.10        366.32        10.27 o                         
   1   3  18         81.14         92.11         7.93 o                         
   2   3  18         55.64         50.40         6.68 o                         
   3   3  18        176.61        158.45        12.05 o                         
   4   3  18        324.66        293.80        12.40 o                         
   5   3  18         20.64         19.37        17.23 o                         
   6   3  18         24.83         28.28         7.83 o                         
   7   3  18         17.12         19.17        11.36 o                         
   8   3  18        412.47        487.59        18.61 o                         
  -8   4  18        134.49        115.09        14.23 o                         
  -7   4  18         21.40         46.32         9.16 o                         
  -6   4  18        340.25        352.54        27.02 o                         
  -5   4  18          2.24          6.35         9.01 o                         
  -4   4  18          4.98          9.43         7.70 o                         
  -3   4  18        102.44         97.90         9.04 o                         
  -2   4  18       1720.28       1708.00        34.07 o                         
  -1   4  18        446.40        448.09        15.21 o                         
   0   4  18        295.54        326.87         9.93 o                         
   1   4  18          0.00          2.77         4.93 o                         
   2   4  18        368.68        338.54        16.28 o                         
   3   4  18        157.54        124.74         9.20 o                         
   4   4  18       1016.50       1083.89        24.77 o                         
   5   4  18       1660.94       1663.10        33.46 o                         
   6   4  18        151.18        139.01         9.75 o                         
   7   4  18          0.86          0.26         6.37 o                         
   8   4  18         26.09         43.13         8.26 o                         
  -8   5  18          2.47          9.61        10.24 o                         
  -7   5  18         46.70         38.58         9.41 o                         
  -6   5  18         10.45         18.71         9.92 o                         
  -5   5  18          9.14          8.04         8.25 o                         
  -4   5  18        157.71        155.60        21.15 o                         
  -3   5  18        256.68        204.55        15.51 o                         
  -2   5  18         16.71         16.84         7.75 o                         
  -1   5  18       1630.99       1614.40        28.56 o                         
   0   5  18        242.75        236.48        13.79 o                         
   1   5  18        809.87        761.49        20.61 o                         
   2   5  18        520.54        513.25        16.62 o                         
   3   5  18         79.64         52.09         7.26 o                         
   4   5  18          0.39          9.44         5.68 o                         
   5   5  18          7.90          9.60         5.76 o                         
   6   5  18          1.93          0.32         5.64 o                         
   7   5  18         25.97         21.15         7.52 o                         
  -7   6  18          5.32         -1.29         7.66 o                         
  -6   6  18         48.87         38.77        10.52 o                         
  -5   6  18          1.19         13.37        10.57 o                         
  -4   6  18         42.40         62.77        11.75 o                         
  -3   6  18          2.07        -10.18        10.18 o                         
  -2   6  18          4.21         -0.85         6.91 o                         
  -1   6  18         67.05         85.22        10.63 o                         
   0   6  18        135.81        121.15        10.23 o                         
   1   6  18        255.99        245.80        13.35 o                         
   2   6  18         18.29         18.34         6.56 o                         
   3   6  18        125.44        114.31         9.89 o                         
   4   6  18        175.82        161.05        11.28 o                         
   5   6  18        261.21        261.00        13.62 o                         
   6   6  18          0.12         -5.40         5.40 o                         
   7   6  18          0.85         -4.51         6.16 o                         
  -7   7  18         22.82         18.21        10.91 o                         
  -6   7  18        101.44        130.56        15.39 o                         
  -5   7  18        113.72        104.54        13.56 o                         
  -4   7  18          1.19         -6.27        10.97 o                         
  -3   7  18         60.07         43.08        14.10 o                         
  -2   7  18          0.09          6.09         5.36 o                         
  -1   7  18        346.23        356.09        23.74 o                         
   0   7  18         49.84         43.15         7.66 o                         
   1   7  18         52.81         49.85         8.04 o                         
   2   7  18         40.40         43.18         7.82 o                         
   3   7  18        191.21        206.92        14.74 o                         
   4   7  18         72.20         85.20         9.39 o                         
   5   7  18          0.35         11.04         7.18 o                         
   6   7  18         29.14         27.75         7.69 o                         
  -6   8  18        129.69        115.93        21.93 o                         
  -5   8  18          0.01          1.57        12.53 o                         
  -4   8  18         71.91         90.08        18.80 o                         
  -3   8  18          5.86         -4.70        10.18 o                         
  -2   8  18         33.33         30.85         6.62 o                         
  -1   8  18          1.31         -4.26        11.18 o                         
   0   8  18        244.56        223.12        17.06 o                         
   1   8  18        290.15        324.65        29.63 o                         
   2   8  18         22.16         29.41        10.62 o                         
   3   8  18          0.95         12.67         6.66 o                         
   4   8  18         96.98         91.69        12.18 o                         
   5   8  18          2.91         12.76         8.18 o                         
   6   8  18          0.03          4.87         6.89 o                         
  -5   9  18          8.40         10.97        13.32 o                         
  -4   9  18          2.90         21.15        13.32 o                         
  -3   9  18         67.15         42.10         9.18 o                         
  -2   9  18          2.97          3.41         7.45 o                         
  -1   9  18          1.16          7.39         8.81 o                         
   0   9  18         12.10         14.31         9.03 o                         
   1   9  18         56.76         65.94        15.67 o                         
   2   9  18         30.76         15.99         7.47 o                         
   3   9  18          1.26          2.39         7.21 o                         
   4   9  18         10.30          1.47         7.22 o                         
   5   9  18        120.34        120.98        14.11 o                         
  -4  10  18          3.22          6.67         8.40 o                         
  -3  10  18        153.39        219.01        20.29 o                         
  -2  10  18          8.56          2.14         9.13 o                         
  -1  10  18        198.10        215.90        18.96 o                         
   0  10  18          5.16         -1.64         9.13 o                         
   1  10  18          7.00         11.98         9.37 o                         
   2  10  18         22.03         23.26        14.10 o                         
   3  10  18         84.94         98.66        14.27 o                         
   4  10  18          1.28          4.68         8.18 o                         
  -3  11  18         11.20         21.02        22.32 o                         
  -2  11  18         54.17         61.88        21.15 o                         
  -1  11  18         11.80         16.57        10.71 o                         
   0  11  18        136.38        126.30        17.62 o                         
   1  11  18          5.90         10.18         9.42 o                         
   2  11  18          9.02          9.93        10.24 o                         
   3  11  18         10.07          8.68         9.92 o                         
  -7   0  19        242.83        216.98        25.07 o                         
  -5   0  19        393.89        325.07        28.20 o                         
  -3   0  19       1009.93        882.00        38.38 o                         
  -1   0  19         66.27         68.26         9.13 o                         
   1   0  19        385.83        355.15        13.92 o                         
   3   0  19        597.71        608.63        28.98 o                         
   5   0  19          6.00          0.78         7.83 o                         
   7   0  19         23.93         21.15        10.18 o                         
  -8   1  19         26.41         32.38        11.34 o                         
  -7   1  19        164.87        123.41        22.32 o                         
  -6   1  19          5.82         -0.24         8.02 o                         
  -5   1  19        140.20        149.07        17.62 o                         
  -4   1  19        103.65        107.09        11.90 o                         
  -3   1  19        276.77        282.01        17.17 o                         
  -2   1  19         23.17         22.35         5.18 o                         
  -1   1  19          5.20         -0.98         3.92 o                         
   0   1  19          4.41          8.53         4.16 o                         
   1   1  19         51.91         49.02         6.72 o                         
   2   1  19        216.64        216.16        10.32 o                         
   3   1  19          4.34          4.09         4.66 o                         
   4   1  19         42.68         45.87         8.02 o                         
   5   1  19         58.46         46.28         8.02 o                         
   6   1  19         10.91         12.17         9.01 o                         
   7   1  19         66.95         79.46         9.68 o                         
   8   1  19         91.32         94.85        33.29 o                         
  -8   2  19        216.75        264.55        43.87 o                         
  -7   2  19        230.46        198.93        14.62 o                         
  -6   2  19          0.38         -5.02         8.02 o                         
  -5   2  19         68.97         58.42        10.52 o                         
  -4   2  19         25.81         50.81        11.75 o                         
  -3   2  19        215.20        209.86        15.22 o                         
  -2   2  19         12.52         13.49         4.86 o                         
  -1   2  19        776.85        776.26        17.13 o                         
   0   2  19       1015.26       1075.92        24.12 o                         
   1   2  19        101.79         88.69         7.83 o                         
   2   2  19        204.92        163.09        10.56 o                         
   3   2  19        478.08        420.99        18.92 o                         
   4   2  19        218.54        207.87        11.04 o                         
   5   2  19         52.38         63.14         7.47 o                         
   6   2  19         68.72         76.53        23.11 o                         
   7   2  19          1.68          8.94         6.37 o                         
   8   2  19        177.52        188.06        13.36 o                         
  -8   3  19        114.93        148.32        13.68 o                         
  -7   3  19          0.34         -1.18         7.21 o                         
  -6   3  19          7.13         13.34         8.81 o                         
  -5   3  19        276.11        281.24        18.83 o                         
  -4   3  19        109.27         90.94        11.59 o                         
  -3   3  19        109.60        105.39        11.63 o                         
  -2   3  19         39.94         37.36         6.92 o                         
  -1   3  19        544.15        521.02        25.27 o                         
   0   3  19         20.07         16.84         5.57 o                         
   1   3  19         25.88         11.59         5.39 o                         
   2   3  19        104.32        104.65         8.74 o                         
   3   3  19       1032.53       1054.34        24.11 o                         
   4   3  19         28.01         40.70         6.80 o                         
   5   3  19         78.85         94.62         8.60 o                         
   6   3  19         15.69         18.65        11.36 o                         
   7   3  19          2.44          0.24         6.21 o                         
   8   3  19          7.75         17.57         7.52 o                         
  -8   4  19         75.30         99.78        12.74 o                         
  -7   4  19          5.79          1.52         7.60 o                         
  -6   4  19        158.96        181.89        16.33 o                         
  -5   4  19          1.35          3.34        14.49 o                         
  -4   4  19         32.09         38.21        13.32 o                         
  -3   4  19         37.27         46.67         9.68 o                         
  -2   4  19        331.61        383.08        18.25 o                         
  -1   4  19        242.56        237.89        11.14 o                         
   0   4  19        305.58        299.01        12.90 o                         
   1   4  19          0.09          4.61         7.41 o                         
   2   4  19         81.90         99.91         8.86 o                         
   3   4  19          9.65         24.77         6.30 o                         
   4   4  19        536.15        496.96        16.31 o                         
   5   4  19         33.19         58.60         7.58 o                         
   6   4  19         54.47         46.55        11.71 o                         
   7   4  19        385.21        406.44        17.69 o                         
  -7   5  19          3.61         -0.23         8.38 o                         
  -6   5  19         30.10         25.87        10.15 o                         
  -5   5  19        270.87        236.86        20.76 o                         
  -4   5  19        316.26        316.24        19.94 o                         
  -3   5  19        139.47        129.88        13.01 o                         
  -2   5  19       2125.32       2208.57        52.06 o                         
  -1   5  19        253.19        276.36        11.22 o                         
   0   5  19       1484.41       1507.78        38.20 o                         
   1   5  19        163.30        167.97        11.13 o                         
   2   5  19         56.39         66.89        11.70 o                         
   3   5  19        317.46        316.03        16.52 o                         
   4   5  19        369.12        359.34        18.88 o                         
   5   5  19          1.74          5.79         5.87 o                         
   6   5  19         32.99         30.50         7.02 o                         
   7   5  19          7.11         14.77         7.52 o                         
  -7   6  19        130.25        147.28        21.54 o                         
  -6   6  19         45.26         33.08        11.04 o                         
  -5   6  19          1.77         -5.22         8.25 o                         
  -4   6  19         39.41         23.50        13.32 o                         
  -3   6  19          9.81          8.62        11.75 o                         
  -2   6  19         94.92         75.40        10.79 o                         
  -1   6  19        380.47        341.69        13.00 o                         
   0   6  19          0.92          0.97         5.72 o                         
   1   6  19        254.46        254.07        13.91 o                         
   2   6  19        156.52        157.85        11.23 o                         
   3   6  19         30.19         39.13         7.58 o                         
   4   6  19          7.31          3.97         6.05 o                         
   5   6  19         43.50         30.14         7.12 o                         
   6   6  19         33.05         18.31         7.14 o                         
   7   6  19          0.35         -1.11         6.34 o                         
  -6   7  19         84.16         84.19        27.02 o                         
  -5   7  19         84.17        129.25        21.93 o                         
  -4   7  19         79.44         60.31        16.45 o                         
  -3   7  19          4.89         20.37        12.53 o                         
  -2   7  19        374.06        342.09        14.29 o                         
  -1   7  19        190.43        163.43        17.66 o                         
   0   7  19        115.87         89.30        12.04 o                         
   1   7  19         63.61         53.05        10.47 o                         
   2   7  19         52.41         40.37         7.78 o                         
   3   7  19         16.97         14.98         7.01 o                         
   4   7  19          0.23         -2.93        13.06 o                         
   5   7  19        784.18        823.50        27.45 o                         
   6   7  19        246.56        297.20        17.31 o                         
  -6   8  19          1.51         21.93        16.45 o                         
  -5   8  19         18.63         41.52        15.67 o                         
  -4   8  19          1.66         21.93        14.10 o                         
  -3   8  19         94.54        115.93        19.58 o                         
  -2   8  19         16.08          8.76         6.12 o                         
  -1   8  19          0.63          7.36         8.25 o                         
   0   8  19          0.70          3.71         7.46 o                         
   1   8  19        151.47        168.96        19.58 o                         
   2   8  19          6.99          0.44         6.44 o                         
   3   8  19        373.61        422.19        17.85 o                         
   4   8  19          6.33          2.95         6.66 o                         
   5   8  19          1.76          4.55         7.22 o                         
  -5   9  19         61.56         86.16        19.58 o                         
  -4   9  19        219.38        179.38        24.28 o                         
  -3   9  19         67.03         96.79        11.75 o                         
  -2   9  19        115.18        116.73        23.89 o                         
  -1   9  19         24.75         32.92        10.54 o                         
   0   9  19        189.64        182.68        33.68 o                         
   1   9  19         23.10         15.67         9.42 o                         
   2   9  19        145.94        152.58        33.29 o                         
   3   9  19        107.56        125.87        16.37 o                         
   4   9  19        375.60        422.50        26.15 o                         
   5   9  19         35.18         46.89         9.76 o                         
  -4  10  19         17.79         11.69         8.69 o                         
  -3  10  19          7.30         -9.11         9.59 o                         
  -2  10  19        182.80        201.31        28.98 o                         
  -1  10  19         18.33         14.84        10.24 o                         
   0  10  19          2.51         -8.26         8.26 o                         
   1  10  19          0.21         -1.90         9.13 o                         
   2  10  19         23.12         23.22        10.24 o                         
   3  10  19        216.80        223.24        30.55 o                         
   4  10  19         96.11         87.86        14.62 o                         
  -2  11  19         24.24         67.36        21.15 o                         
  -1  11  19          7.60         -0.74         9.37 o                         
   0  11  19         38.67         58.55        14.88 o                         
   1  11  19          5.20          0.60         9.68 o                         
   2  11  19         44.65         46.15        12.53 o                         
  -8   0  20        179.80        155.09        23.50 o                         
  -6   0  20         30.58         21.15        13.32 o                         
  -4   0  20        185.31        162.14        20.37 o                         
  -2   0  20       2989.89       2980.43        63.42 o                         
   0   0  20        736.16        658.85        38.38 o                         
   2   0  20        310.14        319.59        21.93 o                         
   4   0  20        882.24        891.40        36.82 o                         
   6   0  20          5.75         10.97         9.40 o                         
   8   0  20         16.27         21.93        11.75 o                         
  -8   1  20         10.45         10.85        10.71 o                         
  -7   1  20         82.19        100.30        14.12 o                         
  -6   1  20         54.53         55.11        11.34 o                         
  -5   1  20         32.50         16.73        24.28 o                         
  -4   1  20          2.99          0.26         7.46 o                         
  -3   1  20        908.64        897.22        28.52 o                         
  -2   1  20        565.13        566.52        17.07 o                         
  -1   1  20         83.20         80.45         7.83 o                         
   0   1  20        410.61        413.05        13.97 o                         
   1   1  20         95.33         84.52         7.80 o                         
   2   1  20         56.45         53.61         6.47 o                         
   3   1  20        141.30        123.00        11.08 o                         
   4   1  20        739.61        715.06        25.46 o                         
   5   1  20          6.81          2.35         7.05 o                         
   6   1  20         52.74         28.36         8.62 o                         
   7   1  20         74.50         86.15         9.68 o                         
  -8   2  20        137.31        160.11        17.14 o                         
  -7   2  20        719.77        833.28        44.64 o                         
  -6   2  20          0.70         -1.57         8.86 o                         
  -5   2  20         31.47         25.43         9.37 o                         
  -4   2  20         66.02         82.66        11.63 o                         
  -3   2  20        428.52        466.43        20.76 o                         
  -2   2  20         21.91         13.07         5.12 o                         
  -1   2  20       2115.30       2221.15        41.00 o                         
   0   2  20        107.62        104.00         8.57 o                         
   1   2  20         11.84         13.18         5.94 o                         
   2   2  20          0.07          0.93         5.50 o                         
   3   2  20        369.56        322.67        12.81 o                         
   4   2  20          2.43          2.99         5.26 o                         
   5   2  20        198.91        192.55        13.26 o                         
   6   2  20          0.90         -4.22         6.35 o                         
   7   2  20         94.22        130.25        12.92 o                         
  -8   3  20          0.00         13.32        10.52 o                         
  -7   3  20         94.30         79.07        13.56 o                         
  -6   3  20         14.71         24.39         9.92 o                         
  -5   3  20          1.64          7.81         8.57 o                         
  -4   3  20       1034.86        956.18        39.56 o                         
  -3   3  20        258.14        239.38        16.89 o                         
  -2   3  20       3849.65       3999.98        81.41 o                         
  -1   3  20        377.73        341.30        20.99 o                         
   0   3  20        192.41        220.34        18.33 o                         
   1   3  20        456.60        469.16        15.67 o                         
   2   3  20        232.09        185.98        11.29 o                         
   3   3  20        108.87        111.62         9.29 o                         
   4   3  20        432.13        493.58        16.41 o                         
   5   3  20          8.50          0.79         5.39 o                         
   6   3  20         76.81         68.12         9.59 o                         
   7   3  20        633.47        769.77        25.09 o                         
  -7   4  20        731.09        809.71        33.68 o                         
  -6   4  20        131.95        127.10        14.67 o                         
  -5   4  20         70.38         82.19        12.92 o                         
  -4   4  20        269.53        271.22        36.82 o                         
  -3   4  20         28.01         19.58         8.86 o                         
  -2   4  20        154.09        146.30        16.06 o                         
  -1   4  20        825.26        832.80        19.17 o                         
   0   4  20         33.05         45.44         7.57 o                         
   1   4  20        493.65        505.77        22.58 o                         
   2   4  20        355.39        330.57        16.99 o                         
   3   4  20        666.43        653.46        19.13 o                         
   4   4  20          3.93          4.02         5.72 o                         
   5   4  20        466.07        388.03        15.39 o                         
   6   4  20        136.78        145.42        10.84 o                         
   7   4  20        154.51        171.41        18.80 o                         
  -7   5  20          0.02         -0.22         9.92 o                         
  -6   5  20         46.24         42.00        21.15 o                         
  -5   5  20         77.62         75.44        12.45 o                         
  -4   5  20         74.61         77.21        12.15 o                         
  -3   5  20          4.56         -4.70        10.97 o                         
  -2   5  20        161.45        152.17        15.67 o                         
  -1   5  20        424.91        379.43        13.16 o                         
   0   5  20        949.92        960.24        24.55 o                         
   1   5  20        201.97        197.92        12.19 o                         
   2   5  20         96.60         98.28         9.32 o                         
   3   5  20         17.32         18.80         6.56 o                         
   4   5  20         38.15         46.28         7.60 o                         
   5   5  20         80.60        104.73         9.73 o                         
   6   5  20        145.37        143.52        11.15 o                         
   7   5  20          2.72          2.03        10.18 o                         
  -7   6  20          8.88          4.08        10.48 o                         
  -6   6  20         35.24         57.17        12.45 o                         
  -5   6  20         10.89         17.23        13.32 o                         
  -4   6  20        144.54        120.63        19.58 o                         
  -3   6  20         47.11         39.95        14.10 o                         
  -2   6  20          0.56          5.29         6.75 o                         
  -1   6  20         70.66         63.08         7.32 o                         
   0   6  20          8.74         -5.68         5.68 o                         
   1   6  20         34.72         45.22         7.89 o                         
   2   6  20        318.42        335.34        15.10 o                         
   3   6  20         56.12         32.32         7.38 o                         
   4   6  20        470.97        427.58        26.56 o                         
   5   6  20          4.37         -5.64         6.10 o                         
   6   6  20         80.10         61.48         8.95 o                         
  -6   7  20         29.11         32.90        16.45 o                         
  -5   7  20         26.78         56.40        16.45 o                         
  -4   7  20          1.55         -1.57        12.53 o                         
  -3   7  20          1.72          2.35        11.75 o                         
  -2   7  20         62.11         71.98         8.32 o                         
  -1   7  20        187.51        176.67        15.95 o                         
   0   7  20          4.49          4.78         7.90 o                         
   1   7  20        100.69         91.30        11.18 o                         
   2   7  20          0.01         -0.56         5.87 o                         
   3   7  20         20.57         24.83         7.43 o                         
   4   7  20         20.84         33.43         7.84 o                         
   5   7  20         56.34         53.32         9.09 o                         
   6   7  20         94.06        117.59        11.38 o                         
  -5   8  20          0.57        -12.53        12.53 o                         
  -4   8  20         30.30         65.80        18.02 o                         
  -3   8  20         46.61         36.98         8.90 o                         
  -2   8  20          0.17         -0.30         7.05 o                         
  -1   8  20        327.54        351.41        21.26 o                         
   0   8  20         76.93         74.49        20.76 o                         
   1   8  20        122.98        150.59        15.16 o                         
   2   8  20         20.87         30.20         8.06 o                         
   3   8  20         10.98          9.69         7.43 o                         
   4   8  20        360.60        326.73        16.89 o                         
   5   8  20        109.88        119.13        15.53 o                         
  -4   9  20         49.06         65.40        14.49 o                         
  -3   9  20         36.55         39.05         9.36 o                         
  -2   9  20        127.23        117.50        23.50 o                         
  -1   9  20         70.65        115.97        18.41 o                         
   0   9  20          4.57         -8.09        15.67 o                         
   1   9  20          5.32         -2.45         8.47 o                         
   2   9  20         11.41         21.85        10.15 o                         
   3   9  20         71.38         82.08        17.50 o                         
   4   9  20        182.15        198.08        14.84 o                         
  -3  10  20          0.08         -5.23        10.24 o                         
  -2  10  20        129.80        164.49        26.63 o                         
  -1  10  20          2.15          5.83         9.92 o                         
   0  10  20         36.69         19.58        10.71 o                         
   1  10  20         23.39         11.62         9.68 o                         
   2  10  20        225.44        292.81        21.75 o                         
   3  10  20        173.07        199.25        18.61 o                         
  -1  11  20          2.24         16.45        14.88 o                         
   0  11  20         59.30         71.22        23.89 o                         
   1  11  20         46.95         66.47        13.71 o                         
  -7   0  21          0.06         -8.62        14.10 o                         
  -5   0  21         20.88         21.93        13.32 o                         
  -3   0  21       2306.95       2317.80        77.55 o                         
  -1   0  21        124.42        152.74        18.02 o                         
   1   0  21       1435.94       1385.67        50.13 o                         
   3   0  21         50.90         36.82        10.97 o                         
   5   0  21        445.35        473.12        27.42 o                         
   7   0  21         25.76         10.18        10.97 o                         
  -7   1  21          4.05         -3.52         9.97 o                         
  -6   1  21        317.41        303.01        27.81 o                         
  -5   1  21        133.23        156.82        15.22 o                         
  -4   1  21          2.41          6.27         8.31 o                         
  -3   1  21        330.44        310.96        19.10 o                         
  -2   1  21          3.62         12.32         5.26 o                         
  -1   1  21       2198.80       2182.15        76.37 o                         
   0   1  21          4.26          7.05         5.23 o                         
   1   1  21         31.93         34.79         6.44 o                         
   2   1  21         74.45         56.68        12.92 o                         
   3   1  21         33.52         11.31         6.91 o                         
   4   1  21        117.87         89.47        10.52 o                         
   5   1  21        116.07        109.06        13.32 o                         
   6   1  21         48.84         44.67         8.57 o                         
   7   1  21        313.42        354.84        23.50 o                         
  -7   2  21        317.98        377.28        24.09 o                         
  -6   2  21         47.13         58.85        16.84 o                         
  -5   2  21         59.55         50.59        11.08 o                         
  -4   2  21         45.63         33.46         9.68 o                         
  -3   2  21          3.97         -0.78         7.20 o                         
  -2   2  21         37.70         36.49         8.62 o                         
  -1   2  21        342.05        361.96        17.17 o                         
   0   2  21         39.05         52.79         7.21 o                         
   1   2  21         92.29         98.35         8.74 o                         
   2   2  21        729.81        680.82        18.64 o                         
   3   2  21          6.17          5.06         8.02 o                         
   4   2  21         34.90         26.90         8.02 o                         
   5   2  21          2.17         17.95         6.91 o                         
   6   2  21        288.30        330.68        18.80 o                         
   7   2  21        100.55         98.64        11.47 o                         
  -7   3  21          8.04         20.19        10.71 o                         
  -6   3  21         29.81         28.34        11.04 o                         
  -5   3  21        307.10        260.25        19.10 o                         
  -4   3  21         53.62         52.66        14.49 o                         
  -3   3  21        118.75        121.16        13.01 o                         
  -2   3  21        429.78        466.21        20.47 o                         
  -1   3  21        208.28        206.68        12.34 o                         
   0   3  21        790.76        769.13        20.95 o                         
   1   3  21        213.17        226.46        15.30 o                         
   2   3  21        165.45        133.22        10.07 o                         
   3   3  21        483.30        529.64        17.38 o                         
   4   3  21        534.24        533.31        22.92 o                         
   5   3  21         18.09         11.08         7.46 o                         
   6   3  21          1.07         -2.38         6.91 o                         
   7   3  21         35.80         49.74         9.22 o                         
  -7   4  21          1.43         11.17        10.97 o                         
  -6   4  21         13.16         12.45        15.67 o                         
  -5   4  21          3.11         -6.29         8.57 o                         
  -4   4  21        153.57        132.42        14.12 o                         
  -3   4  21         34.78         39.95        14.10 o                         
  -2   4  21         89.34         83.22        11.04 o                         
  -1   4  21        998.38       1017.58        26.79 o                         
   0   4  21        661.39        649.37        19.74 o                         
   1   4  21        100.94         86.48         8.89 o                         
   2   4  21        165.15        149.71        10.83 o                         
   3   4  21         45.40         49.14         8.44 o                         
   4   4  21         24.34         11.31         6.30 o                         
   5   4  21          1.78         13.32         6.33 o                         
   6   4  21         21.01         17.31        10.57 o                         
   7   4  21         19.76         19.84         8.25 o                         
  -7   5  21         15.91          1.27        10.24 o                         
  -6   5  21          9.15          0.09         9.68 o                         
  -5   5  21         30.34         30.10        10.48 o                         
  -4   5  21          1.50        -10.18        11.75 o                         
  -3   5  21         39.88         56.40        15.67 o                         
  -2   5  21         58.87         57.96        10.24 o                         
  -1   5  21        333.17        372.97        19.61 o                         
   0   5  21         25.40         34.99         7.38 o                         
   1   5  21        485.50        450.37        17.35 o                         
   2   5  21       1162.99       1211.71        34.51 o                         
   3   5  21        463.68        443.43        16.41 o                         
   4   5  21         82.11         86.58         9.41 o                         
   5   5  21          8.40          8.95         6.68 o                         
   6   5  21         11.96          2.22         9.02 o                         
  -6   6  21         17.05         37.60        15.67 o                         
  -5   6  21          2.42          3.92        13.32 o                         
  -4   6  21        148.63        188.78        23.50 o                         
  -3   6  21          8.99          5.48        11.75 o                         
  -2   6  21         91.38         75.08         9.71 o                         
  -1   6  21        101.06         95.17        12.94 o                         
   0   6  21         75.28         83.42        11.82 o                         
   1   6  21         19.86         23.67         7.38 o                         
   2   6  21        258.37        279.45        19.06 o                         
   3   6  21        108.32        117.02        13.18 o                         
   4   6  21        813.56        825.93        23.54 o                         
   5   6  21          8.98         11.02        11.25 o                         
   6   6  21         18.43          7.89         7.47 o                         
  -6   7  21          2.71          0.78        14.10 o                         
  -5   7  21         57.00         79.11        18.80 o                         
  -4   7  21          1.22         14.10        14.10 o                         
  -3   7  21        225.02        203.66        24.28 o                         
  -2   7  21         67.92         67.27         8.30 o                         
  -1   7  21        222.16        254.14        19.17 o                         
   0   7  21        101.45         87.00        12.45 o                         
   1   7  21        324.15        320.68        16.50 o                         
   2   7  21         27.39         21.01         7.53 o                         
   3   7  21         62.42         54.84         8.84 o                         
   4   7  21        231.80        216.57        14.34 o                         
   5   7  21        552.20        620.09        21.61 o                         
  -5   8  21          0.35        -12.53        12.53 o                         
  -4   8  21        176.87        198.18        25.07 o                         
  -3   8  21         13.33          8.33        15.81 o                         
  -2   8  21         18.44         41.52        17.23 o                         
  -1   8  21          2.14          7.44         9.42 o                         
   0   8  21        179.13        133.95        23.50 o                         
   1   8  21         27.12         28.88        10.97 o                         
   2   8  21         51.25         47.76         8.86 o                         
   3   8  21         63.31         64.01         9.98 o                         
   4   8  21        270.85        306.10        40.39 o                         
   5   8  21         11.24         22.51         8.16 o                         
  -4   9  21          3.42         -1.69        10.24 o                         
  -3   9  21         20.36         21.65         8.89 o                         
  -2   9  21          0.51        -13.32        13.32 o                         
  -1   9  21          0.17         -4.49         9.13 o                         
   0   9  21         92.82        111.79        14.68 o                         
   1   9  21        142.20         96.99        13.92 o                         
   2   9  21         17.62          6.05         9.03 o                         
   3   9  21          6.26          5.37         7.96 o                         
   4   9  21        109.42        120.82        12.54 o                         
  -2  10  21         16.90         36.03        18.80 o                         
  -1  10  21         21.79         44.61        12.70 o                         
   0  10  21         58.39         77.12        13.71 o                         
   1  10  21          0.59          2.93         9.68 o                         
   2  10  21        535.24        642.06        40.34 o                         
  -6   0  22        124.45        122.20        21.93 o                         
  -4   0  22          2.89          0.00        11.75 o                         
  -2   0  22        178.96        191.91        20.37 o                         
   0   0  22        682.91        537.35        30.55 o                         
   2   0  22        127.33        135.51        17.23 o                         
   4   0  22         57.88         45.43        12.53 o                         
   6   0  22          5.05          7.83        10.97 o                         
  -7   1  22         73.37         62.97        13.26 o                         
  -6   1  22          5.72         10.44        18.80 o                         
  -5   1  22         78.00        100.88        19.58 o                         
  -4   1  22        193.11        189.62        16.33 o                         
  -3   1  22         21.75         14.49         8.86 o                         
  -2   1  22        112.29        127.18        27.42 o                         
  -1   1  22        419.93        534.75        36.42 o                         
   0   1  22        340.24        333.43        13.52 o                         
   1   1  22          0.92         -5.87         6.65 o                         
   2   1  22         47.32         50.95         9.37 o                         
   3   1  22          2.05         -6.91         7.05 o                         
   4   1  22          0.46          6.81         6.35 o                         
   5   1  22          0.08          2.74         6.65 o                         
   6   1  22          0.24         -9.01         9.01 o                         
   7   1  22        163.69        194.24        25.07 o                         
  -7   2  22          2.96         -8.66         9.68 o                         
  -6   2  22         99.35         96.70        14.12 o                         
  -5   2  22         49.29         38.70        11.04 o                         
  -4   2  22        198.94        145.39        14.95 o                         
  -3   2  22        227.34        266.66        17.99 o                         
  -2   2  22         16.92         19.99         7.90 o                         
  -1   2  22         32.52         39.93         7.38 o                         
   0   2  22        716.97        763.86        20.79 o                         
   1   2  22        188.35        189.37        11.49 o                         
   2   2  22        111.17         91.68         8.84 o                         
   3   2  22          1.06          3.52         6.65 o                         
   4   2  22         50.92         44.72        12.14 o                         
   5   2  22        127.89        106.37        13.71 o                         
   6   2  22          0.29         13.46         7.70 o                         
   7   2  22         24.17         41.63         9.79 o                         
  -7   3  22          0.01         -1.84        10.24 o                         
  -6   3  22        139.21        145.55        16.03 o                         
  -5   3  22         40.76         38.38        11.08 o                         
  -4   3  22        128.04        143.13        15.22 o                         
  -3   3  22        200.14        220.11        24.28 o                         
  -2   3  22          1.08          6.61         7.46 o                         
  -1   3  22         31.95         46.58         7.53 o                         
   0   3  22        217.58        257.20        13.55 o                         
   1   3  22         92.50         96.14         9.02 o                         
   2   3  22          9.58          7.83         5.88 o                         
   3   3  22        343.50        303.77        13.81 o                         
   4   3  22          0.05         -1.33         7.14 o                         
   5   3  22         27.62         22.01        10.57 o                         
   6   3  22          5.82          2.35        10.57 o                         
  -7   4  22        192.46        257.07        21.52 o                         
  -6   4  22          0.00         -5.48         9.42 o                         
  -5   4  22          0.29          0.21         9.13 o                         
  -4   4  22         31.70         34.47        14.88 o                         
  -3   4  22         89.73        100.26        18.02 o                         
  -2   4  22          3.97         -0.90        11.75 o                         
  -1   4  22        178.73        196.48        15.72 o                         
   0   4  22        109.53        100.44         9.93 o                         
   1   4  22          0.26          8.83         6.47 o                         
   2   4  22        434.86        428.15        19.83 o                         
   3   4  22          0.28          0.78         5.88 o                         
   4   4  22          0.00          0.38         6.02 o                         
   5   4  22        238.50        294.29        16.93 o                         
   6   4  22         16.40         25.73         8.81 o                         
  -6   5  22          3.08          3.20        10.24 o                         
  -5   5  22          0.97          4.70        13.32 o                         
  -4   5  22         26.31         10.18        14.10 o                         
  -3   5  22          2.55          3.92        11.75 o                         
  -2   5  22         39.39         47.35        11.75 o                         
  -1   5  22        153.02        172.06        18.80 o                         
   0   5  22          5.48         -0.71         6.30 o                         
   1   5  22        187.08        183.55        12.51 o                         
   2   5  22        849.04        911.47        24.53 o                         
   3   5  22          9.86         16.71         6.78 o                         
   4   5  22          3.16         -1.57         6.14 o                         
   5   5  22          0.62          5.70         6.55 o                         
   6   5  22         11.72         15.39         8.47 o                         
  -6   6  22          4.46         36.03        16.45 o                         
  -5   6  22         57.37         47.78        17.23 o                         
  -4   6  22         36.73         70.50        18.02 o                         
  -3   6  22         13.07          3.13        12.53 o                         
  -2   6  22          8.07          4.70        12.53 o                         
  -1   6  22         63.10         66.09        24.28 o                         
   0   6  22         11.68         15.84         8.57 o                         
   1   6  22         16.60          8.65         7.05 o                         
   2   6  22        250.78        254.83        15.04 o                         
   3   6  22        262.89        275.30        15.26 o                         
   4   6  22        226.00        243.94        14.80 o                         
   5   6  22         97.73        102.83        10.82 o                         
  -5   7  22         46.37         65.01        18.80 o                         
  -4   7  22        313.57        437.87        33.68 o                         
  -3   7  22         59.97         79.90        18.02 o                         
  -2   7  22         39.30         22.72        15.67 o                         
  -1   7  22         35.26         36.57        10.79 o                         
   0   7  22         70.19         69.20        12.15 o                         
   1   7  22         33.10         24.84        12.53 o                         
   2   7  22          1.49          4.74         6.89 o                         
   3   7  22        132.18        143.68        12.16 o                         
   4   7  22        142.36        161.47        16.46 o                         
   5   7  22         76.71         60.99         9.56 o                         
  -4   8  22          1.05         21.93        15.67 o                         
  -3   8  22         72.46         71.43        10.91 o                         
  -2   8  22          1.32         -3.92        14.10 o                         
  -1   8  22         13.50          8.62         9.37 o                         
   0   8  22         64.69         48.89        11.59 o                         
   1   8  22        193.10        178.59        25.07 o                         
   2   8  22         61.99         81.46        18.02 o                         
   3   8  22         12.19         16.16         8.43 o                         
   4   8  22          6.11         -2.81         7.26 o                         
  -3   9  22         23.94         77.55        22.72 o                         
  -2   9  22         50.74         25.85        17.23 o                         
  -1   9  22         50.33         35.84        12.15 o                         
   0   9  22          6.88          7.48        17.23 o                         
   1   9  22          3.64          5.81         9.37 o                         
   2   9  22         56.34         73.26        13.81 o                         
   3   9  22          3.04         -8.66         8.66 o                         
  -1  10  22          0.00         -0.78        14.10 o                         
   0  10  22         34.86         16.93        10.71 o                         
   1  10  22          0.54          1.86        10.15 o                         
  -7   0  23        112.70         97.91        21.93 o                         
  -5   0  23        126.38         83.81        18.80 o                         
  -3   0  23        827.65        875.74        42.30 o                         
  -1   0  23        329.92        321.16        24.28 o                         
   1   0  23        463.00        510.71        28.98 o                         
   3   0  23         26.01         19.58        11.75 o                         
   5   0  23          8.83          8.62        10.97 o                         
  -7   1  23         55.13         79.41        21.54 o                         
  -6   1  23          7.32          4.77         9.92 o                         
  -5   1  23        167.76        146.26        16.84 o                         
  -4   1  23        188.24        194.30        17.62 o                         
  -3   1  23        531.60        584.35        35.25 o                         
  -1   1  23          1.35          4.74         5.98 o                         
   0   1  23        122.02        139.78        13.56 o                         
   1   1  23         68.07         62.30         9.68 o                         
   2   1  23          0.04          5.83         7.46 o                         
   3   1  23        761.46        719.73        57.18 o                         
   4   1  23         62.52         61.88        13.32 o                         
   5   1  23         53.27         58.61        18.02 o                         
   6   1  23         20.93         14.38         8.47 o                         
  -7   2  23        167.55        162.70        17.94 o                         
  -6   2  23         70.93         46.95        11.90 o                         
  -5   2  23         38.64         23.02        10.79 o                         
  -4   2  23         35.12         16.36         9.68 o                         
  -3   2  23        647.83        608.63        35.25 o                         
  -1   2  23        265.78        264.30        14.85 o                         
   0   2  23       1181.81       1205.04        27.85 o                         
   1   2  23         23.77         30.06         6.89 o                         
   2   2  23          7.66          4.70         7.20 o                         
   3   2  23          4.58          4.64         7.46 o                         
   4   2  23         11.69          3.56         7.14 o                         
   5   2  23          3.41         24.65         8.25 o                         
   6   2  23          1.02          4.31         7.70 o                         
  -6   3  23         56.60        103.21        14.95 o                         
  -5   3  23        150.31        156.64        16.33 o                         
  -4   3  23         25.16          7.83        13.32 o                         
  -3   3  23         30.53         21.93        13.32 o                         
  -2   3  23        396.92        341.52        25.85 o                         
  -1   3  23          0.04          4.00         7.70 o                         
   0   3  23         56.47         55.77         8.12 o                         
   1   3  23        136.13        138.00        10.74 o                         
   2   3  23          2.71         11.45         6.47 o                         
   3   3  23        203.11        202.47        15.78 o                         
   4   3  23         11.57         34.32         9.40 o                         
   5   3  23          2.16         -1.57         7.70 o                         
   6   3  23        169.72        200.63        15.48 o                         
  -6   4  23         74.18         55.68        13.01 o                         
  -5   4  23         24.16         19.58        14.10 o                         
  -4   4  23        160.49        186.43        24.28 o                         
  -3   4  23         18.23         46.22        14.88 o                         
  -1   4  23         66.95         51.70        15.67 o                         
   0   4  23         47.41         59.79        13.42 o                         
   1   4  23         26.98         28.20        13.32 o                         
   2   4  23        133.04        145.43        11.45 o                         
   3   4  23         10.13          5.74         6.33 o                         
   4   4  23         13.87         19.65         9.03 o                         
   5   4  23          5.20          0.09        16.45 o                         
   6   4  23          0.06          6.87         8.47 o                         
  -6   5  23         28.88         35.25        17.23 o                         
  -5   5  23         86.92         86.95        20.37 o                         
  -4   5  23         57.18         44.65        15.67 o                         
  -3   5  23         16.76         -4.70        11.75 o                         
  -2   5  23          0.16        -11.75        11.75 o                         
  -1   5  23        421.31        431.60        21.58 o                         
   0   5  23        609.57        670.29        26.57 o                         
   1   5  23        131.92        128.67        11.13 o                         
   2   5  23          3.49         10.78         6.92 o                         
   3   5  23         37.38         22.54         7.90 o                         
   4   5  23          3.44         -6.30         6.30 o                         
   5   5  23        540.85        653.54        25.41 o                         
  -5   6  23         17.65         24.28        15.67 o                         
  -4   6  23         89.56        148.83        23.50 o                         
  -3   6  23        204.51        184.08        24.28 o                         
  -2   6  23         27.42         57.18        18.02 o                         
  -1   6  23          5.55          6.27         8.57 o                         
   0   6  23        323.12        272.83        19.66 o                         
   1   6  23         75.49         70.24        11.39 o                         
   2   6  23        463.76        474.25        18.19 o                         
   3   6  23         20.84         18.08         7.78 o                         
   4   6  23          8.01         17.68         7.68 o                         
   5   6  23          6.63          7.97         7.47 o                         
  -5   7  23         63.20         61.10        18.80 o                         
  -4   7  23          0.12         47.00        17.23 o                         
  -3   7  23        182.13        115.93        23.50 o                         
  -2   7  23         16.16         28.98        16.45 o                         
  -1   7  23         12.30         19.06         9.79 o                         
   0   7  23         13.07         20.16         9.68 o                         
   1   7  23          8.14         10.23        11.36 o                         
   2   7  23        238.24        256.99        15.78 o                         
   3   7  23        108.26         88.37        10.78 o                         
   4   7  23         47.83         38.14         9.84 o                         
  -4   8  23         23.56         21.15        15.67 o                         
  -3   8  23          0.30        -14.10        14.10 o                         
  -2   8  23         13.46         39.17        18.02 o                         
  -1   8  23        315.63        298.71        21.83 o                         
   0   8  23         37.65         25.91        12.92 o                         
   1   8  23        187.76        175.32        31.72 o                         
   2   8  23         28.22         35.52        10.91 o                         
   3   8  23         15.50         14.95         8.28 o                         
  -2   9  23          5.43         32.90        18.02 o                         
  -1   9  23         61.91         68.61        15.67 o                         
   0   9  23        170.57        174.96        18.40 o                         
   1   9  23         72.79         97.96        19.97 o                         
   2   9  23        106.34        137.33        28.59 o                         
  -6   0  24        155.10        198.18        26.63 o                         
  -4   0  24        282.81        282.77        28.98 o                         
   0   0  24       1462.28       1471.83        56.40 o                         
   2   0  24        194.10        172.33        20.37 o                         
   4   0  24         27.44         25.85        12.53 o                         
   6   0  24          1.19         14.88        11.75 o                         
  -6   1  24         20.64         31.72        12.19 o                         
  -5   1  24        529.45        574.50        55.61 o                         
  -4   1  24          1.14         -1.57        13.32 o                         
  -1   1  24         49.07         31.15         9.68 o                         
   0   1  24        117.98        122.67        13.01 o                         
   1   1  24        170.63        163.00        23.50 o                         
   2   1  24        249.82        288.88        18.28 o                         
   3   1  24         28.63         30.41         9.13 o                         
   4   1  24         56.42         63.32        10.79 o                         
   5   1  24         68.74         57.65        10.71 o                         
   6   1  24       1021.05       1158.47        34.88 o                         
  -6   2  24        221.12        289.75        28.20 o                         
  -5   2  24        275.37        334.54        22.94 o                         
  -4   2  24        885.49        932.13        47.00 o                         
  -1   2  24         10.52         17.28        10.97 o                         
   0   2  24        265.18        294.85        55.61 o                         
   1   2  24        118.85         99.83        11.90 o                         
   2   2  24         20.29         20.76         8.31 o                         
   3   2  24          0.04          3.51         7.46 o                         
   4   2  24         58.84         58.14        10.79 o                         
   5   2  24         26.50         23.24         9.13 o                         
   6   2  24         38.87         41.68         9.79 o                         
  -6   3  24         37.00         59.20        17.62 o                         
  -5   3  24        355.59        409.67        35.25 o                         
  -4   3  24        166.02        193.48        25.07 o                         
  -1   3  24         10.41         12.31         8.47 o                         
   0   3  24        255.62        246.28        14.17 o                         
   1   3  24          9.37          6.76         6.44 o                         
   2   3  24         28.72         13.53         8.25 o                         
   3   3  24         19.04         14.98         8.57 o                         
   4   3  24        109.81        102.35        12.45 o                         
   5   3  24         31.71         13.37        10.57 o                         
   6   3  24          4.32         18.73         9.03 o                         
  -6   4  24         31.07         12.53        15.67 o                         
  -5   4  24        420.16        476.25        34.47 o                         
  -4   4  24          9.43         13.32        14.10 o                         
  -2   4  24          0.44          8.62        12.53 o                         
  -1   4  24        210.65        216.51        17.39 o                         
   0   4  24        222.59        209.72        13.55 o                         
   1   4  24         36.55         42.32         8.28 o                         
   2   4  24          5.99         19.86         7.38 o                         
   3   4  24         65.29         59.23        11.04 o                         
   4   4  24         90.03        119.66        22.72 o                         
   5   4  24         14.43          2.40         8.25 o                         
  -5   5  24          0.43          6.27        14.10 o                         
  -4   5  24          1.36          6.27        13.32 o                         
  -2   5  24         46.84         52.48        17.23 o                         
  -1   5  24         46.24         55.10        14.10 o                         
   0   5  24        138.96        170.18        16.06 o                         
   1   5  24          9.87          9.85         8.76 o                         
   2   5  24        563.88        464.70        18.51 o                         
   3   5  24        583.88        637.90        20.93 o                         
   4   5  24        416.79        430.57        25.85 o                         
   5   5  24          0.77         -5.32        16.06 o                         
  -5   6  24        101.15        172.33        25.85 o                         
  -4   6  24         74.42         91.65        20.37 o                         
  -2   6  24         14.67         23.50        15.67 o                         
  -1   6  24          7.96          9.40        18.80 o                         
   0   6  24        164.23        147.26        16.03 o                         
   1   6  24       1069.93       1085.15        53.26 o                         
   2   6  24        105.41         95.42        10.83 o                         
   3   6  24         28.59         42.89         8.84 o                         
   4   6  24         79.64         79.37        10.23 o                         
  -4   7  24         76.34        102.61        21.93 o                         
  -3   7  24         43.06         39.95        18.80 o                         
  -2   7  24         72.80         35.25        18.02 o                         
  -1   7  24          0.10         -8.86         8.86 o                         
   0   7  24         49.67         36.27        10.91 o                         
   1   7  24          1.19         15.67         9.37 o                         
   2   7  24        180.90        193.58        14.59 o                         
   3   7  24        152.77        151.90        13.10 o                         
  -3   8  24          3.15        -11.75        14.88 o                         
  -2   8  24        278.43        380.69        38.38 o                         
  -1   8  24         67.91         64.84        13.81 o                         
   0   8  24          5.80          5.29        10.24 o                         
   1   8  24        351.33        382.08        24.53 o                         
   2   8  24         10.54          3.22        10.24 o                         
  -5   0  25        461.62        478.60        35.25 o                         
  -1   0  25       1165.10       1248.59        52.48 o                         
   1   0  25        454.90        401.05        29.77 o                         
   3   0  25        139.33        151.96        20.37 o                         
   5   0  25        123.10        171.54        21.15 o                         
  -6   1  25         13.23         -2.47        20.76 o                         
  -5   1  25         33.19         44.65        17.23 o                         
  -1   1  25         16.05         15.67        12.53 o                         
   0   1  25          1.04         15.61         8.02 o                         
   1   1  25        502.11        497.40        21.87 o                         
   2   1  25         76.06         67.53        10.79 o                         
   3   1  25        471.08        426.51        20.49 o                         
   4   1  25          0.16         -4.31         7.75 o                         
   5   1  25         15.05         -7.27         7.90 o                         
  -6   2  25         53.32         66.58        20.37 o                         
  -5   2  25         26.08         33.68        17.23 o                         
  -1   2  25        105.07         61.10        14.88 o                         
   0   2  25        239.05        260.84        18.28 o                         
   1   2  25        231.63        254.02        21.54 o                         
   2   2  25         42.39         39.17         9.97 o                         
   3   2  25          1.97          6.66         8.31 o                         
   4   2  25         94.09         95.10        23.11 o                         
   5   2  25         26.67         34.04        14.10 o                         
  -5   3  25          1.48        -13.32        13.32 o                         
  -4   3  25         51.24         71.28        18.80 o                         
  -1   3  25        166.78        151.87        15.22 o                         
   0   3  25        165.95        153.49        12.05 o                         
   1   3  25          0.96          0.00        10.97 o                         
   2   3  25          8.45          2.43         8.22 o                         
   3   3  25         39.97         29.32         9.79 o                         
   4   3  25          1.67          0.63         8.57 o                         
   5   3  25          5.23         19.19         9.42 o                         
  -5   4  25          7.83         23.50        16.45 o                         
  -4   4  25          0.08         -8.62        13.32 o                         
  -2   4  25          8.22          3.92        13.32 o                         
  -1   4  25         12.69         20.76        18.41 o
[truncated: 11,179 more chars]
